# Supplementary material for: Optimized derivation and culture system of human naïve pluripotent stem cells with enhanced DNA methylation status and genomic stability
Source: Protein Cell. 2025 Sep 9;16(10):858–72. doi: 10.1093/procel/pwaf053 (PMC12578290; doi:10.1093/procel/pwaf053)
Supplement: pwaf053_suppl_Supplementary_Table_S1 [file pwaf053_suppl_supplementary_table_s1.xlsx]

## Sheet: S1. concentration screening
Chemical Name	molecule No.	Selleck Catalog No.	Conc. (μM)	Cell Number	488 Foldchange	488 P value	568 Foldchange	568 P value
Rebastinib (DCC-2036)	S1	S2634	0.1	1672	1.07367	0.282958	0.774346	0.00075124
			0.2	1618.33	1.04929	0.114838	0.83764	0.000212667
			0.4	1564.33	0.974037	0.58586	0.830807	8.94432e-05
			0.8	1626.33	1.0381	0.417458	0.885406	8.71185e-05
			1.6	1422.33	0.97582	0.721425	0.840036	0.000980869
			3.2	1889.33	1.04997	0.291332	0.93843	7.51023e-05
			6.4	410.333	1.21035	0.131707	1.04162	0.0121158
			12.8	137.667	1.27879	0.0680661	1.02626	0.0126027
			25.6	60	1.0396	0.868858	0.937518	0.0601555
			51.2	361.667	0.983892	0.672397	0.939981	2.92622e-05
Debio-1347 (Zoligratinib)	S2	S7665	0.1	1700.67	1.24439	0.172313	0.743465	0.031221
			0.2	1697	1.17497	0.27483	0.724952	0.0245228
			0.4	1214.33	1.55098	0.0598792	0.78147	0.175738
			0.8	1780	4.16756	0.0616661	0.870199	0.10633
			1.6	1885.67	9.18898	0.154249	1.0364	0.182062
			3.2	1347.67	21.8563	0.0625598	1.41318	0.0674118
			6.4	1637	41.5545	0.166404	2.98034	0.171813
			12.8	689	53.552	0.133738	3.96077	0.137273
			25.6	37.3333	21.7434	0.00860023	1.28441	0.00932881
			51.2	35	18.7498	0.22471	1.27817	0.240063
ABSK091 (AZD4547)	S3	S2801	0.1	1746.67	1.14605	0.135736	0.797915	0.00281893
			0.2	1707.33	1.07159	0.0462588	0.78663	0.000219837
			0.4	1500.67	1.10763	0.134923	0.877391	0.00054666
			0.8	1737	1.0876	0.0277511	0.872554	0.000118008
			1.6	2151.33	1.15535	0.0140652	0.947634	0.00153118
			3.2	2382.67	1.18177	0.0459005	0.97244	0.000814684
			6.4	1968	1.2582	0.00277853	0.976436	0.000130013
			12.8	1791.67	1.25987	0.00111826	1.06356	0.000117576
			25.6	636.333	0.960887	0.471574	0.898926	0.000177318
			51.2	95	0.808473	0.165408	0.89481	0.00439982
AZD1480	S4	S2612	0.1	1777.67	1.11927	0.156444	0.743714	0.00147734
			0.2	2052.67	1.08633	0.255517	0.792558	0.00123515
			0.4	1732.67	1.0811	0.201386	0.781569	0.000357833
			0.8	1662	1.08517	0.0579912	0.869441	4.07964e-05
			1.6	1413.33	1.05008	0.3232	0.912173	0.000121244
			3.2	1419	1.0698	0.103831	0.980795	3.79548e-05
			6.4	1322.33	1.13116	0.172832	1.04125	0.00307108
			12.8	1502	1.13355	0.0151629	1.08856	5.27519e-05
			25.6	1929	1.06112	0.351079	1.0217	0.000668109
			51.2	2703.67	1.12154	0.274306	1.03348	0.00725535
Pha-665752	S5	S1070	0.1	2012	1.12228	0.0950144	0.729931	0.000446304
			0.2	1896.67	1.09667	0.201629	0.777864	0.00101718
			0.4	1532.33	1.18824	0.00930789	0.895167	9.29819e-05
			0.8	1485.33	1.08181	0.112074	0.893625	6.84496e-05
			1.6	1848.67	0.931163	0.141881	0.958064	2.64529e-05
			3.2	1458	0.995372	0.984006	0.89846	0.0508174
			6.4	2128	0.906308	0.0736434	0.895644	2.5077e-05
			12.8	1563.33	0.847681	0.0896205	0.913785	0.000440747
			25.6	605	0.820662	0.235328	0.880747	0.00761451
			51.2	697	0.966408	0.728415	1.03073	0.00472932
Sunitinib	S6	S7781	0.1	1972.33	1.07768	0.149893	0.719548	0.000104817
			0.2	1941	1.19704	0.0211966	0.765873	0.000311492
			0.4	2273	1.22892	0.00412347	0.774644	0.000106834
			0.8	2065.33	1.64914	0.0371615	0.75605	0.279408
			1.6	2666.67	2.66659	0.0149519	0.882765	0.0572758
			3.2	2698.67	5.41561	0.0106114	0.995724	0.0159577
			6.4	1753.33	10.0024	0.084661	1.22117	0.100384
			12.8	37.3333	3.0371	0.154104	0.938078	0.319414
			25.6	963.333	3.57811	0.0873445	0.947267	0.167585
			51.2	28.3333	5.21309	0.141875	0.976272	0.199292
Ulixertinib (BVD-523)	S7	S7854	0.1	1775.33	1.00113	0.976767	0.735345	3.60784e-05
			0.2	1942.67	0.983162	0.735047	0.725223	0.000141104
			0.4	1295.33	0.909791	0.301328	0.703074	0.00156013
			0.8	2056	0.990994	0.758782	0.794418	4.46942e-05
			1.6	2386.33	0.998891	0.985092	0.830672	0.00052833
			3.2	1026	0.870905	0.444351	0.816122	0.015912
			6.4	1862.67	1.07001	0.289724	0.890598	0.000613508
			12.8	1951.33	1.05783	0.345404	0.906006	0.000436242
			25.6	1970.67	1.15232	0.0043692	0.985581	0.000165613
			51.2	1656.67	1.27992	0.12622	1.12056	0.0311095

## Sheet: S2. combination of 127 media
control (3 types)	positive control	5iLAF
	negative control	conventional PSCs medium
	standard control	N2B27 basal media with 0.165% DMSO
	molecule combination	No.	S1	S2	S3	S4	S5	S6	S7
only add 1 molecule (7 types)	S1	1-1	√
	S2	1-2		√
	S3	1-3			√
	S4	1-4				√
	S5	1-5					√
	S6	1-6						√
	S7	1-7							√
add 6 molecule (7 types)	S2,S3,S4,S5,S6,S7	6-1	❌	√	√	√	√	√	√
	S1,S3,S4,S5,S6,S7	6-2	√	❌	√	√	√	√	√
	S1,S2,S4,S5,S6,S7	6-3	√	√	❌	√	√	√	√
	S1,S2,S3,S5,S6,S7	6-4	√	√	√	❌	√	√	√
	S1,S2,S3,S4,S6,S7	6-5	√	√	√	√	❌	√	√
	S1,S2,S3,S4,S5,S7	6-6	√	√	√	√	√	❌	√
	S1,S2,S3,S4,S5,S6	6-7	√	√	√	√	√	√	❌
add 7 molecule (1 types)	S1,S2,S3,S4,S5,S6,S7	7	√	√	√	√	√	√	√
add 2 molecule (21 types)	S1,S2	2-1	√	√
	S1,S3	2-2	√		√
	S1,S4	2-3	√			√
	S1,S5	2-4	√				√
	S1,S6	2-5	√					√
	S1,S7	2-6	√						√
	S2,S3	2-7		√	√
	S2,S4	2-8		√		√
	S2,S5	2-9		√			√
	S2,S6	2-10		√				√
	S2,S7	2-11		√					√
	S3,S4	2-12			√	√
	S3,S5	2-13			√		√
	S3,S6	2-14			√			√
	S3,S7	2-15			√				√
	S4,S5	2-16				√	√
	S4,S6	2-17				√		√
	S4,S7	2-18				√			√
	S5,S6	2-19					√	√
	S5,S7	2-20					√		√
	S6,S7	2-21						√	√
add 3 molecule (35 types)	S1,S2,S3	3-1	√	√	√
	S1,S2,S4	3-2	√	√		√
	S1,S2,S5	3-3	√	√			√
	S1,S2,S6	3-4	√	√				√
	S1,S2,S7	3-5	√	√					√
	S1,S3,S4	3-6	√		√	√
	S1,S3,S5	3-7	√		√		√
	S1,S3,S6	3-8	√		√			√
	S1,S3,S7	3-9	√		√				√
	S1,S4,S5	3-10	√			√	√
	S1,S4,S6	3-11	√			√		√
	S1,S4,S7	3-12	√			√			√
	S1,S5,S6	3-13	√				√	√
	S1,S5,S7	3-14	√				√		√
	S1,S6,S7	3-15	√					√	√
	S2,S3,S4	3-16		√	√	√
	S2,S3,S5	3-17		√	√		√
	S2,S3,S6	3-18		√	√			√
	S2,S3,S7	3-19		√	√				√
	S2,S4,S5	3-20		√		√	√
	S2,S4,S6	3-21		√		√		√
	S2,S4,S7	3-22		√		√			√
	S2,S5,S6	3-23		√			√	√
	S2,S5,S7	3-24		√			√		√
	S2,S6,S7	3-25		√				√	√
	S3,S4,S5	3-26			√	√	√
	S3,S4,S6	3-27			√	√		√
	S3,S4,S7	3-28			√	√			√
	S3,S5,S6	3-29			√		√	√
	S3,S5,S7	3-30			√		√		√
	S3,S6,S7	3-31			√			√	√
	S4,S5,S6	3-32				√	√	√
	S4,S5,S7	3-33				√	√		√
	S4,S6,S7	3-34				√		√	√
	S5,S6,S7	3-35					√	√	√
add 4 molecule (35 types)	S1,S2,S3,S4	4-1	√	√	√	√
	S1,S2,S3,S5	4-2	√	√	√		√
	S1,S2,S3,S6	4-3	√	√	√			√
	S1,S2,S3,S7	4-4	√	√	√				√
	S1,S2,S4,S5	4-5	√	√		√	√
	S1,S2,S4,S6	4-6	√	√		√		√
	S1,S2,S4,S7	4-7	√	√		√			√
	S1,S2,S5,S6	4-8	√	√			√	√
	S1,S2,S5,S7	4-9	√	√			√		√
	S1,S2,S6,S7	4-10	√	√				√	√
	S1,S3,S4,S5	4-11	√		√	√	√
	S1,S3,S4,S6	4-12	√		√	√		√
	S1,S3,S4,S7	4-13	√		√	√			√
	S1,S3,S5,S6	4-14	√		√		√	√
	S1,S3,S5,S7	4-15	√		√		√		√
	S1,S3,S6,S7	4-16	√		√			√	√
	S1,S4,S5,S6	4-17	√			√	√	√
	S1,S4,S5,S7	4-18	√			√	√		√
	S1,S4,S6,S7	4-19	√			√		√	√
	S1,S5,S6,S7	4-20	√				√	√	√
	S2,S3,S4,S5	4-21		√	√	√	√
	S2,S3,S4,S6	4-22		√	√	√		√
	S2,S3,S4,S7	4-23		√	√	√			√
	S2,S3,S5,S6	4-24		√	√		√	√
	S2,S3,S5,S7	4-25		√	√		√		√
	S2,S3,S6,S7	4-26		√	√			√	√
	S2,S4,S5,S6	4-27		√		√	√	√
	S2,S4,S5,S7	4-28		√		√	√		√
	S2,S4,S6,S7	4-29		√		√		√	√
	S2,S5,S6,S7	4-30		√			√	√	√
	S3,S4,S5,S6	4-31			√	√	√	√
	S3,S4,S5,S7	4-32			√	√	√		√
	S3,S4,S6,S7	4-33			√	√		√	√
	S3,S5,S6,S7	4-34			√		√	√	√
	S4,S5,S6,S7	4-35				√	√	√	√
add 5 molecule (21 types)	S1,S2,S3,S4,S5	5-1	√	√	√	√	√
	S1,S2,S3,S4,S6	5-2	√	√	√	√		√
	S1,S2,S3,S4,S7	5-3	√	√	√	√			√
	S1,S2,S3,S5,S6	5-4	√	√	√		√	√
	S1,S2,S3,S5,S7	5-5	√	√	√		√		√
	S1,S2,S3,S6,S7	5-6	√	√	√			√	√
	S1,S2,S4,S5,S6	5-7	√	√		√	√	√
	S1,S2,S4,S5,S7	5-8	√	√		√	√		√
	S1,S2,S4,S6,S7	5-9	√	√		√		√	√
	S1,S2,S5,S6,S7	5-10	√	√			√	√	√
	S1,S3,S4,S5,S6	5-11	√		√	√	√	√
	S1,S3,S4,S5,S7	5-12	√		√	√	√		√
	S1,S3,S4,S6,S7	5-13	√		√	√		√	√
	S1,S3,S5,S6,S7	5-14	√		√		√	√	√
	S1,S4,S5,S6,S7	5-15	√			√	√	√	√
	S2,S3,S4,S5,S6	5-16		√	√	√	√	√
	S2,S3,S4,S5,S7	5-17		√	√	√	√		√
	S2,S3,S4,S6,S7	5-18		√	√	√		√	√
	S2,S3,S5,S6,S7	5-19		√	√		√	√	√
	S2,S4,S5,S6,S7	5-20		√		√	√	√	√
	S3,S4,S5,S6,S7	5-21			√	√	√	√	√
