# Supplementary material for: Optimized derivation and culture system of human naïve pluripotent stem cells with enhanced DNA methylation status and genomic stability
Source: Protein Cell. 2025 Sep 9;16(10):858–72. doi: 10.1093/procel/pwaf053 (PMC12578290; doi:10.1093/procel/pwaf053)
Supplement: pwaf053_suppl_Supplementary_Table_S2 [file pwaf053_suppl_supplementary_table_s2.xlsx]

## Sheet: S1.RNA-seqlibrary
Cell types	Samples	Mapped reads	Mapping Rate
TJ-1# Naïve LAY replicate1	TJ-1# LAY rep1	16152312	97.09%
TJ-1# Naïve LAY replicate2	TJ-1# LAY rep2	20329324	96.84%
TJ-1# Naïve LADY replicate1	TJ-1# LADY rep1	19159288	96.82%
TJ-1# Naïve LADY replicate2	TJ-1# LADY rep2	21839062	96.57%
TJ-1# Naïve LUDY replicate1	TJ-1# LUDY rep1	17936683	97.04%
TJ-1# Naïve LUDY replicate2	TJ-1# LUDY rep2	19406636	97.04%
TJ-1# Naïve LKPY replicate1	TJ-1# LKPY rep1	19668064	96.61%
TJ-1# Naïve LKPY replicate2	TJ-1# LKPY rep2	19920352	96.65%
TJ-1# prolong Naïve LAY replicate1	TJ-1# prolong LAY rep1	21157740	92.18%
TJ-1# prolong Naïve LAY replicate2	TJ-1# prolong LAY rep2	21829112	92.16%
TJ-1# prolong Naïve LADY replicate1	TJ-1# prolong LADY rep1	21412069	88.54%
TJ-1# prolong Naïve LADY replicate2	TJ-1# prolong LADY rep2	22190363	88.38%
TJ-1# prolong Naïve LUDY replicate1	TJ-1# prolong LUDY rep1	23853326	92.84%
TJ-1# prolong Naïve LUDY replicate2	TJ-1# prolong LUDY rep2	26437041	92.52%
TJ-1# prolong Naïve LKPY replicate1	TJ-1# prolong LKPY rep1	15711375	73.29%
TJ-1# prolong Naïve LKPY replicate2	TJ-1# prolong LKPY rep2	14362500	73.26%
H9 Naïve LAY replicate1	H9 LAY rep1	27124053	96.51%
H9 Naïve LAY replicate2	H9 LAY rep2	29993025	96.83%
H9 Naïve 5iLAF replicate1	H9 5iLAF rep1	21312622	69.93%
H9 Naïve 5iLAF replicate2	H9 5iLAF rep2	21818356	69.66%

## Sheet: S2.Published datasets
Type of dataset	Name of dataset	Accession number	Article Title	DOI
Bulk RNA-seq	t2iLGö hPSCs RNA-seq	E-MTAB-2856	Resetting transcription factor control circuitry toward ground-state pluripotency in human	https://doi.org/10.1016/j.cell.2014.08.029
	5iLAF hPSCs RNA-seq	GSE59435	Systematic identification of culture conditions for induction and maintenance of naive human pluripotency	https://doi.org/10.1016/j.stem.2014.07.002
	PXGL hPSCs RNA-seq	GSE166401	Human naive epiblast cells possess unrestricted lineage potential	https://doi.org/10.1016/j.stem.2021.02.025
	4CL hPSCs RNA-seq	CNP0001454	Rolling back human pluripotent stem cells to an eight-cell embryo-like stage	https://doi.org/10.1038/s41586-022-04625-0
	HENSM hPSCs RNA-seq	GSE150772	Principles of signaling pathway modulation for enhancing human naive pluripotency induction	https://doi.org/10.1016/j.stem.2021.04.001
	TJ-1# hPSCs RNA-seq	GSE174771	Cell fate roadmap of human primed-to-naive transition reveals preimplantation cell lineage signatures	https://doi.org/10.1038/s41467-022-30924-1
	HT&LT hESC RNA-seq	CRA002553	Overcoming Autocrine FGF Signaling-Induced Heterogeneity in Naive Human ESCs Enables Modeling of Random X Chromosome Inactivation	https://doi.org/10.1016/j.stem.2020.06.002
scRNA-seq	Human early embryo scRNA-seq	E-MTAB-3929	Single-cell RNA-seq reveals lineage and X chromosome dynamics in human preimplantation embryos	https://doi.org/10.1016/j.cell.2016.03.023
	Human early embryo scRNA-seq	GSE36552	Single-cell RNA-Seq profiling of human preimplantation embryos and embryonic stem cells	https://doi.org/10.1038/nsmb.2660
	Human early embryo scRNA-seq	Integrated	Integrated analysis of single-cell embryo data yields a unified transcriptome signature for the human pre-implantation epiblast	https://doi.org/10.1242/dev.158501
Bisulfite-Seq	Human early embryos Bisulfite-Seq	JGAS00000000006	Genome-wide analysis of DNA methylation dynamics during early human development	https://doi.org/10.1371/journal.pgen.1004868
	Human early embryos Bisulfite-Seq	GSE49828	The DNA methylation landscape of human early embryos	https://doi.org/10.1038/nature13544
	t2iLGö hPSCs Bisulfite-Seq	GSE60945	Resetting transcription factor control circuitry toward ground-state pluripotency in human	https://doi.org/10.1016/j.cell.2014.08.029
	5iLAF hPSCs Bisulfite-Seq	GSE76970	Naive Human Pluripotent Cells Feature a Methylation Landscape Devoid of Blastocyst or Germline Memory	https://doi.org/10.1016/j.stem.2016.01.019
	PXGL hPSCs Bisulfite-Seq	GSE90168	Epigenetic resetting of human pluripotency	https://doi.org/10.1242/dev.146811
	4CL hPSCs Bisulfite-Seq	CNP0001454	Rolling back human pluripotent stem cells to an eight-cell embryo-like stage	https://doi.org/10.1038/s41586-022-04625-0
	HENSM hPSCs Bisulfite-Seq	GSE142812	Principles of signaling pathway modulation for enhancing human naive pluripotency induction	https://doi.org/10.1016/j.stem.2021.04.001

## Sheet: S3.RNA-seq exp(log2fpkm+1)
Gene	5iLAF.WIBR3.Primed	5iLAF.WIBR2.Primed	5iLAF.WIBR2.Naive.rep1	5iLAF.WIBR2.Naive.rep2	5iLAF.WIBR3.Naive	t2iLGö.Primed.hPSCs.H9.rep1	t2iLGö.Primed.hPSCs.H9.rep2	t2iLGö.Primed.hPSCs.H9.rep3	t2iLGö.Primed.hPSCs.C8.rep1	t2iLGö.Primed.hPSCs.C8.rep2	t2iLGö.Primed.hPSCs.C8.rep3	t2iLGö.Naive.hPSCs.C8.rep1	t2iLGö.Naive.hPSCs.C8.rep2	t2iLGö.Naive.hPSCs.C8.rep3	t2iLGö.Naive.hPSCs.H9.rep1	t2iLGö.Naive.hPSCs.H9.rep2	t2iLGö.Naive.hPSCs.H9.rep3	PXGL.Naive.HNES1.rep1	PXGL.Naive.HNES1.rep2	PXGL.Naive.cR.H9.rep1	PXGL.Naive.cR.H9.rep2	WIBR2.HENSM.Naive.rep1	WIBR2.HENSM.Naive.rep2	WIBR2.HENSM.Primed.rep1	WIBR2.HENSM.Primed.rep2	TJ-1#primed.PSCs.rep1	TJ-1#primed.PSCs.rep2	TJ-1#primed.PSCs.rep3	TJ-1#5iLAF.naive.PSCs.rep1	TJ-1#5iLAF.naive.PSCs.rep2	TJ-1#5iLAF.naive.PSCs.rep3	H9.4CL.Naive.rep1	H9.4CL.Naive.rep2	LAY.rep1	LAY.rep2	LADY.rep1	LADY.rep2	LUDY.rep1	LUDY.rep2	LKPY.rep1	LKPY.rep2	Prolong.LAY.rep1	Prolong.LAY.rep2	Prolong.LADY.rep1	Prolong.LADY.rep2	Prolong.LUDY.rep1	Prolong.LUDY.rep2	Prolong.LKPY.rep1	Prolong.LKPY.rep2
TSPAN6	6.27431	6.08367	5.47114	5.36952	5.24703	6.29225	6.38036	6.06124	6.39821	6.17211	6.22474	5.32378	5.3216	5.21484	5.20184	5.27855	5.22705	5.29999	5.22151	5.51539	5.61701	6.6447	6.4903	5.01406	4.88313	6.38636	6.5969	6.56676	4.97447	5.00771	5.01609	5.38438	5.44257	6.01661	5.82	5.47745	5.60598	5.44845	5.40363	5.202	5.14679	5.20672	5.32233	5.40971	5.36862	5.47692	5.31365	5.25908	5.13766
TNMD	3.3946	3.6528	2.10446	1.97483	2.06775	2.7357	2.69098	2.64989	2.76054	2.84503	2.80095	2.51455	2.57618	2.55972	2.5638	2.66412	2.55097	1.99624	2.47564	2.93855	2.8174	4.18941	3.88828	1.27602	1.28377	3.27764	3.36145	3.17378	2.05167	2.04527	2.0464	2.47885	2.63506	2.97923	2.25479	2.26357	2.25701	2.77742	2.25613	2.25555	2.25499	2.19659	2.76779	2.84869	2.69039	3.01838	2.20429	2.88379	3.00272
DPM1	7.78393	7.44305	7.84129	7.88088	7.99445	7.37916	7.27492	7.06931	7.7139	7.67675	7.63471	8.10472	8.10472	8.06715	7.84036	7.91307	8.01752	8.10297	8.12176	7.85254	7.96873	7.92572	8.23734	7.30254	7.46649	7.40804	7.35213	7.4042	8.11218	8.0608	8.0608	8.03546	7.98754	8.11968	8.17698	8.1546	8.17061	7.91242	7.90424	7.84672	7.79755	8.35303	8.30355	7.82405	7.81776	8.16462	8.26942	7.74893	7.61985
SCYL3	3.15491	3.01626	3.07412	3.05898	2.95666	3.40312	3.10842	3.35843	2.81024	2.72758	2.95819	3.0797	3.12862	2.99445	2.85936	2.99445	3.08864	3.24567	3.05542	3.0526	3.00849	3.28839	3.06848	2.88138	2.93215	2.88973	2.8238	2.86628	3.21875	3.14507	3.31196	3.07056	3.11053	3.19417	3.20409	3.24475	3.35787	3.12821	3.216	3.17078	3.17238	2.89495	2.99701	2.92028	2.83664	2.98702	3.00883	3.06934	3.04643
C1orf112	4.25979	4.37795	4.0737	3.9693	3.89005	4.95363	4.69962	4.92547	3.96639	3.96118	4.21468	4.03662	3.99043	3.62522	3.74035	3.76446	3.71561	3.80024	3.96855	4.10934	4.28015	5.06981	5.10482	3.19862	3.15797	4.27868	4.29141	4.65314	3.88769	3.88505	3.80086	3.96475	4.11439	4.36751	4.50489	4.28314	4.40538	4.36719	4.16027	4.26074	4.1807	3.77393	3.63314	3.86086	3.71425	3.97101	3.94961	3.42974	3.77076
FGR	2.22291	2.07293	2.35588	2.42573	2.38066	1.90262	2.12317	2.19183	2.20526	2.35003	2.1178	2.31678	2.31175	2.46381	2.60928	2.36756	2.41785	2.42853	2.32383	2.3159	2.26048	2.3373	2.33378	2.22312	2.23172	2.39167	2.44581	2.52119	2.11396	2.10756	2.10869	2.29885	2.36552	2.1117	2.09663	2.1054	2.65712	2.4786	2.09797	2.65978	2.72626	2.44913	2.4462	2.0672	2.70509	2.05209	2.47402	2.08917	2.09859
CFH	1.46715	1.42169	1.65296	1.59872	1.63012	1.57982	1.59559	1.5996	1.53522	1.51474	1.5792	1.53641	1.53813	1.49291	1.54315	1.53493	1.56456	1.57439	1.55996	1.5548	1.57439	1.58895	1.58926	1.50909	1.51745	1.70414	1.46107	1.48961	1.55466	1.54826	1.54939	1.69474	1.43703	1.57759	1.56251	1.57129	1.56474	1.57002	1.56386	1.56327	1.56272	1.50432	1.50262	1.53309	1.52233	1.51798	1.51201	1.55506	1.87077
FUCA2	5.64476	5.52696	5.19337	5.16242	5.43326	5.64602	5.71942	5.48672	5.82666	5.78998	5.7833	5.2569	5.41728	5.34172	4.88471	5.0773	5.05287	5.24069	5.00018	5.25754	5.30078	5.41225	5.62795	5.52367	5.19708	5.85313	5.86105	5.99006	5.01291	5.03282	4.89147	5.18738	5.21222	4.77749	5.04202	5.48698	5.36874	5.25093	5.31279	5.40443	5.30896	5.03706	4.91061	5.23105	5.13158	5.41856	5.22789	5.10808	5.17964
GCLC	5.33293	4.87287	5.3103	5.05467	4.95119	5.6736	5.54691	5.6634	5.55352	5.47734	5.55935	4.73271	4.68047	4.68047	4.82234	4.80675	4.78326	4.79518	5.05419	4.75322	4.84513	5.1148	5.14642	5.23514	5.16369	5.69412	5.73308	5.57923	4.57161	4.5919	4.82011	4.8629	4.86096	5.28674	5.20527	5.15584	5.28163	5.04957	5.03897	4.88781	4.79082	4.835	4.7291	4.51769	4.59744	4.50633	4.47164	4.59518	4.84183
NFYA	5.63416	5.62731	5.3804	5.44863	5.61168	5.35747	5.39223	5.32247	6.00801	6.04526	6.00084	5.51832	5.46804	5.44488	5.3661	5.48475	5.3736	5.64206	5.14585	5.76585	5.21231	5.64955	5.44143	5.63439	5.53528	5.80984	5.80679	5.78048	5.35044	5.29987	5.34357	5.3942	5.48884	5.86515	5.80231	5.85534	5.80075	5.64165	5.57822	5.36621	5.54303	5.23974	4.9504	5.3076	5.37699	5.15241	5.21812	5.22372	5.14267
NIPAL3	3.81623	3.96196	3.32502	3.18539	3.19136	3.74037	3.92054	3.64222	3.93215	4.15715	4.05155	3.1949	3.27231	3.18612	3.15302	3.07803	3.21725	2.78147	2.88375	3.6337	3.89349	3.7495	3.67521	3.50888	3.24828	3.87231	3.75194	3.70323	3.28389	3.32753	3.33388	3.30518	3.29102	3.13566	3.33582	3.22099	3.23098	3.17475	3.16451	3.1426	3.21013	3.59079	3.60641	3.32127	3.4942	3.47452	3.49815	3.04974	3.11908
LAS1L	5.86559	5.81771	6.51249	6.46823	6.43957	5.78656	5.83968	5.80516	6.09588	5.92263	6.04486	6.55047	6.45716	6.52468	6.3741	6.39456	6.34855	5.90831	6.05703	6.79941	6.79059	6.55527	6.4933	5.88254	5.78365	6.17963	6.31832	6.24885	6.0305	6.12311	6.17174	6.36319	6.41449	6.44382	6.35461	6.41039	6.32814	6.49317	6.51297	6.57199	6.49454	6.4325	6.37417	6.19415	6.24127	6.33884	6.30832	6.38115	6.34139
ENPP4	2.66972	2.64198	2.38383	2.21706	2.4851	2.61443	2.58991	2.6365	2.53101	2.67824	2.5812	2.43789	2.40384	2.43274	2.45158	2.45199	2.4777	2.23521	2.25834	2.4345	2.28007	2.04629	2.08897	3.09767	2.86275	2.8812	2.93407	2.97685	2.05698	2.06762	2.2268	2.36807	2.23598	2.66043	2.90393	2.52151	2.48661	2.31588	2.33848	2.12134	2.00953	2.83478	2.8401	2.03704	1.90771	2.36745	2.18862	1.61152	1.6875
SEMA3F	4.26965	4.63208	4.33166	4.29591	4.33096	4.85582	4.88644	4.82929	4.86262	4.95289	4.93973	4.18074	4.17892	4.36615	3.81343	3.86227	3.87999	4.17589	4.03024	3.88513	3.87201	4.38703	3.92908	4.68934	4.86398	5.51851	5.39295	5.57734	3.4134	3.47314	3.42879	3.92788	4.05376	3.94472	3.9415	3.99614	3.90574	4.03194	4.00618	4.46035	4.29215	4.18989	4.28278	4.1135	3.97492	3.73754	3.53948	3.61214	3.82415
CFTR	1.58795	1.82327	1.79544	1.68885	1.75429	1.84855	1.77743	1.8446	1.78117	1.78675	1.80369	1.73351	1.72335	1.72833	1.7092	1.71287	1.6963	1.60972	1.59529	1.59013	1.60972	1.46593	1.46624	2.04376	2.07266	2.24481	2.2056	2.17976	1.31813	1.31172	1.31285	1.57667	1.62576	1.61424	1.59917	1.60794	1.60139	1.60668	1.88566	1.59992	1.59937	1.54097	1.53927	1.56974	1.55898	1.55463	1.54866	1.59171	1.60113
ANKIB1	5.65902	5.74945	5.18766	5.09824	5.2886	5.50705	5.53646	5.47545	5.26973	5.41686	5.3862	5.32112	5.40512	5.37346	5.42131	5.51643	5.65564	5.42957	5.36237	5.10324	4.99024	4.50247	4.32465	6.57542	6.35908	5.48771	5.57732	5.57308	5.38108	5.23665	5.38658	5.32022	5.1225	5.45806	5.37445	5.50347	5.56246	5.02195	5.13091	5.21031	5.19967	5.41746	5.50459	5.03533	5.01018	5.3249	5.28652	4.76334	4.73815
CYP51A1	4.82208	4.38904	4.78277	4.8606	4.81973	5.15915	5.48732	5.65773	4.14718	4.70852	5.08338	4.32043	3.96638	4.32721	4.89113	5.14589	4.11801	4.98061	4.5496	4.47675	4.6735	4.70585	4.94262	4.70994	4.6457	4.7187	4.66997	4.61656	4.85861	4.86539	4.77695	4.69271	4.64751	4.33072	4.49343	4.37175	4.24297	4.69818	4.73742	4.67986	4.66038	4.62369	4.43908	4.81688	5.11501	4.69507	4.68674	4.98599	5.14463
KRIT1	4.63898	4.60602	4.26971	4.04809	4.11682	4.33196	4.31967	4.21408	4.14524	4.1918	3.97099	4.4441	4.65417	4.46902	4.30986	4.47002	4.57677	4.34524	4.36395	4.27843	4.26729	3.8998	3.98344	4.83459	4.64805	4.12106	4.51758	4.25977	4.52031	4.28227	4.34785	4.40351	4.22395	4.4143	4.33903	4.44141	4.54999	4.42556	4.38386	4.29704	4.23034	4.16848	4.23431	4.21797	4.19884	4.25304	4.26324	4.2752	4.32708
RAD52	4.16768	4.05915	4.38487	4.48248	4.36875	4.14798	4.03992	4.00825	3.95578	3.93796	4.16779	4.41201	4.5803	4.66513	4.33445	4.51835	4.36368	4.81125	4.61323	4.17492	4.07688	3.60285	3.68422	4.69671	5.06008	3.66673	3.70766	3.72149	4.93007	4.72094	4.8189	4.34597	4.49218	4.19544	4.24059	4.25067	4.1995	4.43801	4.35939	4.26996	4.16731	4.69791	4.67852	4.68276	4.87191	4.3172	4.40757	4.44468	4.48371
BAD	4.27549	4.19634	4.6164	4.64565	4.42529	4.24875	4.48345	4.21925	4.42476	4.40772	4.14739	4.46952	4.12945	4.49881	4.57486	4.57398	4.51751	4.69285	4.56003	4.6061	4.51708	5.17529	5.58018	3.5217	3.28798	4.49347	4.52029	4.22472	4.20213	4.29007	4.61705	4.55953	4.6285	4.66209	4.5739	4.43204	4.28092	4.84976	4.75605	4.62205	4.47876	4.26924	4.34206	4.88733	4.73877	4.4421	4.33709	4.80355	5.02854
LAP3	5.7042	5.62268	6.00002	5.95599	5.91956	5.75302	5.74634	5.82579	5.77311	5.69349	5.78465	5.81013	5.74449	5.80611	5.99964	5.81931	5.93923	5.78469	5.86033	6.06834	6.16936	6.47012	6.49104	4.97384	5.29677	5.73276	5.69386	5.78714	5.85265	5.85905	5.92219	6.00896	5.9324	6.26546	6.2078	5.97084	5.97834	5.99546	6.00547	6.0029	6.04187	5.97776	6.02784	5.90355	5.93192	5.8335	5.86257	5.7396	5.78602
CD99	7.80052	8.03039	3.15206	3.13169	2.89373	7.17656	7.11208	7.09031	6.9944	6.85062	7.04933	3.72014	3.71351	3.75463	3.70245	3.28499	3.65341	3.55756	3.53252	3.90063	3.57292	4.76537	4.77188	5.83581	5.99443	7.18567	7.19475	7.24196	3.44174	3.43937	3.54773	3.70737	3.57445	3.79913	3.81913	3.62405	3.48179	3.80947	3.78221	3.58459	3.46738	3.54519	3.52189	3.69136	3.80857	3.69477	3.59526	3.33267	3.69708
HS3ST1	2.1594	2.11807	2.22558	2.36851	2.35166	2.04135	2.39424	2.008	2.22974	2.10561	2.08661	2.25	2.30527	2.32698	2.34053	2.36123	2.30318	2.57986	2.73273	2.02697	1.883	2.2136	2.24312	2.22696	2.2339	2.11494	2.1592	2.11293	2.22894	2.33677	2.42359	2.30673	2.30455	2.23086	2.18989	2.14915	2.35047	2.08659	2.31471	2.28045	2.23469	2.27016	2.2874	2.26743	2.45519	2.30276	2.31547	2.54718	2.60783
WNT16	2.02388	2.20933	2.4358	2.37099	2.36083	2.22696	2.12564	2.19856	2.16404	2.13763	2.11676	2.36078	2.49922	2.32436	2.24777	2.26765	2.40592	2.18608	2.43468	2.45705	2.42514	2.24529	2.41203	2.22873	2.13905	1.98069	1.97994	2.24737	2.33033	2.46807	2.53124	2.42185	2.32962	2.54094	2.76572	2.65613	2.62233	2.6249	2.64166	2.06422	2.43948	2.35066	2.51757	2.06242	2.16502	2.08615	2.19583	2.00183	2.2769
HECW1	2.12936	2.77661	2.38109	2.33659	2.3598	3.77271	3.86517	4.00121	2.36329	2.41038	2.63641	1.74701	1.71853	1.72782	1.80491	1.79782	1.84288	2.13295	2.1148	2.07308	2.0288	2.37729	2.32067	2.63835	2.55974	2.66408	2.59984	2.77083	2.35781	2.08709	2.36441	1.95569	2.21913	2.12138	1.99511	2.01555	2.09216	2.0362	2.0521	2.02158	2.00718	2.23392	2.23701	1.98105	2.10046	2.29828	2.11569	2.01654	2.07431
MAD1L1	3.81512	3.81955	4.55971	4.6075	4.72007	3.94814	3.98889	3.93753	4.1333	4.04772	4.1301	4.37703	4.38641	4.41235	4.71827	4.59565	4.52069	4.51844	4.45394	4.37907	4.47488	4.09332	4.07161	4.47248	4.42795	4.00411	4.05773	4.20666	4.4011	4.54013	4.38833	4.54698	4.36618	4.20302	4.31188	4.3579	4.23422	4.32171	4.41535	4.33504	4.31118	4.50504	4.41377	4.71324	4.64623	4.39051	4.61432	4.72217	4.80975
LASP1	7.80474	7.3434	7.93062	7.87676	7.86078	7.32424	7.28445	7.4746	7.013	7.04732	7.05739	8.02843	7.9981	8.02359	8.35627	8.26026	8.18769	7.96272	8.17022	8.12905	8.26274	8.33801	8.50495	6.87086	6.9713	7.16431	7.17267	7.21961	8.13617	8.17381	8.1611	8.11819	8.14417	7.85307	7.92559	7.95932	7.92849	8.38255	8.33755	8.28559	8.30724	7.89755	7.84506	8.32936	8.32531	8.02856	8.03342	8.2917	8.36859
SNX11	4.6103	4.17857	4.49614	4.57428	4.38904	4.3186	4.44372	4.26615	4.41525	4.33662	4.18576	4.53805	4.30435	4.50133	4.68411	4.42296	4.42252	4.68383	4.52457	4.6346	4.69774	5.41478	5.40265	3.30811	3.4876	4.34531	4.17098	4.16105	4.60521	4.46183	4.67534	4.66096	4.60941	4.58628	4.69519	4.39349	4.3435	4.74284	4.83441	4.57378	4.72573	4.6719	4.74066	4.52221	4.70737	4.60463	4.53407	4.88993	4.59698
TMEM176A	2.0861	1.9805	2.01935	2.01833	2.02304	1.92923	2.00201	2.03606	1.93468	1.96454	1.95958	2.04978	2.07561	2.19931	2.06738	2.00104	2.03972	2.20707	2.08744	2.0179	1.85165	2.13279	2.20224	1.76431	1.98697	2.11427	2.08062	2.18897	1.9191	1.91269	1.91382	2.22934	1.85269	2.25666	1.73756	2.11984	2.20836	2.11285	2.10161	2.35719	1.73776	1.98518	2.08067	1.70813	1.69738	2.11855	1.68706	2.40184	2.34558
M6PR	6.56652	6.53753	7.1486	7.30073	6.78252	6.44727	6.42227	6.28836	6.88805	6.59214	6.76582	7.1676	7.1477	7.07081	7.02932	7.03555	6.98784	6.93378	7.16247	6.98264	7.14107	7.11821	7.20793	6.45657	6.49821	6.74524	6.71375	6.68932	6.96855	6.89806	6.90645	7.03497	7.07501	6.97021	6.93588	6.88462	7.06139	6.91282	6.84223	6.91521	6.95966	7.34992	7.34881	7.02182	7.02354	7.40703	7.27474	7.03441	6.93756
KLHL13	4.69526	4.7015	1.68212	1.67789	1.47401	3.20906	3.19523	3.2355	2.83372	3.01362	2.85706	2.68264	2.51689	2.77728	2.98132	3.04048	2.91887	2.42421	2.5824	2.33824	2.56269	2.93456	3.13384	2.82467	2.86082	3.53918	3.60731	3.62778	2.25652	2.31059	2.28944	2.49598	2.4578	2.48018	2.60805	2.1958	2.37209	2.22436	2.29573	2.3459	2.12441	2.52911	2.73559	2.69435	2.70408	2.44523	2.51388	2.68071	2.68071
CYP26B1	2.11465	2.28927	1.99159	2.14392	2.04246	1.92308	1.98665	1.9997	2.05567	2.00942	2.36541	2.14815	2.07065	2.23315	2.20087	2.24993	2.11113	2.11389	2.33838	1.87807	2.19216	2.08278	2.14969	2.15979	2.05901	2.04648	2.15625	2.06974	2.11374	2.19204	2.09865	2.04092	2.22033	2.09788	2.27916	2.08615	2.15344	2.16345	1.74218	2.22139	2.06235	2.17127	2.11799	2.00756	2.29799	2.19108	1.69033	2.50802	2.29973
ICA1	4.33146	4.33219	3.60057	3.75265	3.69077	5.02595	4.66404	4.73406	4.58801	4.45898	4.66404	3.35772	3.44616	3.31313	3.54865	3.5616	3.69912	3.51896	3.48606	3.20583	3.2044	3.13742	2.93355	5.24861	5.03424	5.26192	5.1055	5.25127	2.83194	3.01242	3.06768	3.18044	3.52718	3.42118	3.52165	3.4074	3.41929	3.1763	3.18357	3.35158	3.31201	3.89911	3.90844	3.26485	2.85537	3.66365	3.68484	2.75158	2.84017
DBNDD1	4.79404	4.78668	4.90554	5.02644	4.91481	5.60391	5.74363	5.54021	5.58033	5.50056	5.23785	4.82656	4.4541	4.49684	4.25401	4.22847	4.40931	4.8502	4.46478	4.32861	4.23209	5.35424	5.06451	4.65476	4.88509	6.35584	6.4295	6.5225	3.6416	3.46045	3.52799	4.43456	4.50328	4.57919	4.52338	4.05478	4.07703	4.18472	4.15589	4.26814	4.44048	5.16751	5.21041	4.45625	4.50246	4.83043	4.79293	4.23147	4.02763
ALS2	4.93054	5.11417	4.38689	4.44217	4.37175	5.14804	4.9554	5.14009	4.76642	4.78141	4.89331	4.38833	4.59426	4.17638	4.5897	4.48586	4.5919	4.36819	4.39317	4.44768	4.42495	4.43904	4.34954	5.04902	4.99943	5.2168	4.99983	5.13574	4.28614	4.36811	4.24893	4.43323	4.38377	4.79354	4.60253	4.73348	4.73526	4.38322	4.3225	4.52474	4.50972	4.63181	4.53799	4.072	4.11395	4.27122	4.17802	3.93103	4.19497
CASP10	3.27336	2.53551	3.98527	4.12499	4.19657	3.24628	3.22131	3.28037	3.2038	3.2388	3.20604	3.84728	3.73293	3.65729	3.80556	4.01198	3.82658	4.35319	4.23415	3.75007	3.75446	4.06341	3.92495	3.06618	3.03819	2.59386	2.66113	2.73937	4.39227	4.5218	4.23067	4.17636	3.86957	4.4332	4.51722	4.17925	4.28943	4.0308	3.99934	4.12031	4.17433	3.99301	4.06545	3.97213	3.83486	3.7109	3.76065	3.71902	3.56756
CFLAR	3.79898	3.31998	5.21084	4.99639	5.63263	2.34954	2.10596	1.96026	2.48666	2.58626	2.93444	6.29952	6.34499	6.25714	6.09517	6.27194	6.24421	5.36036	5.70431	5.6708	5.8517	4.44803	4.99354	4.04639	3.82407	3.12904	3.19555	3.38276	5.88227	5.1883	5.19013	5.62443	5.66916	5.49932	5.50788	5.72559	5.7459	5.57526	5.56155	5.6963	5.70375	5.34438	5.28907	5.75442	5.77695	5.6854	5.77729	5.82909	5.87654
TFPI	5.64439	5.14918	2.92896	2.89836	3.4824	4.63761	4.36625	4.22561	3.48489	3.71471	3.79188	3.85794	3.97504	3.90144	3.84643	4.33118	4.21336	3.76499	3.64495	4.20747	4.3339	4.24679	4.03657	3.96031	3.87178	3.29322	3.49923	3.26959	4.72467	4.71459	4.67187	4.0832	3.89246	4.11689	4.20387	4.2512	4.31305	3.99641	4.00379	4.24398	4.05025	3.51188	3.4604	3.69974	3.82912	4.18072	4.07039	3.92227	3.95127
RBM5	6.03546	6.35408	6.23415	6.30064	6.35575	6.06933	6.05199	6.15953	6.41737	6.50397	6.47431	6.40495	6.32578	6.32098	6.08016	6.18155	6.12704	6.34785	6.37904	6.15921	6.07829	6.16427	6.31455	6.36728	6.19288	6.32756	6.31406	6.35126	6.21663	6.26865	6.08031	6.21048	6.27172	6.1359	6.12665	6.40375	6.42824	6.36213	6.29719	6.44053	6.46972	6.21937	6.20867	6.01103	5.99566	6.26422	6.27521	6.14493	6.0744
MTMR7	2.50203	2.95892	2.50534	2.51455	2.43629	3.72187	3.69301	3.48462	3.05544	3.11279	3.22749	1.95872	1.97668	1.91435	2.0526	1.907	1.98686	2.24976	2.27822	2.17092	2.18104	2.60056	2.16018	3.00007	2.93634	3.09034	2.90613	2.98256	2.42879	2.28977	2.34811	2.27225	2.16772	2.41766	2.21971	2.35965	2.33964	2.37503	2.46315	2.11763	2.29586	2.10042	2.19932	2.19011	2.20944	2.10138	1.96189	2.09051	2.07833
SLC7A2	3.96566	3.29761	4.92493	4.68079	4.45887	4.13718	4.04961	4.11874	3.21722	3.01073	3.18283	4.94855	4.97858	4.80508	4.74311	4.75293	4.65147	4.18706	4.35324	4.6067	4.70307	3.72279	3.69646	4.68014	4.76596	4.38416	4.35948	4.44269	4.13358	4.01224	3.96587	4.4179	4.50714	4.44131	4.66203	4.71082	4.73968	4.30543	4.51387	4.29689	4.30543	4.13312	4.10422	5.13608	5.13234	3.89521	3.86915	4.55287	4.60185
ARF5	7.0342	7.10996	6.78403	6.80668	6.73826	6.88223	6.89541	6.93727	6.95578	7.08145	7.06848	6.69306	6.8675	6.89935	7.05484	6.827	6.83388	6.77313	6.70447	6.92688	6.82637	7.13057	6.9806	6.83399	6.72026	7.32404	7.25028	7.23162	6.57633	6.52214	6.59371	6.76244	6.85298	6.45179	6.59902	6.29405	6.42634	6.93318	6.82747	6.80696	6.9408	7.06596	7.10938	6.91896	6.91385	6.99792	7.01618	6.77017	6.85137
POLDIP2	6.70098	6.3572	7.29807	7.25377	7.33965	6.78745	6.85065	6.78342	6.68261	6.80862	6.71837	7.1859	7.04726	7.05462	7.07955	7.17969	7.00251	7.23428	7.23772	7.19329	7.22584	7.49686	7.38614	6.39628	6.44761	6.56248	6.55815	6.67473	7.272	7.27614	7.24682	7.13805	7.30752	7.09117	7.02205	7.09534	7.02061	7.46387	7.45308	7.34024	7.29886	7.11551	7.11739	7.24921	7.23696	7.28838	7.25088	7.24074	7.28026
PLXND1	5.84491	5.65848	6.79087	6.74579	6.91097	5.39138	5.36833	5.3563	4.92316	4.94008	5.03451	7.00943	7.01209	6.96165	7.47258	7.41991	7.37345	7.16811	7.03728	7.3655	7.21608	6.35305	6.47671	5.94437	5.98017	4.38118	4.26859	4.25378	8.08471	8.05234	8.09083	7.14876	7.24472	6.69656	6.6563	7.16612	7.01921	7.23434	7.19534	7.57842	7.58868	6.7245	6.79917	7.47897	7.4747	7.39076	7.41224	7.32704	7.4055
AK2	5.91028	5.49233	5.50739	5.72295	5.64953	5.45617	5.58254	5.39002	5.20099	5.37988	5.41883	5.78525	5.71009	5.73497	5.76435	5.92567	5.79897	5.81585	5.58045	6.07127	6.13206	6.29505	6.40696	4.89578	4.78479	5.17873	5.06106	5.03655	6.12966	6.04122	6.12665	5.89333	5.90649	5.82277	5.80073	5.97626	5.92268	5.88051	5.80555	5.86664	5.84114	5.97626	5.91191	5.94753	5.93563	5.90293	5.89165	5.96368	5.95263
CD38	1.16879	1.21561	2.51332	2.46075	3.23898	2.03317	2.006	2.05489	2.04884	2.03944	2.03147	2.06874	2.07715	2.14595	2.07775	2.09728	2.08294	2.25441	2.0578	2.5154	2.54397	2.16075	2.16209	1.99593	1.93578	1.53684	1.48042	1.64974	2.51508	2.66718	2.53256	2.3741	2.31169	1.94048	2.31817	2.2836	2.00943	2.20582	2.34556	2.12791	2.45506	2.49824	2.42768	2.41018	2.24759	2.46157	2.5692	2.72392	2.46191
FKBP4	7.25773	6.94209	8.93425	8.92986	8.29621	7.76717	7.68951	7.68016	7.68016	7.80839	7.62124	8.32676	8.37928	8.35006	8.14078	8.14773	8.15923	8.41286	8.52881	8.40597	8.42565	8.81961	8.58423	7.29576	7.21724	7.53126	7.59731	7.60817	8.39244	8.39244	8.35362	8.4045	8.48214	8.23614	8.19403	8.17515	8.19068	8.48277	8.48827	8.33208	8.3446	8.60445	8.61641	8.61105	8.62943	8.4985	8.46749	8.61105	8.61105
RBM6	6.10214	6.39223	6.23106	6.21606	6.24994	6.01589	5.95584	6.05777	6.11606	6.15412	6.11412	6.34708	6.43876	6.35986	6.47537	6.43584	6.6341	6.32882	6.14151	6.1916	5.96397	5.18914	5.39891	7.2735	7.17339	6.47692	6.4058	6.45518	6.02602	6.10135	6.08715	6.15808	6.15487	6.10864	6.15982	6.51386	6.46672	6.0627	6.03399	6.42555	6.3969	6.21977	6.23498	5.97849	6.02125	6.08076	6.08981	5.86346	5.84688
CAMKK1	3.69277	3.38696	3.43135	3.50893	3.9652	3.45517	3.44312	3.34978	3.42789	3.65991	3.8433	3.60059	3.62551	3.65537	3.62418	3.58983	3.6939	3.85823	3.60034	3.69056	3.50028	4.08452	3.47111	3.24962	3.5176	3.43595	3.5707	3.4552	3.53053	3.67888	3.81303	3.608	3.7167	3.64792	3.56294	3.64849	3.83029	3.75299	3.62166	3.9335	3.82625	3.89528	3.71766	3.64365	3.63286	3.53867	3.54211	3.37251	3.43084
RECQL	5.32521	5.43775	4.74452	4.67443	3.97034	5.59293	5.49135	5.66246	4.48804	4.66239	4.75487	4.40203	4.47177	4.32534	4.85111	5.06748	5.09769	4.39091	4.41692	4.68154	4.62965	3.88994	3.70059	6.02305	6.00891	5.07214	4.98469	5.15554	4.70677	4.79435	4.72024	4.5511	4.50842	4.88341	4.75649	4.61466	4.5234	4.45016	4.51348	4.37087	4.34955	4.61737	4.83802	4.41524	4.45073	4.6455	4.53807	4.29574	4.21344
HSPB6	2.86318	2.67143	2.93646	2.98225	2.86663	2.8253	2.87524	2.94653	2.79802	2.74009	2.79975	2.81828	2.70082	2.82252	3.00445	2.87231	2.65847	3.21598	3.04306	3.03678	2.83492	4.42518	3.79359	1.46658	1.60191	2.80807	2.78482	2.76137	2.73323	2.95769	2.8857	2.97191	3.09346	3.13975	3.31417	2.82543	3.21591	3.14019	2.70227	2.86226	3.32678	3.21872	2.9674	3.13298	3.05966	3.09253	3.15961	2.60698	2.75828
NDUFAB1	7.65105	7.79449	9.32135	9.11277	9.37421	7.46698	7.39258	7.38246	7.57132	7.29345	7.41149	9.49511	9.47537	9.48081	9.53291	9.50148	9.41548	9.38291	9.39525	9.45912	9.5523	9.48691	9.82985	7.17361	7.31611	7.36615	7.57214	7.53414	9.34839	9.45222	9.43667	9.45813	9.43666	9.3307	9.32043	9.36414	9.37839	9.59148	9.59148	9.64907	9.71239	9.23243	9.25224	9.48484	9.47118	9.34128	9.27177	9.59148	9.57501
PDK4	1.90143	1.89179	1.69124	1.86651	1.88458	1.82016	1.85489	1.88202	2.29063	2.23486	2.63767	1.68487	1.70885	1.70716	1.60492	1.55642	1.56125	1.85272	1.59935	1.81804	1.61379	2.17694	1.7094	1.99064	1.63759	2.12191	2.0818	2.12663	1.65107	1.64466	1.64579	1.72331	1.71864	1.73359	1.71852	1.7273	1.72074	1.72603	1.71986	1.71928	1.71872	1.66032	1.65862	1.68909	1.96998	1.67399	1.66802	1.71107	1.72049
SLC22A16	1.71419	1.69655	1.82665	1.87672	1.9664	1.81185	1.81658	1.83387	1.82653	1.82776	1.70423	1.77368	1.80347	1.76718	1.81901	1.8245	1.79901	1.73032	1.9557	2.09546	1.73032	1.76093	2.07113	1.68107	1.68943	1.59987	1.58642	1.61497	2.17509	1.67361	2.15388	1.71308	2.04282	1.70768	2.04035	1.70138	1.69482	1.70011	2.13536	2.04035	1.6928	1.6344	1.8731	2.08028	1.96124	1.64807	2.08537	1.97909	2.07277
ZMYND10	2.10562	2.00627	2.32679	2.17354	2.01301	1.95144	2.03723	1.88242	2.06478	2.10787	2.0493	2.20724	2.17965	2.30408	2.28828	2.13902	1.98192	2.21373	2.25649	2.28464	2.1551	2.20895	2.20668	1.88496	2.09714	1.51003	1.89877	2.03212	2.22718	2.28088	2.64764	1.92336	2.53162	2.06504	2.02675	2.26563	2.09104	2.25774	2.40143	2.30363	1.63693	2.39978	2.34977	2.16469	2.15846	2.36025	2.2703	2.64206	2.24635
ABCB5	1.84798	1.75791	1.9022	1.87867	1.85416	1.80755	1.84447	1.83317	1.80818	1.87488	1.80504	1.84641	1.83216	1.86883	1.79892	1.84735	1.85862	1.71458	2.09083	1.7382	2.05263	1.90316	1.64852	1.94937	1.84081	1.38579	1.62218	1.65696	2.08961	2.23698	2.02127	1.89045	1.90768	1.85978	1.8248	1.93361	1.92146	1.8881	1.89076	1.97488	1.87607	1.79899	1.75607	1.99481	1.99191	1.90117	1.96297	1.87872	1.93088
ARX	1.66518	3.19744	5.37829	4.8789	2.88926	2.93857	3.04222	3.02598	3.3904	3.1927	3.32336	3.77094	3.85204	4.03965	3.95832	3.53705	3.55071	3.29169	3.68885	4.88926	4.67054	3.63089	4.72377	2.75342	2.76591	2.43881	2.36711	2.32367	4.50159	4.59926	4.58054	4.12561	4.14456	4.95527	4.86995	3.55587	3.38879	4.57902	4.70671	4.20242	4.00624	3.20364	3.01336	4.10232	4.1382	3.55266	3.8992	4.91325	5.07448
SLC25A13	6.64611	6.40131	6.31526	6.31729	6.23942	6.51848	6.55058	6.51741	6.3595	6.27404	6.39171	6.32367	6.25142	6.1712	6.43838	6.47242	6.48183	6.14527	6.10267	6.51729	6.57822	6.74417	6.73863	6.08138	6.01936	6.70361	6.71997	6.74336	6.08546	6.10675	6.01615	6.36567	6.30605	6.54626	6.50194	6.31448	6.27833	6.25816	6.17225	6.29042	6.33191	6.42194	6.36493	6.45234	6.54128	6.1419	6.10403	6.34297	6.31062
ST7	3.35922	3.46648	3.24473	3.14637	3.16963	4.10314	4.01949	3.80421	3.3787	3.71092	3.65496	2.97269	2.82598	3.13808	2.69029	2.84249	2.74915	2.86469	3.10883	3.18358	3.20179	3.86768	3.91564	2.7701	2.74329	3.70241	3.76539	3.78387	2.87195	2.92119	2.90024	3.0548	3.12465	3.50572	3.47135	3.12833	2.94403	3.16321	3.20306	2.82477	2.90905	3.01893	3.04636	3.14764	3.25771	2.88558	3.08619	2.87113	2.97249
CDC27	5.83203	5.8214	5.56255	5.53144	5.54578	5.54405	5.33048	5.51238	5.64432	5.62065	5.80209	5.66225	6.00633	5.7881	5.65703	5.68497	5.73481	5.75091	5.62736	5.60512	5.53947	4.84819	5.29844	6.32996	6.1859	5.43946	5.43714	5.60703	5.79817	5.9336	5.77833	5.72176	5.53967	5.82997	5.82127	6.01086	6.05926	5.52101	5.59087	5.66143	5.6087	5.6087	5.53627	5.51039	5.45586	5.5053	5.50199	5.49969	5.36985
SLC4A1	1.94078	1.92093	2.485	2.4145	2.42384	2.18592	2.16066	2.05109	2.17865	2.18852	2.14661	2.27945	2.31373	2.2342	2.25872	2.17588	2.28727	2.3074	2.24255	2.3715	2.53778	2.47721	2.40892	1.87504	2.05907	1.97279	1.96012	1.94887	2.47317	2.47203	2.40337	2.25793	2.47168	2.24407	2.14205	2.30964	2.3108	2.02831	2.33264	2.44535	2.37583	2.50517	2.61889	2.31017	2.19727	2.575	2.59214	2.4092	2.44039
CALCR	3.15215	3.60588	1.15621	1.01564	1.11645	2.28786	2.19257	2.31111	2.24227	2.22731	2.32702	1.90538	1.87621	1.87237	1.90784	1.91157	1.96825	1.43985	1.89027	1.65032	1.83187	2.10191	1.6165	2.2189	2.40593	2.20834	2.47543	2.43634	1.94895	1.88798	1.55784	1.68431	1.72184	1.56622	1.55114	1.91049	1.55336	1.90529	1.89358	1.5519	1.55134	1.77606	1.8649	1.52172	1.81204	1.8078	1.88659	1.54369	1.55311
HCCS	5.34818	5.16137	6.951	6.90961	6.89921	5.25928	5.49356	5.19608	5.53671	5.39444	5.33658	7.19342	7.16349	7.2159	6.38705	6.40607	6.43807	6.4462	6.50906	7.26702	7.49427	7.36856	7.71648	4.80221	4.45297	5.45161	5.39365	5.30602	6.81017	6.74711	6.80178	6.9773	6.88097	7.07365	7.08787	7.09674	7.14915	7.01667	7.08509	6.93673	7.04085	6.65315	6.68771	6.64614	6.84372	6.82416	6.87838	6.86312	6.98307
DVL2	5.7014	5.33781	6.25537	6.28893	6.37884	5.23684	5.50501	5.59781	5.55887	5.4384	5.48233	6.30209	6.09773	6.14468	6.48106	6.47709	6.39767	6.48897	6.42207	6.36489	6.28068	6.66898	6.57048	4.98208	5.35165	5.33487	5.31983	5.31983	6.47155	6.42415	6.48957	6.3484	6.42991	5.87078	6.06481	6.00158	5.89644	6.54378	6.52045	6.56016	6.56227	6.38155	6.31486	6.58102	6.55755	6.57229	6.60908	6.55374	6.63611
PRSS22	2.91957	2.90178	3.27539	3.20659	3.24808	2.93767	2.83717	2.91093	2.91586	3.02813	2.91239	3.34261	3.25789	3.18093	3.2878	3.44151	3.13222	3.09097	3.17011	3.20876	3.15563	2.99426	2.66764	3.17409	3.55904	2.72581	3.46497	3.24755	2.97609	3.15924	3.0189	3.19684	3.11589	3.11876	3.11129	3.20522	3.00928	2.88196	3.22306	3.14854	3.39638	3.32218	3.38252	3.02787	3.19029	3.22476	3.38562	2.70541	3.16872
UPF1	5.58886	5.84315	6.69775	6.78051	6.69721	5.77568	6.00055	5.97134	6.12107	6.0962	6.06307	6.52138	6.38296	6.4555	6.5778	6.59271	6.42917	6.65632	6.68212	6.58768	6.52053	6.67572	6.52026	5.88081	5.91902	5.73924	5.77008	5.75208	6.70489	6.7263	6.80111	6.59268	6.63064	6.24955	6.18865	6.42857	6.32239	6.75335	6.76787	6.89977	6.91163	6.86698	6.82622	6.4537	6.5493	6.65571	6.64762	6.57523	6.69005
SKAP2	4.30196	4.61622	2.29853	2.28855	2.17337	2.87748	2.80022	2.80657	2.58288	2.94538	2.9276	3.46575	3.47768	3.60327	3.29042	3.36677	3.67445	2.94965	2.89902	3.18324	3.25794	2.34219	2.43597	3.9039	3.9241	2.78966	2.71015	2.81195	3.51839	3.53388	3.54522	3.08078	3.06414	2.9293	2.82528	2.80912	3.09711	3.05182	2.87536	3.05622	2.88678	3.24967	3.21523	3.41272	3.28829	3.14814	3.41639	2.80954	3.08841
SLC25A5	9.8448	9.08613	10.109	10.0533	10.2067	8.80692	8.91711	8.85606	9.00918	9.20775	9.05664	10.4887	10.3353	10.3353	10.391	10.6039	10.6039	10.2319	10.2319	10.6268	10.6268	10.7696	10.7696	8.46992	8.86153	8.93721	9.04496	8.97895	10.4474	10.4153	10.4821	10.4294	10.4294	10.0626	9.99934	9.92629	9.9055	10.0462	10.114	10.0266	10.0266	10.7017	10.8001	10.8659	10.8659	10.9316	10.8659	10.8659	10.8659
HOXA11	1.8775	1.88979	1.94984	1.79499	1.96997	1.80514	1.75532	1.75003	1.7721	1.72729	1.72597	1.73654	1.89353	1.93729	2.0334	2.17143	2.15688	1.73868	2.10343	2.09915	2.03383	1.90984	1.91015	1.82998	1.83834	1.54741	1.56856	1.66754	2.17744	2.14918	2.12234	1.8952	2.09234	2.13921	2.2551	1.39225	1.90696	2.17233	2.14089	1.99663	2.03762	1.93185	1.92498	1.9708	2.56061	2.08562	1.33297	2.23379	1.81875
POLR2J	6.37226	6.38456	6.51057	6.49119	6.35477	6.42319	6.17323	6.35831	6.52662	6.34376	6.2697	6.56565	6.235	6.44722	6.69082	6.52365	6.45062	6.28583	6.44447	6.46568	6.58046	6.2612	6.48933	6.41587	6.50285	6.55588	6.35378	6.3967	6.44154	6.42363	6.33235	6.4676	6.42062	6.57736	6.28317	6.17797	5.89412	6.66844	6.51444	6.56662	6.39768	6.28402	6.53314	6.37926	6.68287	6.58227	6.54757	6.4227	6.59413
DHX33	6.11321	5.88599	6.35252	6.3005	6.28916	6.2243	6.26752	6.38508	6.25228	6.18169	6.14522	6.12437	6.00846	5.95023	6.363	6.32623	6.26972	6.17648	6.08187	6.09993	6.07645	5.50163	5.4195	6.93909	6.97248	6.19281	6.24723	6.19281	6.17595	6.22754	6.21271	6.12602	6.09134	6.08158	6.10876	6.16707	6.15442	6.11263	6.06653	6.22759	6.14011	5.99245	6.0162	6.15578	6.07415	6.12501	6.11885	6.12274	6.07501
MEOX1	1.64474	1.79837	1.68209	1.69074	1.76664	1.65214	1.54473	1.66064	1.63819	1.60163	1.77031	1.80085	1.76236	1.7554	1.80884	1.72937	1.71062	1.71045	1.97177	1.69086	1.71045	2.03319	1.8299	1.58289	1.36572	1.66452	1.65108	1.67962	1.74467	1.73827	1.73939	1.53805	2.00372	1.71488	1.69981	1.70858	1.70203	2.11388	2.31866	1.70056	1.70001	1.64161	1.63991	1.67038	2.02508	1.65527	1.6493	1.69235	1.70178
THSD7A	1.9295	2.67908	1.69255	1.69637	1.46656	1.95185	1.98014	2.02166	1.90752	1.93983	1.93702	1.88336	1.94522	1.95754	1.85783	1.90988	1.82031	1.72994	1.70478	1.81149	1.79382	1.63211	1.88069	2.08305	2.1082	2.25421	2.22403	2.18012	1.63374	1.62799	1.63598	1.86753	1.65249	2.07365	1.72212	1.7309	1.72434	1.72963	2.00617	1.72288	1.72232	1.66392	1.66222	1.6927	1.68194	1.67759	1.91101	1.71467	1.72409
LIG3	5.80888	5.58891	6.14375	6.00973	6.03806	5.75754	5.78762	5.75563	6.03577	5.91857	5.979	5.96977	5.83383	5.9118	6.01758	5.91973	5.94522	5.99123	6.00305	6.03916	5.88114	6.10894	5.90114	5.8785	5.7221	5.85713	5.84722	5.81019	5.87631	6.03988	5.98529	5.95861	5.99868	5.97663	5.96695	6.00942	5.98236	6.02028	6.00942	6.20328	6.1452	6.04956	6.00312	5.87187	5.96144	5.77233	5.85154	5.86537	5.96956
ACSM3	3.4149	2.4587	1.66382	1.69216	1.73828	2.3927	2.29885	2.31707	2.35746	2.49915	2.31762	2.16227	2.16439	2.14954	2.1032	2.16835	2.09283	1.87854	2.03107	1.83684	2.09377	1.98582	1.92724	2.52949	2.56526	2.62569	2.67122	2.62193	1.89653	1.65924	2.03712	1.88028	2.03984	1.9209	1.90587	2.09261	1.97536	1.62204	1.61588	1.90949	1.96586	2.21146	2.36505	2.00823	2.17196	2.15231	2.22031	1.60708	1.6165
CIAPIN1	5.82093	5.83338	6.38467	6.33805	6.3351	6.00084	6.11963	5.97266	5.65005	5.76738	5.57301	6.31032	6.22356	6.17601	6.42246	6.45064	6.22804	6.51319	6.48329	6.29017	6.36907	6.98833	7.11296	5.14585	5.05106	5.67648	5.9735	5.97243	6.32767	6.21403	6.28319	6.35549	6.47237	6.5576	6.36987	6.22711	6.17204	6.63973	6.64867	6.50152	6.41964	6.20094	6.35948	6.37422	6.46969	6.39583	6.24816	6.53687	6.50152
SPPL2B	4.51022	4.63276	4.46147	4.59197	4.59777	5.00012	4.96432	4.94901	4.98047	4.93961	4.91981	4.3147	4.06936	4.1611	4.36849	4.29279	4.39492	4.02518	4.18309	4.56826	4.59393	4.18668	4.23652	4.97291	5.05546	4.88099	4.74856	4.92694	4.30648	4.39274	4.42164	4.36579	4.31945	3.69667	3.58779	4.04284	3.86916	4.30844	4.25936	4.49366	4.54139	4.60735	4.59432	4.46092	4.43755	4.74258	4.8093	4.44553	4.58499
COPZ2	2.48129	2.45482	2.74782	2.59851	2.53745	1.80616	1.92181	2.06827	2.15867	2.23281	2.21621	3.1942	3.00715	3.28157	2.84649	2.76811	2.64217	2.5336	2.74458	2.88595	2.92394	2.73215	3.02423	2.11238	2.17912	2.23215	2.68563	2.72559	2.31231	2.3059	2.81023	2.89618	2.64786	2.27742	2.61602	2.7423	3.13766	2.89247	2.87081	2.96798	2.96947	2.82686	2.77258	2.65624	2.79347	2.63222	2.52118	2.90773	2.76791
PRKAR2B	4.52256	4.28475	4.63718	4.22032	3.70945	5.72456	5.21437	5.56066	5.62571	5.15465	5.6599	3.70474	3.49405	3.3673	2.98689	2.93057	3.61403	3.59054	3.81205	3.67156	3.70628	3.9593	4.33867	4.92479	4.45638	5.26496	5.27478	5.21002	3.52105	3.66248	3.58543	3.71955	3.67066	3.86276	4.03131	3.51898	3.50729	3.54832	3.25666	3.46815	3.6603	4.02013	3.81931	3.7815	3.69858	3.6686	3.77132	3.89648	3.61198
MSL3	4.69438	4.37589	4.89644	4.92468	4.75752	4.1098	4.32804	4.51582	4.27607	4.19174	4.40535	5.42296	5.30172	5.42858	4.60059	4.71022	4.78869	4.52604	4.67887	5.29549	5.32248	4.4848	4.96263	4.65678	4.58899	4.30138	4.36095	4.2762	5.06843	5.00949	5.02334	4.93251	4.97893	5.32242	5.30799	5.00157	5.0011	5.21422	5.05069	5.10473	5.0353	4.68501	4.4217	4.73918	4.73119	4.89461	4.84887	4.82217	5.11079
CREBBP	6.00567	5.89939	5.89384	5.91539	5.69514	5.90429	5.93397	6.02628	5.84319	5.83953	5.83844	5.73735	5.83663	5.84635	5.98062	5.92862	5.9667	5.81256	6.0476	5.73667	5.7983	5.80429	5.83034	6.0427	5.88333	6.00892	5.89675	5.98766	5.86819	5.78139	5.79807	5.8412	5.85636	5.59276	5.63703	5.92608	5.84905	5.93929	5.91721	6.00175	5.94072	5.53949	5.49769	5.78762	5.8075	6.03239	6.1091	5.96622	6.03663
MPO	1.84575	1.96192	1.84575	1.94343	1.98258	1.89135	1.87182	1.83844	1.8974	1.93845	1.89639	2.01424	1.8584	1.96379	1.9672	1.92746	1.93449	2.28518	1.78579	1.78063	1.80022	2.09714	1.93413	1.75369	1.88151	2.13095	1.96089	2.09515	1.77481	1.7684	1.76953	2.03321	1.79269	1.82222	1.80715	1.81592	1.80937	1.81466	1.80849	1.8079	1.80735	2.05213	2.14801	2.10944	2.28595	1.76261	1.75664	1.79969	2.19973
PON1	2.39525	1.51972	1.62483	1.58031	1.67915	1.81906	1.85866	1.80934	1.98755	1.99232	1.86194	1.71433	1.69829	1.6959	1.6595	1.65018	1.66159	1.43202	1.79772	1.69426	1.72814	1.61006	1.61037	2.09307	1.82272	1.89173	1.86898	1.84567	1.57139	1.96044	1.56611	1.7514	1.57467	2.01672	1.57346	1.58224	1.57569	1.58097	1.96736	1.57422	1.57367	2.01086	1.51357	1.91314	1.53328	1.52893	1.52296	1.56601	1.57543
WDR54	6.69902	6.55325	4.60385	5.06728	4.97446	6.99321	7.17012	6.75683	7.30076	7.2875	7.09898	4.50266	4.25926	4.28536	4.58202	4.6259	4.55708	4.78194	4.67385	4.81668	4.75941	5.64301	5.01605	6.20663	6.2742	6.75068	6.62378	6.84073	4.84242	4.77552	4.8767	4.58556	4.93038	4.58011	4.75961	4.20851	4.47587	4.92679	4.5973	4.78951	4.96771	5.09502	5.13476	4.58473	4.7018	4.87784	4.87061	4.84207	4.71529
CROT	2.76822	2.64827	2.46925	2.22613	2.40198	2.74076	2.71869	2.66033	2.66954	2.63631	2.61865	2.45815	2.50618	2.46885	2.44822	2.41908	2.43036	2.15743	2.12421	2.32069	2.41952	1.77073	2.22056	3.33616	2.93092	3.14607	3.27386	3.21063	1.55518	2.14008	2.06174	2.37163	2.1393	2.50093	2.59849	2.3358	2.39269	2.32668	2.26059	2.43518	2.52604	2.18803	2.4122	1.81133	1.98181	2.20977	2.11833	2.09316	1.89638
ABCB4	2.28864	1.96211	1.81914	1.76001	1.81701	1.95836	1.95267	1.95301	1.94319	1.94938	1.97747	2.00905	1.92148	1.91325	1.93583	1.95642	1.9492	1.89782	1.91001	1.91025	1.64383	1.83672	1.78706	2.11553	2.06712	2.12585	2.21569	2.30663	1.69106	1.68465	1.68578	1.83716	1.84379	2.03686	1.68171	1.69049	1.68393	1.98905	1.68306	1.68247	1.97609	1.99333	2.01035	1.91941	1.89874	1.63718	1.93764	1.94362	1.68368
RHBDD2	5.37132	5.35325	5.52179	5.58371	5.4077	5.01449	5.09349	5.06237	5.49762	5.53313	5.61924	5.69095	5.56514	5.58072	5.48362	5.54017	5.5222	5.34704	5.5757	5.52202	5.56878	5.55748	5.42471	5.0521	5.7001	5.29721	5.62382	5.51137	5.32443	5.34136	5.50338	5.44024	5.56653	5.54472	5.19533	5.12298	5.13541	5.58322	5.36259	5.65277	5.73589	5.51892	5.75716	5.40594	5.48309	5.45484	5.45434	5.88565	5.76129
SOX8	3.73607	3.14261	3.64257	3.69384	3.69641	3.30131	3.30828	3.25263	3.75533	3.77921	3.48495	3.97223	3.6907	3.71007	3.75059	3.47737	3.53733	3.83192	3.77322	3.32684	3.35401	3.86453	3.35358	3.46184	3.66006	3.98553	3.82455	4.08817	2.98942	3.32977	3.29256	3.56001	3.58298	4.41915	4.39926	4.10688	4.19654	3.96905	3.86724	3.88211	3.96379	3.4665	3.22871	3.10809	3.30558	2.66825	2.57124	2.97642	3.01515
IBTK	5.20905	5.14792	5.11864	4.97286	5.08537	5.36938	5.26043	5.24831	4.82249	4.85245	4.92359	5.07791	5.09359	5.18647	5.09503	5.15809	5.32401	5.15686	4.96139	5.05375	5.08105	4.052	4.33243	6.17891	5.90725	4.80132	4.7413	4.77399	5.4768	5.46902	5.44345	5.10848	5.01804	5.24865	5.31385	5.32233	5.40007	4.76192	4.8726	4.95153	4.91065	5.21861	5.29141	5.07163	4.98233	5.04879	5.04982	4.82657	4.74146
ZNF195	5.71527	6.12593	5.16273	5.11953	5.51141	5.39142	5.51239	5.39972	5.66494	5.68402	5.69675	5.69781	5.53748	5.47562	5.52063	5.67065	5.72257	5.27209	5.44323	5.18271	5.34282	4.34543	4.49045	6.77734	6.71144	5.54594	5.92461	5.92781	5.36143	5.25998	5.46722	5.39172	5.2287	5.58635	5.58325	5.67787	5.67935	5.45894	5.38219	5.53637	5.54538	5.00244	5.00041	5.06162	5.07404	5.09653	5.09466	5.14341	5.04054
MYCBP2	5.37347	5.82737	4.31272	4.13009	4.12774	4.96698	4.89118	4.95658	4.23303	4.26251	4.39647	4.88507	5.01794	4.97024	4.92853	4.97996	5.13724	4.67437	4.85291	4.32061	4.40333	3.4767	3.75793	6.01897	5.95497	4.92505	4.93174	4.80095	4.72098	4.70235	4.73178	4.48396	4.64165	4.58483	4.5229	4.56008	4.53516	4.28616	4.34031	4.34069	4.33209	4.4031	4.41785	4.81731	4.84788	4.94556	4.87938	4.59155	4.60004
FBXL3	4.45557	4.36439	4.10258	4.07437	4.05439	4.60659	4.48106	4.513	4.44857	4.35797	4.50412	3.89564	3.79178	3.70815	4.19902	4.14764	4.09827	3.9253	4.10239	4.22939	4.27902	3.89659	4.62692	4.25671	4.13705	4.0711	4.04356	3.98025	4.42841	4.47366	4.37892	4.26681	4.00124	4.59818	4.52482	4.27174	4.346	4.19105	4.20737	3.98435	3.98274	3.75731	3.86714	3.89381	3.98387	4.18687	4.23217	4.13816	3.97884
ITGAL	1.95613	2.02983	2.46603	2.67234	2.48168	2.18996	2.18761	2.15153	2.12266	2.23584	2.17816	2.37372	2.35527	2.34042	2.3712	2.37393	2.38483	2.40344	2.54837	2.56949	2.54922	2.58692	2.78235	1.89944	1.81966	1.72859	2.10216	1.74369	2.62812	2.79753	2.63248	2.62585	2.40941	2.30064	2.32917	2.41943	2.56385	2.46457	2.4697	2.5384	2.61429	2.54415	2.3895	2.5655	2.62713	2.66344	2.69292	2.52198	2.57738
PDK2	3.21457	3.3017	3.52096	3.50673	3.50939	3.91523	4.04904	4.09689	4.38154	4.51795	4.33457	3.35659	2.70368	3.12173	2.54893	2.34083	2.35708	3.02567	3.07965	3.17909	3.2969	4.02713	3.72702	2.78391	3.36995	3.81005	3.81549	3.92196	3.04014	3.4004	2.87398	2.96898	3.32168	3.12371	3.3683	3.05085	3.18483	3.21946	3.04626	3.09186	3.31691	3.21361	3.12528	3.13322	3.08664	2.98124	2.97954	3.2331	3.17045
ITGA3	3.34384	3.33742	3.36279	3.36519	3.46406	5.64718	5.60904	5.69514	4.14944	4.16637	4.23436	2.25606	2.39237	2.28733	2.16718	2.0391	2.10628	2.7083	2.62805	2.64302	2.51402	2.99137	2.19061	4.54693	4.52104	4.46523	4.32811	4.47709	2.80185	2.66428	2.63837	2.64455	2.60214	2.89267	3.0144	2.68428	2.62848	2.66247	2.75564	2.46081	2.56672	2.82947	2.97381	2.49255	2.57172	2.48348	2.37839	2.29787	2.2808
ZFX	4.50446	4.40894	4.16172	4.23264	3.92933	4.51369	4.53047	4.45747	4.50256	4.4447	4.641	4.27409	4.2357	4.05984	3.62131	3.97611	3.89645	3.70957	3.88665	4.50344	4.64424	3.85246	4.41966	4.45022	4.32878	3.79461	3.99755	3.84019	4.74479	4.64306	4.55649	4.22622	4.14573	4.33359	4.32762	4.13382	4.31587	4.29537	4.29757	4.14614	4.04472	3.93545	3.79509	4.1879	4.19699	4.17999	4.14847	4.32934	4.30765
LAMP2	5.23065	5.06252	5.56054	5.51456	5.51183	4.55628	4.49105	4.20624	4.50673	4.57581	4.516	6.18326	6.09905	6.0775	5.86623	5.96148	6.05942	5.51461	5.53807	6.14547	6.19017	6.01014	6.14263	4.44452	4.43573	4.84291	4.97121	4.86298	5.64374	5.65669	5.57201	5.87353	5.82063	5.76694	5.80067	5.64147	5.78773	5.38405	5.3912	5.41037	5.37787	6.02162	6.17365	6.18819	6.13174	6.28177	6.20922	6.03726	5.94951
ITGA2B	3.30481	3.16001	3.38745	3.37983	3.37983	3.19489	3.19515	3.19489	3.502	3.49831	3.38985	3.30143	3.35766	3.33246	3.39804	3.32614	3.17705	3.70393	3.35122	3.13442	3.10095	3.23628	2.61489	3.79229	3.64583	3.18046	3.04972	3.07799	3.53339	3.44304	3.64934	2.86243	3.78283	3.03422	2.88619	3.19837	3.23004	3.28536	3.18603	3.57622	3.53553	3.52981	3.68098	3.36589	3.5058	3.22633	3.30797	3.27889	3.33445
ASB4	1.54954	1.49633	1.75863	1.64711	1.90884	1.65945	1.70474	1.6158	1.74409	1.66475	1.64089	1.69913	1.66286	1.70382	1.64023	1.59978	1.67053	1.70026	1.68582	1.68067	1.70026	1.70494	1.70524	1.62508	1.63344	1.58488	1.83477	1.59998	1.66503	1.65863	1.65975	1.67835	1.70516	1.7226	1.70752	1.7163	1.70974	1.71503	1.70887	1.70828	1.70772	1.64932	1.64762	1.6781	1.66734	1.66299	1.65702	1.70007	1.70949
GDE1	5.36232	5.66852	6.48456	6.52803	6.25367	5.84904	5.87058	5.83009	5.67559	5.61222	5.63006	6.2727	6.28228	6.31709	6.14938	6.2484	6.2563	6.3039	6.34008	6.20959	6.3432	6.28992	6.41266	5.7191	5.57623	5.73744	5.78798	5.77771	6.31119	6.16266	6.21989	6.25523	6.34316	6.37933	6.3129	6.46364	6.3561	6.37189	6.33209	6.20894	6.27971	6.28937	6.29201	6.30736	6.40547	6.15042	6.10032	6.22463	6.3129
CRLF1	4.65509	3.90724	3.66057	3.65265	3.65619	3.4837	3.62242	3.52664	4.07168	3.92039	3.92824	4.2595	4.21609	4.22333	4.08051	3.79625	3.75149	3.95921	3.78039	3.90777	3.97264	3.69268	3.14213	4.00801	4.78394	3.60768	3.64565	3.64816	4.08157	4.00114	4.45594	3.75484	4.05517	4.0848	3.85416	4.21086	3.69817	4.03087	4.18106	3.98386	4.29935	4.08852	4.12168	3.95076	3.66997	3.75305	3.59552	3.49707	3.46035
OSBPL7	2.78643	2.5497	2.8317	2.83378	2.7696	2.79475	2.94256	2.67326	2.92824	2.86278	3.02611	2.76099	2.76899	2.87106	2.44366	2.66272	2.70635	2.66124	2.7203	2.65349	2.46119	2.44564	2.30663	3.05192	3.34296	3.08625	3.13178	3.16703	2.44937	2.51262	2.37367	2.79808	2.45003	2.70977	2.41359	2.72839	2.51513	2.37998	2.4604	2.58141	2.81009	3.15053	3.20709	2.41674	2.66093	2.68855	2.69969	2.3678	2.1948
TMEM98	6.08454	5.72156	4.28212	4.45277	4.13732	5.77736	6.10772	6.06252	5.76677	6.00277	6.07926	4.49138	4.12823	4.30021	3.88048	3.95408	4.30545	4.20987	4.2269	4.63288	4.50197	6.04993	5.63731	4.3294	4.26876	6.3595	6.31852	5.86867	4.0074	4.03469	3.83933	4.42038	4.36543	4.54653	4.54435	4.37311	4.4457	4.36482	4.47934	4.40986	4.28528	4.23335	4.27299	4.3405	4.51097	4.40479	4.36482	4.16747	4.54263
YBX2	5.56822	5.16553	5.15575	5.16423	5.16777	5.1531	5.14791	5.26087	5.49697	5.50694	5.51129	5.31273	5.35015	5.09534	5.21819	4.98726	5.00065	5.49836	5.28181	4.94177	5.10889	6.03502	6.15301	4.15075	4.67502	5.87743	5.71935	5.6561	4.91803	4.62171	4.72807	5.17217	5.24324	5.03719	4.76337	5.12853	4.9645	4.92304	4.93515	5.06888	5.12627	6.02964	5.74046	5.54084	5.45458	5.23986	5.23077	5.05731	5.08294
KRT33A	1.9875	1.98869	1.96566	2.06603	2.16921	1.82601	1.73007	1.94516	2.17671	1.81658	1.73302	1.99227	2.25703	2.38983	2.18041	2.08528	2.08404	2.52695	1.96119	1.95604	1.97562	2.0558	2.0561	1.97594	1.9843	1.97963	1.96618	1.99473	2.05978	2.05338	2.0545	2.09634	2.11356	2.1358	2.12072	2.1295	2.12294	2.12823	2.12207	2.12148	2.12092	2.06252	2.06082	2.0913	2.08054	2.07619	2.07022	2.11327	2.12269
MAP3K14	3.57393	3.28422	2.74244	3.02152	2.97025	3.02152	3.35376	3.13771	3.64143	3.32278	3.10623	3.09596	3.08096	2.93187	2.98872	3.0872	3.09779	3.06902	3.06175	2.92768	2.82305	2.52996	2.16691	3.86961	4.0555	2.98997	3.06291	3.00844	3.29235	3.27205	3.30727	2.86034	3.08041	3.10235	2.99484	2.97594	2.81855	2.95786	2.69595	3.0471	3.19401	2.89096	2.90184	3.00649	3.14734	2.92955	2.78526	2.9157	3.16228
ABCC8	2.02719	1.89213	2.33856	2.5948	2.3673	2.2432	2.18393	2.26714	2.283	2.28388	2.20485	2.30717	2.22717	2.18633	2.33418	2.26374	2.20313	2.26158	2.273	2.21907	2.14262	2.01134	2.25725	2.37989	2.34744	2.43367	2.54548	2.4687	2.15478	1.80572	2.0855	1.96551	2.48262	2.42883	2.35541	2.43481	1.98048	1.98576	2.25995	2.25712	2.25621	2.29637	2.27965	2.20212	2.17321	1.93372	2.19311	2.28167	2.26665
CACNG3	1.50833	1.91967	1.77825	1.77813	1.72201	1.72848	1.70092	1.75354	1.74896	1.75049	1.65427	1.73484	1.67041	1.73653	1.79713	1.69554	1.76641	1.97453	1.6173	1.61215	1.97156	2.26971	2.02376	1.30661	1.31242	1.63764	1.6242	1.96523	1.71779	1.71139	1.71251	1.92274	1.66503	1.79626	1.78119	1.78997	1.78341	1.7887	1.78253	2.23747	1.78139	1.72299	1.72129	1.75176	1.74101	1.73666	1.73069	1.77374	1.78316
TMEM132A	4.54392	4.63422	4.96954	4.74849	4.97832	4.84905	4.94302	4.92461	4.66686	4.71485	4.75554	4.70373	4.50046	4.55347	5.0839	4.93357	4.81046	4.89703	4.90629	4.59186	4.51673	4.52187	4.75015	4.87299	5.00149	4.96599	5.03257	5.08347	4.59772	4.39398	4.64602	4.65143	4.80452	4.00647	4.02995	4.31819	4.14241	4.94268	4.87041	4.84052	4.93185	4.65318	4.50608	5.20949	5.22497	4.80103	4.83132	5.23235	5.10676
AP2B1	8.3447	7.78005	8.14622	8.36551	8.32426	8.05828	8.0262	8.05553	7.99107	7.86629	7.97098	8.2762	8.38649	8.32186	8.26801	8.22323	8.25123	8.4001	8.46808	8.33526	8.37905	8.56731	8.51514	7.72218	7.7605	7.61333	7.64172	7.69938	8.6593	8.62892	8.60503	8.39562	8.39562	8.42023	8.38653	8.41601	8.33886	8.24515	8.21212	8.23543	8.22603	8.60776	8.65959	8.36598	8.34851	8.6685	8.63732	8.26877	8.29317
TAC1	1.98791	1.91345	2.06884	2.76518	3.2862	2.6868	2.61429	2.58825	2.43154	2.54627	2.46364	2.39912	2.27847	2.25371	2.21676	2.27991	2.20737	2.44732	2.72959	1.82941	2.45849	2.07069	2.72054	2.46947	2.39468	2.70976	2.65671	2.53653	2.09811	2.46001	2.02194	2.43409	2.29831	2.00847	1.99339	2.65305	2.62121	2.48322	2.45779	2.89943	1.99359	2.4767	2.33968	1.96396	2.40073	2.62399	1.94289	2.48688	2.51428
ZNF263	4.54086	4.44574	6.25388	6.18754	5.99631	4.91283	4.8289	4.68494	4.9244	4.97248	4.91808	5.73962	5.63031	5.56948	5.99901	6.10896	6.09976	5.72028	5.75226	6.24498	6.12816	6.07142	6.31199	4.55057	4.52894	4.895	4.84173	4.96606	5.83399	5.84618	5.81142	5.88367	6.03917	5.85113	5.83839	6.06847	6.12314	6.09898	6.13099	6.21582	6.16	5.32012	5.35411	5.67687	5.68929	6.13412	6.15933	6.24079	6.32118
CX3CL1	2.41679	2.25038	2.64287	2.60063	2.69259	2.90004	2.76912	2.89896	2.91753	2.81317	2.92432	2.30641	2.43867	2.46118	2.18685	2.38961	1.73481	2.25614	2.45476	2.23655	2.47801	2.39534	2.27474	2.63899	2.93782	2.79943	2.77282	2.93268	2.29236	2.28596	2.28708	2.48196	2.23076	2.67633	2.25313	2.58405	2.25535	2.26063	2.25447	2.25388	2.56181	2.19493	2.44752	2.2237	2.48407	2.20859	2.5426	2.24567	2.25509
SPATA20	4.53188	4.55385	2.89153	3.02825	2.72911	4.76552	4.68813	4.53939	4.84885	4.70548	4.71335	2.5907	2.78256	2.78381	2.80437	2.56156	2.72138	2.83439	2.74262	3.0069	3.01451	3.6659	2.97072	4.1696	4.02881	4.32519	4.35651	4.50624	3.07524	3.03308	2.95628	3.09323	2.70598	2.74665	2.81194	2.7359	2.83524	2.7373	2.8408	2.97474	2.99259	3.23064	3.06574	2.83982	2.7399	2.90283	3.00393	2.92474	3.01096
CACNA1G	2.18497	2.11531	2.17546	2.18574	2.09292	2.01371	2.04759	1.97696	2.09892	2.03013	2.02566	2.32373	2.13854	2.31051	2.37225	2.34527	2.32226	2.11442	2.13643	2.02562	2.06713	2.35436	2.00702	2.13358	2.17355	2.87778	2.73508	2.81539	1.40992	1.40352	1.76109	2.0297	2.1421	2.18372	2.1244	2.11923	1.75667	1.76195	1.75579	2.03682	2.25823	2.34986	2.1562	2.08443	2.08944	2.06178	1.93451	2.30177	2.39961
TNFRSF12A	6.52971	6.7776	5.64656	5.72321	5.96754	7.07036	7.19037	7.14389	7.31752	7.41965	7.39216	5.40012	5.29427	5.35714	5.29144	5.15244	5.0018	5.99148	5.71215	5.45233	5.38099	6.7845	6.71231	5.66999	5.84359	6.89339	7.03358	7.04061	5.63264	5.47371	5.44165	5.61784	5.65063	5.87067	5.6984	5.54932	5.38671	5.86961	5.57906	5.33031	5.54031	6.24242	6.19523	6.05861	5.83497	4.78161	4.58153	5.88636	5.74268
DLX6	2.08771	2.13407	2.32566	2.20716	2.50407	2.07492	1.80862	1.82458	2.21856	2.00183	1.964	2.57958	2.35874	2.62748	2.39206	2.40423	2.22875	2.07005	2.2653	2.61455	2.77368	2.15654	2.54836	1.97669	2.14619	1.81832	1.82814	1.89537	2.68405	2.55668	2.45912	2.29924	2.56255	1.93373	2.58922	2.66057	2.45209	3.01536	2.67974	2.52447	2.2084	1.95379	1.77502	2.39445	2.45863	2.32182	2.49007	2.58456	2.85236
MAP3K9	4.10044	3.96721	4.27671	4.17042	4.18537	4.43967	4.41597	4.40849	4.31489	4.10939	4.24564	3.79368	3.76592	3.82453	4.32798	4.14388	4.24564	3.767	3.81697	4.2732	4.22919	4.16894	3.91479	4.21685	4.37798	4.56508	4.56421	4.40421	3.69951	3.76993	4.01491	3.96196	4.08122	3.90296	3.85179	3.85947	3.85373	3.71491	3.69551	3.89088	3.82693	4.01721	4.17079	4.41162	4.38086	4.11277	4.07122	4.28418	4.30056
RALA	6.79801	6.9413	6.05189	6.1943	6.13584	6.77996	6.9617	6.63391	6.78624	6.74792	6.70333	6.27354	6.31251	6.41279	5.95107	6.32848	6.1742	6.03541	6.21676	5.98708	6.15862	5.66664	5.78045	7.41985	7.15495	6.91805	7.01448	6.98946	6.01628	6.07827	6.01628	6.17864	6.02029	6.2636	6.32976	6.25724	6.31034	5.87832	5.95843	5.89607	5.92197	6.24013	6.2522	5.91413	6.02852	6.0898	6.14997	6.05684	6.04417
BAIAP2L1	5.16857	5.59379	5.7415	5.67608	5.54614	5.41685	5.43886	5.30345	5.36809	5.2327	5.21064	5.73255	5.84346	5.76166	5.56505	5.759	5.7218	5.68094	5.49265	5.65625	5.60233	5.48003	5.39901	5.68403	5.55496	5.68344	5.56654	5.64076	5.43447	5.38969	5.46215	5.65232	5.56376	5.32184	5.42697	5.71782	5.78479	5.47736	5.56974	5.77507	5.63652	5.91148	5.94769	5.61381	5.49312	5.55046	5.51018	5.47088	5.52095
ETV1	6.22726	6.72822	2.36175	2.51349	2.14809	7.04217	6.95269	7.06421	7.07462	7.05496	7.0973	1.72449	1.77744	1.65447	1.80493	1.90403	1.77969	2.31722	2.566	2.20428	2.25309	3.21584	3.1716	5.76623	5.48999	5.99434	5.94683	5.88807	2.7553	2.98114	2.89981	2.31047	2.35983	2.5376	2.5964	2.25193	2.31416	2.16875	2.22875	2.11581	2.096	2.59042	2.46529	2.32875	2.14	2.23279	2.39463	2.36464	2.53644
AGK	4.80328	4.8465	4.73957	4.7147	4.70338	4.77294	4.73324	4.77817	5.00032	4.91955	5.10112	4.6915	4.70622	4.58959	4.49832	4.73104	4.75831	4.67327	4.63966	4.72634	4.81669	4.87548	4.95246	4.50395	4.76154	4.8603	5.06565	4.67892	4.64881	4.75149	4.63499	4.77978	4.6482	4.69706	4.69381	4.87401	4.84742	4.80384	4.6148	4.75285	4.80795	4.70365	4.63251	4.57885	4.65339	4.73577	4.71689	4.58	4.73105
ALDH3B1	2.6393	2.52632	2.51872	2.49885	2.52031	2.20198	2.33162	2.25287	2.57348	2.39073	2.17687	2.87374	2.72233	2.87711	2.80314	2.62109	2.53011	2.4429	2.49962	2.73638	2.66164	2.32985	2.40327	2.68526	2.69997	2.52763	2.63568	2.52086	2.38587	2.74921	2.35828	2.66066	2.50961	2.50272	2.46476	2.76291	2.65982	2.41148	2.39882	2.75515	2.6546	2.74449	2.63557	2.62638	2.7081	2.76558	2.47405	2.08571	2.71202
TTC22	2.32334	2.34436	2.38095	2.40062	2.44438	2.22231	2.12554	2.24323	2.27618	2.12954	2.15015	2.33184	2.49195	2.52018	2.60742	2.57432	2.45967	2.49573	2.45159	2.56997	2.54754	2.4013	2.54911	2.10383	2.3232	1.96398	2.02194	2.01505	2.64641	2.77384	2.64494	2.48002	2.5524	2.27885	2.22196	2.18924	2.34363	2.3943	2.38715	2.54856	2.40489	2.48356	2.47136	2.67304	2.80324	2.58565	2.68749	2.90019	2.88622
PHTF2	4.88779	5.12939	4.38504	4.25226	4.2599	4.40555	4.25268	4.29836	4.65803	4.49564	4.48985	4.53576	4.72104	4.60427	4.75454	4.84729	4.92139	4.58361	4.69876	4.55579	4.50684	4.19652	4.32295	4.92184	4.88682	4.39648	4.32886	4.36033	4.8769	4.75377	4.77587	4.54917	4.62333	4.86099	4.82275	4.60226	4.79161	4.28703	4.40371	4.44577	4.40954	4.77305	4.76178	4.51591	4.53779	4.62765	4.74927	4.37533	4.41554
CCL26	5.33256	4.83992	3.27387	3.32045	2.56266	5.72947	5.72899	5.78915	5.39497	5.49212	5.68107	2.67456	2.37296	2.62978	2.49749	2.58936	2.19596	3.1106	2.86218	3.08763	3.22291	4.89791	4.78281	3.66135	2.91656	5.14495	4.88063	5.16855	3.35206	3.35098	2.49077	3.24805	2.89361	3.80083	3.51164	2.11646	2.6836	2.74103	2.30479	2.30082	2.85562	3.52572	3.01353	3.64195	2.9376	4.00001	3.42935	3.09145	3.17888
USH1C	2.39766	2.27902	2.43276	2.42587	2.44952	2.43555	2.39032	2.37122	2.44773	2.42633	2.42174	2.44128	2.46184	2.48857	2.35861	2.45169	2.35624	2.36243	2.41509	2.31179	2.11518	1.78998	1.84407	3.11942	2.93025	2.69599	2.56381	2.55047	2.24652	2.28056	2.1882	2.43195	2.17029	2.03533	2.24972	2.54184	2.09223	2.01694	2.0819	2.22444	2.33342	2.64143	2.75487	2.36121	2.36224	2.4192	2.02362	2.40682	2.27273
GGCT	6.99455	6.07873	6.15102	6.22842	6.18684	6.31762	6.27498	6.2148	6.60916	7.06379	6.66377	6.2148	6.37527	6.42392	6.16927	6.29528	6.13101	6.20641	5.89332	6.09819	6.02209	5.29324	5.52382	7.6126	7.15489	6.93842	6.90037	6.76088	5.85842	6.05671	5.86203	6.0983	6.0117	5.94287	5.9696	6.15402	6.12612	5.98371	6.00567	5.89018	5.96164	6.28817	6.2339	5.91928	6.00993	5.93068	6.14335	6.18737	6.13355
DBF4	5.2606	5.71039	5.06811	4.91559	5.00706	5.52699	5.3755	5.39811	5.01996	5.17276	5.05632	4.83927	5.27073	5.02315	5.37635	5.33707	5.36875	5.05453	5.23237	4.88358	4.98989	4.292	4.49691	6.17802	5.95473	5.23664	5.32248	5.25702	5.19008	5.17564	5.20061	5.11667	4.96352	5.49086	5.51493	5.44535	5.49086	5.07584	5.07927	5.18531	5.16956	4.83551	4.76013	4.75957	4.78739	4.76425	4.72906	4.8227	4.73094
TBXA2R	3.07192	3.02287	3.14218	3.1669	3.25079	2.86342	2.80957	2.58886	2.88095	2.75303	2.6902	3.56126	3.50587	3.17475	3.43098	3.13978	3.36356	3.34681	3.47456	3.43556	3.34543	4.04154	3.89915	2.28734	2.02604	2.8212	2.7059	2.92255	3.21444	3.20869	3.50834	3.30486	3.49632	3.19902	3.60981	3.28577	3.23817	3.55126	3.4413	3.43427	3.52038	3.57864	3.31157	3.29176	3.77775	3.26289	3.11247	3.2509	3.54346
IFRD1	4.31291	4.34934	5.24813	5.4664	5.27794	4.85846	4.78974	4.91013	4.85041	4.86525	4.91423	4.84018	4.8266	4.76819	5.08826	5.07621	5.14467	5.27447	5.05143	4.86641	4.85008	4.5676	4.99657	5.04408	5.03587	4.94127	4.71126	4.96604	4.90002	4.9687	4.97888	5.01861	5.00258	5.2166	5.30665	5.15444	5.34901	5.10259	5.19805	5.23726	5.12582	4.77588	4.79903	4.85239	4.76051	4.78585	4.7986	4.86308	4.84377
LGALS14	1.49906	1.85215	1.75695	1.51877	1.66412	1.67583	1.69843	1.68575	1.65641	1.71175	1.71009	1.68231	1.6137	1.58138	1.6283	1.6899	1.62005	1.64826	1.63382	1.62867	1.64826	1.54936	1.54966	2.07443	1.47785	1.62442	1.61098	1.63952	1.70457	1.69817	1.69929	1.63114	1.64837	1.6706	1.65552	1.6643	1.65775	1.66303	1.65687	1.65628	1.65572	1.59732	1.59562	1.6261	1.61534	1.61099	1.60502	1.64807	1.65749
COX10	5.00113	4.42854	4.93867	4.91035	4.93144	4.6043	4.61617	4.52525	4.6286	4.56638	4.43246	4.99572	4.99901	4.92519	5.046	4.94684	5.06799	5.13458	5.08459	5.10497	5.04447	5.61346	5.47726	3.97765	4.0496	4.33397	4.40284	4.50197	5.21524	5.07032	5.15262	5.12678	5.05752	5.02113	5.12321	5.11798	5.13951	5.07885	5.13823	5.03569	4.95049	5.19936	5.18111	5.12143	5.01742	5.12953	5.08768	4.99685	5.13594
GTF2IRD1	4.97323	5.30397	4.53439	4.60794	4.62532	4.88104	4.95194	4.98498	5.02008	4.98536	5.08242	4.56891	4.58	4.61592	4.74745	4.85905	4.86137	4.7896	4.70869	4.59247	4.57063	5.07808	4.86623	4.66081	4.77439	5.35686	5.02921	5.31298	4.4133	4.5466	4.41031	4.79313	4.53756	4.44931	4.30868	4.34406	4.42533	4.5999	4.60931	4.79309	4.67407	4.84124	4.73782	4.7507	4.81505	4.89477	4.77778	4.78971	4.83474
PAF1	5.54956	5.56033	6.28639	6.1287	6.20247	5.6962	5.71864	5.82177	5.75856	5.76258	5.77088	6.07695	5.98545	6.08117	6.11049	5.96528	6.00245	6.12802	6.21647	6.11696	6.11445	6.29186	6.39613	5.5392	5.35628	5.71455	5.57931	5.59304	6.13518	6.19277	6.16037	6.1244	6.16355	6.09684	6.26622	6.16743	6.22482	6.49875	6.46822	6.33312	6.25913	5.72448	5.71164	6.06067	6.0999	5.92259	6.02558	6.17299	6.27124
VPS41	4.64157	5.35506	4.15523	4.5675	3.99975	4.51751	4.50448	4.41836	4.21774	4.42674	4.35133	4.85774	4.79939	4.7519	4.49534	4.62981	4.78941	4.41921	4.48385	4.44343	4.51697	3.85821	4.37303	5.20125	4.82075	4.69194	4.70355	4.73954	4.45028	4.40333	4.39123	4.56903	4.3627	4.56811	4.58809	4.63059	4.68149	4.25867	4.40214	4.51425	4.56258	4.38678	4.39169	4.26505	4.42874	4.5808	4.57283	4.33471	4.28735
ELAC2	7.30978	6.56738	6.85125	6.8853	6.96032	6.82264	6.88181	6.90778	6.59916	6.76504	6.73744	6.84151	6.87797	6.96051	7.13831	7.19092	7.07507	7.04788	7.0841	6.88649	6.88008	7.28042	7.10115	6.56636	6.65146	6.98055	7.06289	6.87341	6.85034	6.78848	6.84342	6.96058	6.9887	6.98692	6.91064	6.80144	6.83922	7.14241	7.18445	7.06021	7.1307	7.02222	6.98211	6.94423	6.98211	6.86194	6.84383	6.94732	6.95447
SCIN	1.78051	1.64604	1.89288	1.85527	2.12181	1.85156	1.8416	1.84707	1.87112	1.80899	1.82139	1.84216	1.90511	1.97032	1.7787	1.84554	1.83032	1.94883	1.85546	1.85034	1.91291	1.96187	1.8892	1.77096	1.7826	1.7488	1.71634	2.04859	1.81063	1.94689	1.83569	1.97813	1.80564	1.89653	1.81767	1.92889	1.88739	1.79824	1.8693	1.89225	1.81995	1.94684	2.17395	1.87319	1.6674	2.01005	2.00193	1.83046	1.8561
ARSD	2.89819	2.94665	2.7342	3.0069	2.92641	3.09259	3.00255	3.06564	3.43695	3.3019	3.32189	2.85409	2.7871	2.50815	2.62507	2.56237	2.62061	2.57036	2.50554	3.13832	2.92992	2.62463	2.86949	3.07254	3.15963	3.03728	2.83437	2.83232	2.98943	2.99632	2.89973	3.03491	2.53716	2.84889	2.53163	2.79102	2.6895	2.61387	2.74745	2.70243	2.68136	2.78877	2.87545	2.82295	2.80622	2.99775	2.99749	2.70443	2.97739
PNPLA4	4.00711	3.95748	3.86757	3.96855	3.85694	2.34029	2.1758	2.06999	1.97842	1.97499	1.94628	5.72545	5.73981	5.76894	5.1267	5.18069	5.0915	4.42721	4.16993	4.88879	4.98618	4.29726	4.28739	3.22602	3.22895	3.59037	3.6162	3.61126	4.00804	3.67156	4.062	4.50431	4.73174	4.50683	4.61901	4.54732	4.48987	4.76941	4.58821	4.72933	4.63531	4.88368	4.7835	4.39534	4.55909	4.56914	4.68415	4.52568	4.60258
MYH13	1.62859	1.61307	2.45022	2.30173	2.35469	2.02954	2.01661	2.04391	2.01411	1.95487	1.98197	2.0305	2.06461	2.00974	2.11856	2.01353	2.00078	2.04395	2.13814	2.29176	2.54771	2.78316	2.24004	1.39806	1.67164	1.64327	1.62982	1.65837	2.39643	2.42551	2.38597	2.19184	2.31894	2.20045	2.05655	2.23283	2.27698	2.10565	2.08974	2.27727	2.39465	2.05889	2.27267	2.34254	2.18342	2.32444	2.18253	2.50279	2.58485
ADIPOR2	4.15142	4.31595	6.46741	6.28718	5.59345	5.26521	5.19287	5.26487	4.92475	4.95134	4.96755	5.36002	5.31937	5.445	5.597	5.59478	5.62032	5.62046	5.65548	5.69389	5.62099	5.40215	5.44391	5.17463	5.14701	4.88894	4.94594	4.97936	5.71921	5.60995	5.60814	5.6833	5.61211	5.389	5.40369	5.60994	5.52279	5.61908	5.63752	5.47684	5.44506	5.84418	5.76975	5.83216	5.84058	5.82447	5.81967	5.74389	5.58469
CDKL3	3.1446	2.95221	1.94008	2.05525	2.31676	2.48907	2.4989	2.49602	2.52233	2.531	2.62837	2.45807	2.48049	2.45851	2.46767	2.45209	2.55034	2.61506	2.42576	2.22616	2.3248	2.1722	2.40596	2.64004	2.79276	2.46431	2.39286	2.34544	2.78874	2.51769	2.50739	2.61874	2.17715	2.35635	2.4228	2.47409	2.26276	2.23494	2.23317	2.29991	2.62658	2.32189	2.34783	2.49602	2.32933	2.39579	2.43926	2.83458	2.29181
UPP2	1.72796	1.73578	1.71095	1.71463	1.71058	1.71751	1.68911	1.65276	1.70442	1.70419	1.69336	1.70932	1.7461	1.72011	1.76124	1.73565	1.74557	1.62067	1.65177	1.75672	1.93131	1.575	1.92524	1.49513	1.86441	1.71138	1.76267	1.50836	1.89162	1.56701	1.84862	1.88388	1.59635	1.99816	1.65983	1.68326	1.74434	1.96473	1.73374	1.73693	2.10461	1.72994	1.61845	1.32215	1.58343	1.58013	1.86657	1.74475	1.77083
PRSS21	2.76701	2.56537	2.92819	2.77681	3.31154	2.72194	2.63227	2.63274	2.87202	2.86508	2.69109	2.97256	3.07027	2.84585	3.07121	2.87956	2.66533	3.37858	2.81517	3.20664	2.76866	2.84968	2.9585	2.77827	2.72019	2.21649	2.30492	2.17635	3.445	3.45192	3.36529	3.06666	3.01787	2.10233	2.20076	2.75962	2.42992	2.68667	2.98377	2.90671	2.38656	3.4534	3.79627	3.26943	3.12096	3.68138	3.64576	3.54278	3.70991
MARK4	4.20732	4.27819	4.41081	4.45494	4.3853	4.55875	4.62063	4.44005	4.88713	5.17167	5.11957	4.12647	4.0167	4.22445	3.93188	3.99611	3.96054	4.14549	3.91808	4.11256	4.03154	4.43462	3.93707	4.61605	4.69691	5.22189	5.20128	5.25587	3.63449	3.61367	3.59978	3.91848	4.18535	3.84555	3.76583	3.57327	3.611	3.72336	3.70443	3.90784	3.98192	4.88608	4.74073	4.11277	4.16269	4.36657	4.3868	3.95707	4.10476
PROM1	5.23273	5.46022	6.9057	6.72872	6.59786	5.83408	5.77514	5.79444	4.89141	4.85513	4.85748	6.75038	6.75292	6.65433	6.86815	6.97306	7.01095	5.88661	6.57036	6.83521	7.05212	4.77782	5.5942	6.94659	7.02054	5.27337	5.32219	5.32219	6.95565	6.87887	6.75645	6.62647	6.54568	6.7733	6.798	6.89127	6.87437	6.7751	6.81741	7.00445	6.94204	5.39448	5.3658	6.57562	6.59613	6.61493	6.5032	6.72041	6.73071
CCDC124	7.22047	7.09626	7.94972	7.77832	7.72265	7.18632	7.11506	7.10646	7.30944	7.47159	7.36105	7.7663	7.71243	7.72006	7.74157	7.77424	7.75768	7.99179	7.9727	7.52505	7.55061	7.54861	7.60264	7.41554	7.44061	7.25247	7.04529	7.14704	7.79919	7.8174	7.9497	7.74197	7.77811	7.58883	7.63417	7.66419	7.46177	8.01612	8.006	8.0026	7.98221	7.66598	7.58587	7.6822	7.71164	7.69758	7.73441	7.88684	7.84021
CEACAM21	2.08935	1.97116	2.07995	2.08172	2.07687	1.95116	2.0313	1.97638	2.02501	2.00492	2.04657	2.04244	2.15929	2.14587	2.1662	2.0507	2.11355	1.99042	2.29335	1.97083	1.99042	1.82438	1.82469	2.32332	2.26541	2.02104	2.0076	2.03614	2.1012	2.09479	2.09592	2.22684	1.89567	2.0921	2.07703	2.0858	2.07925	2.08453	2.07837	2.07778	2.07723	2.01883	2.01713	2.0476	2.03684	2.03249	2.02652	2.06957	2.07899
PAFAH1B1	6.50555	6.36866	5.65536	5.65665	5.54537	6.04639	6.05215	6.11068	5.94397	5.94475	5.91973	5.87564	5.93521	5.92048	5.87312	5.97987	6.00825	5.80508	5.93184	5.83485	5.87424	6.18551	6.09294	5.76152	5.83011	6.14623	6.21724	6.10903	5.85704	5.78368	5.69191	5.67108	6.05193	6.07698	6.03176	5.92867	6.03713	5.82196	5.827	5.84409	5.78424	5.84266	5.86602	5.7791	5.76675	5.82913	5.78879	5.79001	5.76975
NOS2	2.54538	2.39431	2.28261	2.22106	2.10782	2.24299	2.17501	2.30641	2.22881	2.22486	2.35701	2.50423	2.44778	2.47988	2.22364	2.26683	2.24494	2.41112	1.8868	2.6137	2.35658	2.99227	2.35621	1.90394	1.98172	2.54983	2.49254	2.49739	2.24666	1.87981	2.18497	2.28656	2.34754	2.32403	2.27547	2.30231	2.2083	2.36013	2.26878	2.34116	2.39116	2.17969	2.35775	2.68103	2.55646	2.02572	2.10262	2.37225	2.32598
DNAH9	1.64536	2.03202	1.87689	1.99776	1.73709	1.83298	1.81629	1.85097	1.83126	1.86929	1.85673	1.86828	1.87574	1.86793	1.82921	1.89224	1.86711	1.85117	1.9244	1.85613	1.84739	1.85397	1.85296	1.85962	1.85278	1.80731	1.81312	1.85094	1.86742	1.88088	1.90934	2.0748	1.66475	1.73229	1.9899	2.00779	1.71944	1.72473	1.99401	2.0579	1.98729	1.94166	1.88152	1.68779	1.91391	1.67268	1.89808	1.70976	1.99761
SLC13A2	1.64138	1.56027	1.62589	1.63446	1.71953	1.59786	1.60605	1.64185	1.53951	1.63498	1.55937	1.64937	1.70142	1.68417	1.60605	1.69266	1.68268	1.65805	1.64362	1.63846	1.65805	1.54229	1.5426	1.71668	1.73042	1.59459	1.58115	1.60969	1.67475	1.66834	1.66947	1.64093	1.65816	2.01489	1.60081	1.60959	1.60303	1.60832	1.90815	1.60157	1.60101	1.54261	1.54091	1.57139	1.56063	1.55628	1.87741	1.59336	1.60278
GAS7	4.09384	3.46043	6.39631	6.42665	6.27738	3.70032	3.52796	3.64759	3.36792	3.46003	3.52643	6.45569	6.41172	6.37041	6.8247	6.62956	6.6456	6.38542	6.34371	6.57985	6.55221	5.73356	5.58713	4.36508	4.50354	3.15845	3.18015	3.18996	6.94089	6.90092	6.9136	6.43718	6.49341	6.40304	6.39401	6.48003	6.37174	6.51342	6.42478	6.5634	6.51451	6.21288	6.22678	6.79781	6.79781	6.51451	6.48848	6.34464	6.3969
TRAPPC6A	6.23357	6.13685	4.81931	5.07513	5.18966	5.65003	5.75462	5.88087	6.75325	6.43177	6.59618	5.15992	4.84992	5.35966	5.04931	4.84085	4.89153	5.06406	4.86654	5.03471	5.22885	5.3871	5.22795	5.81641	5.97452	6.3551	6.14791	6.27675	4.69664	4.96707	5.1655	5.11535	4.98173	4.36026	4.61428	4.41098	4.29831	4.44527	4.40376	4.88087	4.81804	6.14747	6.19527	5.57606	5.57091	5.64065	5.43638	4.92465	5.05348
MATK	4.45024	3.77815	4.76644	4.82016	4.96757	4.503	4.59042	4.37188	4.34884	4.05176	4.25165	4.72796	4.4918	4.64989	4.68976	4.70298	4.47274	4.95552	5.10236	4.51782	4.75092	5.74577	5.76801	3.17397	3.26315	4.34307	4.34539	4.39778	4.57243	4.60211	4.66557	4.79546	4.86785	5.04334	4.88017	4.7298	4.58244	5.08462	4.9974	4.88216	4.75922	4.72688	4.89553	4.98843	4.99852	4.53275	4.51107	4.80126	4.89289
CEACAM7	1.80364	1.83993	1.91139	1.94149	1.97679	1.56957	1.60896	1.58649	1.58313	1.53297	1.50689	2.28249	2.19893	2.23358	2.02007	2.03428	1.95266	2.20811	1.86306	2.32012	2.02169	1.65377	1.65407	2.02469	2.03748	1.15583	1.14239	1.17093	2.52986	2.60823	2.44779	2.0827	2.12378	1.8437	1.69286	2.12437	1.93076	1.81293	1.7877	2.32057	2.07358	2.23849	2.59667	2.32343	2.30804	2.20221	2.1843	2.04947	2.16282
CD79B	3.47735	2.73576	2.62252	2.81306	2.7864	2.67527	2.86256	2.7213	3.06169	3.06332	2.8209	2.95717	2.97472	2.96159	2.84573	2.87276	2.93425	3.05734	2.87566	2.80574	2.66664	2.47432	1.93132	3.46675	3.71136	2.47299	2.48753	2.67012	3.38257	3.15784	3.20456	2.79035	2.91234	3.10567	2.51672	2.50723	2.79934	2.45863	2.84091	2.85712	2.8226	3.14089	3.37857	2.82072	2.90836	2.76944	3.00705	2.68026	3.00801
SCN4A	2.9591	2.48272	2.35105	2.55076	2.48155	2.64894	2.69093	2.71219	2.74591	2.85309	2.86084	2.46358	2.46399	2.65014	2.6452	2.27131	2.326	2.5127	2.30216	2.31263	2.3971	2.47286	2.30727	2.79984	2.86408	3.06099	3.16002	3.09272	2.10788	2.12874	2.11571	2.3496	2.41269	2.1299	2.27094	2.16829	2.48224	2.10892	2.22584	2.30681	2.38897	2.84142	3.03651	2.54252	2.42052	2.40307	2.43287	2.15775	2.18178
ST7L	3.19208	3.42708	3.26602	3.46849	3.26816	3.30709	3.37543	3.12604	3.24002	3.32634	3.42845	3.21936	3.45961	3.31708	3.11343	3.40263	3.33989	3.28688	3.61863	3.28549	3.42251	3.65943	3.86416	2.86731	2.82756	3.04952	3.42507	3.0841	3.45634	3.36353	3.44914	3.39029	3.41646	3.47798	3.50768	3.39432	3.50917	3.44915	3.5345	3.40878	3.37099	3.34602	3.19334	3.3132	3.21409	3.49234	3.46536	3.32521	3.4519
TKTL1	0.626947	0.805066	3.55126	5.1003	4.21082	0.396884	0.437287	0.435174	0.48559	0.498118	0.354756	4.85556	4.89301	4.76575	4.20241	4.34832	4.32316	3.84923	3.7277	4.70177	4.9042	5.14051	4.74968	0.218389	-0.109905	1.76902	1.71886	1.51075	3.42664	3.29448	3.27826	4.42536	4.16609	4.20765	3.8236	4.00766	3.88922	4.35608	4.12639	3.88727	3.81862	4.56969	4.54226	4.98049	5.0757	4.03206	4.13433	4.71742	4.56316
PAX6	1.81959	4.51567	1.26475	1.31198	1.25987	2.20547	2.19944	2.23051	2.15636	2.14026	2.13729	1.99865	1.94224	1.99619	2.05585	1.97796	1.9813	1.82162	1.82878	1.8534	1.82162	2.17308	2.27143	1.90903	1.98696	2.38714	2.33412	2.38382	1.70782	1.99532	1.70254	1.65255	2.01016	2.05185	2.02783	1.75698	1.75042	1.75571	1.74954	1.74896	1.7484	1.91459	1.6883	1.71877	1.70802	1.9379	1.6977	2.00531	2.04142
RHBDF1	5.06354	5.72	5.03035	4.91946	5.08765	4.81185	4.86014	4.91353	5.1296	5.16346	5.25895	5.37417	5.34397	5.27434	5.32779	5.18712	5.25025	5.20794	5.19619	5.22783	5.12511	4.94476	4.99007	5.32948	5.36742	4.97849	4.97497	5.07436	5.26827	5.3017	5.34981	5.24897	5.12956	4.58355	4.67584	5.21914	4.94233	5.28704	5.22905	5.34808	5.30712	5.33924	5.36881	5.41771	5.28068	5.27574	5.20025	5.25626	5.29739
LUC7L	6.06994	6.17012	6.30561	6.19208	6.11293	6.24201	6.30235	6.20457	6.04955	6.00158	6.13412	6.25792	6.16594	6.1301	6.17797	6.24341	6.29999	6.11104	6.22813	6.01121	6.10633	5.82129	6.16988	6.39479	6.35055	6.58608	6.457	6.34033	5.79489	5.9457	5.98076	6.12579	6.10256	6.15372	6.09711	6.07683	6.08377	6.36337	6.26836	6.31774	6.27961	5.85628	5.83836	6.15667	6.1573	5.81206	5.84371	6.24736	6.27459
CACNA2D2	4.93763	5.12808	6.52284	6.3735	6.43059	4.23958	4.26049	4.19178	4.72258	4.74126	4.67304	6.805	6.78842	6.75947	7.01985	7.01589	7.02822	6.7125	6.50165	6.76849	6.59384	6.52092	6.57405	4.55405	5.0995	5.01356	4.90851	5.02179	6.38799	6.39501	6.39593	6.62382	6.66442	6.06416	5.90948	6.54224	6.4263	6.43197	6.46248	6.96396	7.00037	6.92535	6.84447	6.66025	6.67191	7.043	7.01106	6.62455	6.72437
BAIAP3	2.7941	2.70429	3.30786	3.09096	3.24891	2.78249	2.73618	3.00534	3.16585	2.98026	3.08163	2.99054	3.11702	2.96698	3.25912	3.30234	3.002	2.97805	3.10499	3.07777	2.90399	2.7436	2.34484	3.28818	3.7533	3.08714	3.10228	3.15285	2.91381	3.01104	2.92777	2.99452	3.03788	3.09466	3.0102	3.14515	2.92284	3.12697	3.19703	3.24719	3.31726	3.17001	3.25523	2.84826	2.77082	2.67762	2.82302	2.87392	2.77904
PIGQ	4.02657	4.14061	4.15734	4.31166	4.11752	3.83914	3.86898	3.76513	4.23428	3.92807	3.92474	4.33353	4.43644	4.55559	4.31274	4.05649	4.34144	4.15756	4.26578	4.23365	4.22908	4.4086	4.68159	3.3649	4.0771	4.43387	4.52683	4.4493	3.73918	3.81877	3.83033	4.15366	4.28938	3.99429	3.66677	4.16063	3.82799	4.33042	4.44308	4.29649	4.38587	4.0266	4.00496	4.34049	4.29987	4.32174	4.28653	4.57999	4.57852
TEAD3	5.12209	5.32378	4.41386	4.33339	4.27729	5.40826	5.42881	5.45465	5.17498	5.29392	5.20996	4.28622	4.34203	4.36744	4.10853	4.28166	4.29905	4.36666	3.88444	4.67431	4.08219	5.0326	4.62244	4.79923	4.76423	5.85011	5.79758	6.01797	3.72929	3.64685	3.78594	4.27394	4.22986	4.0818	4.0487	4.23651	4.23073	4.29893	4.27982	4.10612	4.12592	4.45332	4.49603	4.78939	4.9416	3.78007	4.03361	3.86142	4.2664
SELE	1.49943	1.53887	1.5327	1.50032	1.50901	1.50066	1.47146	1.46249	1.50556	1.49677	1.51347	1.54915	1.5074	1.56634	1.53963	1.54878	1.49548	1.53645	1.52201	1.51686	1.53645	1.4946	1.49491	1.41474	1.64814	1.47469	1.46125	1.48979	1.55485	1.54844	1.54957	1.51933	1.53655	1.55879	1.54371	1.55249	1.54593	1.55122	1.54506	1.54447	1.54391	1.48551	1.48381	1.51429	1.50353	1.49918	1.49321	1.53626	1.54568
DNAJC11	5.68646	5.6069	7.00663	6.74025	6.73557	5.78899	5.79803	5.76615	5.79071	5.78081	5.7694	6.59848	6.66079	6.57596	6.86524	6.8759	6.85459	6.8297	6.76189	6.66356	6.68131	6.55068	6.77974	5.87341	5.83785	5.87744	5.77898	5.87232	6.622	6.70355	6.70823	6.67842	6.78981	6.40038	6.33809	6.59257	6.62835	6.95445	6.94249	6.85471	6.90014	6.52667	6.39831	6.83404	6.94249	6.78119	6.75939	6.98256	6.91
FMO3	1.6379	1.63106	1.58314	1.62298	1.70779	1.58894	1.63675	1.63828	1.68067	1.65671	1.60884	1.62601	1.66808	1.62891	1.66464	1.65958	1.64376	1.90766	1.74105	1.3975	1.41709	1.21764	1.54514	1.85559	1.94869	1.79103	1.48856	1.51711	1.58216	1.57575	1.89597	1.60721	1.62444	1.57961	1.56454	1.94843	1.9377	1.57204	1.56588	1.56529	1.56474	1.50634	1.50464	1.53511	1.85126	1.52	1.51403	1.55708	1.5665
MYLIP	5.48069	5.14022	5.93246	5.86663	5.84871	4.75458	4.84067	4.93028	5.11354	5.07044	5.17906	6.18561	6.03668	5.97558	6.43461	6.26437	6.30748	6.03605	5.87001	5.82866	5.88291	5.75859	5.25854	5.6528	5.69437	5.48631	5.56261	5.70507	5.57079	5.61179	5.60987	5.91059	5.89822	5.89913	5.95125	6.29263	6.2705	5.58994	5.28966	6.01194	5.97215	6.57146	6.61665	6.00742	5.86303	5.85872	5.90471	5.30411	5.06721
NOX1	1.75999	1.73826	1.79519	1.77483	1.69013	1.74842	1.72241	1.76219	1.75615	1.73769	1.71506	1.73984	1.73083	1.73305	1.76476	1.74805	1.7743	1.84822	1.86017	1.52221	1.89266	1.7096	1.70991	1.62974	1.92833	1.5798	1.59167	1.53398	2.02252	1.84924	1.88916	1.7722	1.78943	2.05595	1.87328	1.89976	1.97969	2.01638	1.97802	1.63213	1.50101	1.57839	1.82654	1.90371	1.55668	1.83673	1.91029	1.50977	1.43472
E2F2	3.21191	2.89766	3.45585	3.42936	3.49025	2.96367	3.03507	3.06292	2.97607	2.98119	2.99168	3.24628	3.21408	3.16481	3.57264	3.65934	3.69191	3.73135	3.74609	3.53229	3.51752	4.06683	3.72516	2.64077	2.42046	2.41954	2.38725	2.3442	4.01271	4.07862	4.03751	3.596	3.66763	3.20914	3.30769	3.54251	3.47658	3.72096	3.62769	3.99593	3.95195	3.25601	3.41709	3.69556	3.72317	3.68919	3.68608	3.89498	3.91447
PSMB1	8.26145	8.46066	8.13966	8.11241	8.18139	8.45058	8.32461	8.37727	8.29152	8.18452	8.43219	8.22296	8.00503	8.03539	8.23023	8.31222	8.16839	7.91563	8.04082	8.24944	8.36986	8.10027	8.25521	8.219	8.43715	8.37127	8.45308	8.44117	8.0984	8.08217	8.07138	8.14152	8.14635	8.42341	8.42032	8.3139	8.33313	8.36255	8.32977	8.499	8.49532	8.06086	8.05857	7.72658	7.65996	8.3005	8.15811	7.59161	7.56938
SYN1	3.91072	3.39454	3.55563	3.45777	3.46848	3.62133	3.75731	3.50361	3.68584	3.55564	3.77445	3.24732	3.39527	3.50989	3.69415	3.6038	3.51855	3.23098	3.17463	3.66182	3.92489	3.87633	3.81294	3.47326	3.12652	3.92866	3.7645	3.90741	3.23099	3.2141	3.38792	3.38823	3.60794	3.39779	3.58645	3.6247	3.23553	3.52316	3.35449	3.57961	3.64713	3.32907	3.51227	3.50035	3.41832	3.37969	3.50638	3.48207	3.8923
JARID2	8.29079	8.0413	7.07615	7.08146	7.11014	8.44142	8.46728	8.52278	8.40707	8.36479	8.4449	6.90795	6.99576	6.99691	6.87105	6.97596	6.95757	6.5432	6.67376	7.01071	7.03377	6.53817	6.1076	9.05362	9.08509	8.8241	8.78344	8.7728	6.56073	6.61243	6.62322	6.87402	6.7567	7.06824	7.08155	6.8234	6.83856	6.64192	6.53393	6.92354	6.91924	7.06536	7.09313	6.72086	6.69021	6.79347	6.81499	6.54108	6.49633
CDKL5	3.65733	4.03307	4.45898	4.02968	3.85379	4.52298	4.49752	4.40124	4.41653	4.40179	4.26893	3.90648	4.04005	4.01841	3.34299	3.33147	3.35508	3.65275	3.76178	4.03612	4.00943	3.9688	3.87441	4.13848	4.18613	4.15417	4.10724	4.06019	3.96572	4.03361	3.93081	3.9105	3.81954	4.31229	4.29209	3.99835	4.05857	3.73505	3.8179	3.74156	3.7718	4.03074	4.09176	3.68052	3.65007	3.83103	3.83512	3.45228	3.5412
CAMK1G	1.9038	1.92238	1.9476	1.9601	1.91631	1.9748	2.03132	1.9517	2.02559	2.07186	2.0487	1.86272	1.86575	1.86032	1.92324	1.88262	1.85222	1.82346	1.7907	1.95565	1.89652	2.02456	2.07815	1.76212	1.91878	2.30567	2.14686	2.26434	1.65674	1.65034	1.65146	1.93096	1.8022	1.85156	1.83648	1.84526	1.8387	1.84399	2.14134	1.83724	1.83668	1.77828	1.77658	1.80706	1.7963	1.79195	2.21638	1.82903	1.83845
NADK	4.83812	4.86252	6.28667	6.06381	6.18491	5.29443	5.35445	5.37614	5.08425	5.03874	4.91646	5.87006	5.67317	5.96028	6.19351	6.02914	6.03993	6.02963	5.9229	5.99558	5.8886	5.77868	5.54596	5.48328	5.46894	5.22739	5.18552	5.19999	5.86371	5.90652	6.03214	5.86034	6.05802	5.52042	5.58981	5.80296	5.81361	6.15131	6.1847	6.30617	6.29694	5.97887	6.05377	6.10468	6.0867	5.92468	5.92524	5.75806	5.84895
TFAP2B	2.35484	2.17772	1.95096	1.81341	1.90411	1.96123	1.90267	1.95023	1.9099	1.82644	1.87416	2.16275	1.97084	2.08751	2.04728	2.06571	2.06924	2.13676	2.24544	2.34381	2.30757	3.36098	3.50932	0.531994	0.540354	1.62971	1.96398	1.64482	2.15412	2.2811	2.24025	2.19165	2.32515	2.17218	2.31568	2.15113	1.98221	2.37613	2.21637	2.28152	2.31104	1.95359	1.9962	2.33241	2.12148	2.5686	2.47085	2.31207	2.57292
TFAP2D	1.65459	1.59206	1.72048	1.62442	1.65972	1.63875	1.68715	1.6659	1.67779	1.64538	1.59388	1.61171	1.59891	1.62724	1.64886	1.70468	1.63134	1.53016	1.51572	2.12031	1.53016	1.58258	1.98082	1.50272	1.51108	1.60589	1.59245	1.62099	1.68605	1.67964	1.68077	1.67507	1.6731	2.1549	1.97141	1.98822	1.54218	1.54746	1.5413	2.10771	1.54016	1.48176	1.48006	1.51053	1.49977	1.49542	1.48945	1.5325	1.90256
DLEC1	2.2985	2.17939	2.31573	2.3462	2.30182	2.19286	2.24779	2.27792	2.48241	2.44071	2.35935	2.20908	2.38861	2.35821	2.2811	2.30027	2.18372	2.19092	2.22694	2.10868	2.27729	1.48354	1.74553	3.10158	2.91003	2.31236	2.37618	2.27292	2.27023	2.35528	2.27405	2.19768	2.20423	2.06485	2.07244	2.11955	2.05531	2.25492	2.22918	2.10126	2.23431	2.11434	2.29284	2.23975	2.07863	2.51513	2.27543	2.43679	2.13056
CYTH3	4.19414	4.14904	4.68483	4.39804	4.46328	3.61404	3.60389	3.70689	3.36056	3.35357	3.41472	4.74172	4.71089	4.72794	5.23315	5.23971	5.33079	4.93662	4.91177	4.82338	4.83503	4.80718	4.98099	3.70892	3.51553	3.39416	3.56416	3.60532	4.98974	4.95775	5.00782	4.85074	4.90266	4.38157	4.43277	4.75915	4.77616	4.71848	4.74756	4.93361	4.90374	5.07013	4.99299	5.31061	5.1135	5.02694	4.97387	4.96897	4.91717
ADAM22	2.37608	2.5837	2.40237	2.39966	2.40471	3.03586	2.77665	2.85554	2.62887	2.65534	2.70031	2.22401	2.1867	2.21918	2.26462	2.26572	2.25564	2.11153	2.21049	2.08538	2.16745	2.12834	2.12987	2.78985	2.97475	3.25194	3.33828	3.31284	1.73362	1.71218	1.68535	2.07509	2.21233	2.25392	2.47113	2.43741	2.23396	2.10874	2.11759	2.16121	2.11502	2.21858	2.07022	1.9272	1.99941	2.14694	2.16468	1.94459	1.92881
SYPL1	6.23434	6.21655	6.80043	6.65508	6.51662	6.57266	6.55312	6.55547	6.38884	6.3543	6.34952	6.57104	6.53337	6.54641	6.42914	6.42636	6.42478	6.41267	6.49143	6.5716	6.60969	6.73323	6.79354	6.21175	6.16315	6.69798	6.69506	6.59061	6.29605	6.34743	6.22538	6.55204	6.49066	6.92016	6.83746	6.67827	6.86624	6.46829	6.63689	6.51483	6.41384	6.47722	6.55726	6.56998	6.51583	6.23647	6.18489	6.28712	6.17681
CYB561	3.94579	3.9754	4.28073	4.21959	4.30881	4.2996	4.21357	4.31617	4.10081	4.07032	4.11608	3.98615	4.01461	4.04996	4.1304	4.09673	4.20204	4.60094	4.4817	4.00013	3.7099	4.58256	4.26201	3.79233	3.89525	3.97977	4.13082	4.04686	4.27789	4.20433	4.15856	4.22004	4.1763	4.23697	4.17598	3.81237	3.73205	4.01763	4.21283	4.05503	3.78818	4.38992	4.39848	4.3698	4.31627	4.43243	4.38122	4.42916	4.42239
SPAG9	6.15194	5.98392	5.0387	4.76632	5.33937	5.61001	5.64835	5.72274	5.388	5.49084	5.44863	5.50681	5.51679	5.53633	5.38843	5.40481	5.46556	5.39365	5.27774	5.18022	5.09965	4.45363	4.37521	6.67661	6.53698	5.33551	5.53141	5.6593	5.5721	5.62457	5.34076	5.26938	5.20625	5.38111	5.34835	5.52542	5.47813	5.09127	5.1057	5.26024	5.2332	5.41109	5.34633	5.13183	5.12301	5.22079	5.17147	4.93434	5.04272
CELSR3	4.37366	4.676	4.64371	4.51857	4.62108	4.52214	4.80242	4.73302	4.7676	4.84767	4.88604	4.30518	4.01912	4.33317	4.6645	4.60424	4.57456	4.53424	4.48423	4.47409	4.42666	4.9383	4.76559	4.24055	4.40877	4.93647	4.87826	4.98587	4.27005	4.17731	4.28186	4.37263	4.58698	4.19723	4.25883	4.49921	4.25428	4.35621	4.37115	4.57571	4.56944	4.62478	4.64463	4.63445	4.77685	4.41877	4.40273	4.5589	4.53367
AASS	7.19117	8.31876	7.60042	7.43156	6.83395	8.8512	8.84165	9.0197	7.94885	8.02324	7.98776	6.51179	6.4571	6.5875	6.96152	7.09238	7.12457	6.29597	6.84515	7.1006	7.38538	6.51879	6.84963	8.59461	8.50605	8.34443	8.31915	8.31441	6.96457	6.91992	6.84115	6.95865	6.8549	6.48938	6.5177	7.21588	7.28967	6.8009	6.79545	7.20403	7.19979	7.02894	7.09948	6.63218	6.61592	7.27785	7.30721	6.54283	6.49119
PLEKHG6	4.19297	4.20531	4.00191	3.9339	3.82789	4.36254	4.47884	4.27718	4.20651	4.28291	4.28583	3.97997	3.7405	3.8203	3.96138	3.78051	3.81274	4.07685	3.76313	3.71878	3.77027	4.546	3.89644	3.81719	4.0701	4.84035	4.59607	4.70811	3.4368	3.28193	3.63134	3.92573	3.73878	3.22063	3.36675	3.62316	3.42177	3.45897	3.76184	3.97755	3.74878	4.14161	4.22093	4.24589	4.11399	4.05475	3.88106	4.02456	4.05388
SS18L2	5.73058	5.84987	5.24434	5.19211	5.22575	5.65502	5.79104	5.56859	6.10453	6.28504	6.14492	5.27889	4.96197	5.26274	5.02655	5.10517	5.00628	5.15956	5.19354	5.15297	5.2102	5.48297	5.92313	4.88777	5.76971	5.96749	6.22643	6.10442	4.89293	4.81837	5.08573	5.19345	5.16468	5.41525	5.64835	5.32544	5.41343	5.29489	5.32746	5.22116	5.14914	4.73341	5.01921	5.10166	5.11259	4.9296	4.8637	5.11341	5.19634
MPND	4.52957	4.69132	4.716	4.72074	4.71016	4.60814	4.58479	4.50801	4.71544	4.80446	4.60112	4.68335	4.46999	4.80863	4.79147	4.72742	4.79427	4.76743	4.70277	4.69834	4.50648	5.02074	4.97858	4.391	4.3087	4.88617	5.14318	5.07797	4.40281	4.24443	4.29399	4.38767	4.94984	4.72778	4.44353	4.6774	4.57298	4.74488	4.81119	4.81038	4.68814	4.56752	4.54862	4.76806	4.77082	4.8566	4.56791	4.6663	4.478
MGST1	7.28803	7.06022	6.47175	6.76982	5.83405	7.48321	7.49823	7.5224	7.76211	7.65451	7.5978	6.11131	6.281	6.25934	5.80836	5.80445	5.81602	5.86945	6.04335	6.35378	6.63053	7.04141	7.07705	6.56291	6.51821	7.581	7.66328	7.68976	6.01113	5.93169	5.92251	6.27754	6.17102	6.08274	5.97913	6.18218	6.31317	5.95844	6.03019	6.11619	6.2653	6.83622	6.97811	6.58129	6.35213	5.61121	5.79064	6.34929	6.16223
CRY1	5.12256	4.97483	4.89302	4.85622	4.62728	5.47226	5.46368	5.45127	5.5883	5.56638	5.58586	4.46509	4.09919	4.21449	4.47245	4.60237	4.48728	4.51159	4.74902	4.66103	4.68249	5.34431	5.39562	4.53063	4.55232	5.43125	5.35265	5.29333	4.5987	4.54323	4.51516	4.65856	4.6435	4.9371	4.98995	4.71732	4.76541	4.61101	4.56812	4.77334	4.55718	4.53721	4.49491	4.61142	4.58694	4.5214	4.45105	4.67523	4.61889
NFIX	3.15997	3.07515	3.22771	3.28138	3.2481	1.34608	1.34725	1.45736	2.49755	2.85973	2.71212	4.26581	4.183	4.48528	3.93552	3.91088	4.01078	3.21278	3.9298	3.3209	4.15728	3.60445	3.89705	2.36854	2.46707	3.04549	3.16995	3.16755	2.95082	3.15878	3.01309	3.63505	3.67533	2.98099	3.3315	3.18734	3.30285	3.21022	3.11814	3.03371	3.22824	3.67039	3.60537	4.12322	4.12831	3.60992	3.51346	5.18578	5.25359
ST3GAL1	3.48505	3.47	3.67021	3.70543	3.66949	3.15306	3.26506	3.04061	3.06829	3.1355	3.40492	3.73123	3.9307	3.91443	4.15201	3.78783	4.0037	4.15364	3.49525	4.02584	3.54288	3.64663	3.46653	3.54535	3.53727	3.34299	3.14283	3.2244	3.8937	3.96428	3.72546	3.59946	4.00934	3.91781	4.03513	3.65501	3.56278	3.58036	3.44887	3.39558	3.52198	4.06963	4.00411	4.31563	4.31206	4.17515	4.08845	3.41777	3.37012
MMP25	3.77558	3.81432	3.12262	3.26721	2.65766	3.89053	4.08626	3.89834	3.62838	3.63285	3.59381	3.05914	2.91649	3.29694	3.08866	3.02709	3.04312	3.09348	3.03451	2.88664	2.65277	3.09656	2.56505	3.96605	4.09287	4.41728	4.17596	4.29223	2.61963	2.56679	2.50893	2.90381	2.92989	3.03352	2.8033	3.08069	3.23134	2.92819	2.92839	2.96392	2.85274	3.22526	2.99479	2.89567	2.78041	2.69025	2.6646	2.77546	2.82105
IL32	3.76055	4.13979	5.66262	5.68937	5.73798	4.19693	4.11469	4.27462	4.69125	4.31393	4.68826	5.77389	5.73683	5.77698	4.78887	4.62176	4.62357	6.52863	6.31413	5.02163	5.29472	5.94985	5.90598	3.77145	3.57323	2.70239	2.69476	2.61444	7.05138	6.84043	6.89737	5.72414	5.85541	5.27469	5.37298	5.80034	5.86683	6.1932	6.13747	5.57092	5.55641	5.67487	5.86992	5.73364	5.92826	5.51834	5.49937	6.32086	6.31833
PKD1	4.16524	4.35201	4.45047	4.58861	4.35974	4.05549	4.16921	4.11916	4.52603	4.33819	4.44038	4.55144	4.46303	4.40763	4.62184	4.38252	4.40296	4.49347	4.52248	4.3389	4.3389	4.1773	4.04497	4.50614	4.76422	4.29058	4.21974	4.25097	4.60091	4.32383	4.5529	4.50951	4.33737	3.88913	3.79411	4.12958	4.06416	4.2471	4.25804	4.45016	4.57562	4.58164	4.54834	4.74608	4.6397	4.60611	4.64131	4.8306	4.77335
MAPK8IP2	3.17194	3.08405	4.3659	4.20895	4.3487	3.22537	3.4124	3.33845	3.44963	3.13703	3.50805	4.09488	4.15496	4.10257	4.11643	4.09932	4.0178	3.97608	4.48765	4.27978	4.43209	5.04649	5.35514	2.28158	2.20242	3.35533	3.38371	3.38593	3.98195	4.08985	4.13167	4.28289	4.30491	4.62967	4.55759	4.27961	4.25779	4.38566	4.42207	4.6843	4.47784	4.09262	4.07339	4.19172	4.00846	3.69316	3.78066	4.70381	4.46408
MED24	6.22868	5.90842	6.09435	6.1806	6.08643	5.94115	6.06567	5.93265	6.05311	6.13322	6.08998	6.1489	5.97998	5.95037	6.12405	6.17542	6.17742	6.43844	6.25813	6.1871	6.08104	6.88172	6.69719	5.36802	5.31038	5.78559	5.79241	5.92792	6.26435	6.22576	6.38993	6.22735	6.25501	5.85155	5.878	5.91161	5.80784	6.30318	6.33888	6.22531	6.12575	6.42248	6.42845	6.33819	6.44608	6.29291	6.35525	6.53155	6.60179
RHOBTB2	3.11917	3.05875	3.32935	3.51538	3.32894	3.38502	3.52709	3.19914	3.38446	3.45595	3.17128	3.16133	3.0514	3.02684	3.17958	3.24566	3.46957	3.51858	3.36394	3.07468	3.10604	3.43465	3.23435	3.16749	3.24928	3.16521	3.31208	3.40709	3.24533	3.19796	3.30099	3.07015	3.46147	3.37281	3.45177	3.30725	3.14347	3.2517	3.19633	3.32987	3.45139	3.02771	3.0635	3.32025	3.13742	3.29487	3.34973	3.27094	3.28396
HEATR5B	4.80692	4.79491	4.52726	4.41841	4.65239	4.44058	4.38522	4.44793	4.20633	4.16152	4.21719	4.87172	4.8314	4.78256	4.86275	5.01188	5.05032	4.79245	5.00427	4.62033	4.68996	4.57092	4.45433	4.60186	4.79602	4.26606	4.29491	4.23314	5.00494	4.98641	4.84924	4.72693	4.82657	4.9114	4.79329	5.17801	5.17403	4.81848	4.78964	4.78293	4.81151	4.84265	4.82167	4.5863	4.54122	4.85939	4.81848	4.42709	4.27195
SEC62	5.93462	6.25053	4.99409	5.13441	5.08764	5.98693	5.92408	5.87447	5.64033	5.74502	5.75611	5.27272	5.21057	5.3983	5.12151	5.33884	5.50127	5.06221	5.16666	5.08632	5.26308	3.87055	4.41681	7.01517	6.95418	5.54554	5.59988	5.5624	5.56998	5.61992	5.48736	5.28909	5.00005	5.32253	5.43273	5.31951	5.40261	4.95385	4.94162	4.93953	4.96008	4.94115	5.0965	4.93825	4.85056	5.53973	5.61369	5.05707	5.00368
CSDE1	8.99997	9.16513	8.81388	8.83867	8.77716	8.97298	8.97298	8.95846	9.29881	9.14444	9.24409	8.82082	8.84385	8.85133	8.82882	8.77836	8.85133	8.75893	8.77605	8.7384	8.68417	8.34022	8.27326	9.53878	9.70316	9.21401	9.14105	9.09435	8.8162	8.82143	8.69609	8.81724	8.66153	8.91663	8.91663	9.01035	9.09216	8.54114	8.59537	8.69665	8.67027	8.89369	8.89369	8.50385	8.52611	8.82591	8.87177	8.45327	8.4227
UBE3C	5.42715	5.56627	6.24178	6.26872	6.30231	5.99289	5.91938	5.92625	5.96734	5.86975	5.98929	5.82898	5.8573	5.83467	5.96165	5.98881	6.02095	6.16597	6.10117	6.09402	5.9874	6.06812	6.09401	5.79469	5.76227	5.61821	5.64813	5.55966	6.22462	6.25901	6.26899	6.025	6.14928	5.92545	5.9536	6.15251	6.13846	6.09721	6.06876	6.09167	6.12679	6.04927	6.05602	6.07009	6.09405	6.29022	6.25613	6.04096	5.98302
REV3L	3.51909	4.18795	3.63318	3.81206	4.00739	3.27333	3.1363	3.30785	3.02762	3.1253	3.28032	4.23771	4.39806	4.39063	4.33983	4.39607	4.4353	4.26554	4.26604	3.8095	3.83314	2.9223	2.92551	4.87691	4.39139	3.18083	3.20348	3.17817	4.39761	4.4049	4.30917	4.19336	3.89375	4.31969	4.27923	4.23737	4.27391	3.86058	3.82214	3.99323	3.96079	4.06307	3.96509	4.07507	4.10266	4.07686	4.06696	3.78977	3.81041
PAX7	1.6898	1.66755	1.76226	1.91852	1.97675	1.63112	1.70995	1.72968	1.73449	1.89446	1.69586	1.80406	1.8529	1.91087	1.89323	1.77141	1.87377	1.75249	1.9469	1.93857	1.75249	2.04428	1.9938	1.66243	1.46676	1.89886	1.8421	1.94525	1.69213	1.68572	1.68685	1.94986	1.74536	1.84003	2.12725	1.83373	1.82718	2.14499	1.8263	1.82571	1.82516	1.76676	1.76506	1.79553	1.78477	1.78042	1.77445	1.8175	1.82692
MASP2	2.59497	2.72198	2.93319	3.02921	3.05988	2.86214	2.81466	2.78476	2.82269	2.82183	2.89511	2.85938	2.81111	2.89455	2.93095	2.90769	2.93853	2.66115	3.26721	2.63744	2.99991	2.49758	2.64858	3.2019	3.09974	2.7259	2.77984	2.69666	2.98706	3.05348	2.92877	2.93493	2.84791	2.62238	2.70707	3.04587	3.33377	2.95263	2.81541	3.05066	3.12822	2.87079	2.79856	2.83325	2.61249	3.03915	3.07541	2.51375	2.86339
IYD	1.55806	1.58451	1.5334	1.56889	1.59825	1.55754	1.53125	1.48099	1.5686	1.5415	1.60342	1.5218	1.56396	1.61174	1.61882	1.59859	1.57388	1.59425	1.57982	1.57466	1.59425	1.60211	1.60241	1.52224	1.5306	1.52594	1.51249	1.54104	1.60609	1.59968	1.60081	1.57713	1.59436	1.61659	1.60152	1.61029	1.60374	1.60903	1.60286	1.60227	1.60172	1.54332	1.54162	1.57209	1.56133	1.55698	1.55101	1.59406	1.60349
FAM76A	3.98499	3.98318	4.51643	4.61147	4.62036	3.92042	3.72701	4.01101	3.5077	3.78781	3.89027	4.68092	4.75988	4.79614	4.71169	4.64908	4.78415	4.58705	4.62853	4.63022	4.71848	4.36266	4.53762	4.34411	3.83097	3.8743	3.86974	3.92436	4.68569	4.69181	4.56713	4.50507	4.77708	4.84848	4.78922	5.14804	5.05129	4.61283	4.68085	4.71927	4.67905	4.51152	4.76047	4.31625	4.15944	4.55013	4.60452	4.3021	4.52368
TRAF3IP3	1.86357	1.76074	1.8991	1.89505	1.89828	1.79213	1.82494	1.93114	1.86108	1.86282	1.8927	1.81393	1.87414	1.88482	1.82349	1.86335	1.92908	2.01082	1.83711	1.8299	1.7843	1.77859	1.77565	1.91292	1.98405	1.94201	1.74642	1.80637	2.01174	1.82957	1.8407	1.85692	1.87415	1.68678	2.02108	1.68048	2.12431	1.67921	1.96988	1.96493	1.67191	1.93392	1.89914	2.01647	1.97512	1.62717	1.95285	1.66425	1.98108
POMT2	4.10951	4.40172	4.1822	4.14598	4.14001	4.24187	4.23845	4.26878	3.99326	3.9658	3.94653	4.27953	4.36977	4.40659	4.1048	4.08507	4.17317	4.28565	4.24576	4.41538	4.20608	4.60015	4.7034	3.5334	3.85425	4.05196	4.01459	4.12586	4.2411	4.32624	4.27704	4.38107	4.19537	4.13808	3.99433	4.2389	4.08614	4.31258	4.26849	4.33656	4.30235	4.2975	4.17098	4.45822	4.48076	4.27265	4.30279	4.39704	4.55412
VTA1	6.15743	5.9138	5.82008	5.75769	5.71251	5.91406	5.73814	5.83535	5.86971	5.99512	5.79882	5.79733	5.94937	5.86239	5.79421	5.90257	5.99512	5.77232	5.80213	5.92771	6.0076	5.75435	6.07239	5.76531	5.89202	5.75738	5.76805	5.83454	5.96277	5.95343	5.94992	5.97143	5.78345	6.20964	6.18116	5.97699	6.11573	5.80033	5.87585	5.75248	5.75751	6.01933	6.04768	5.60862	5.6711	5.92555	5.85323	5.7469	5.49692
MLXIPL	3.153	3.20235	3.32883	3.33826	3.3219	3.14254	3.26711	3.27421	3.49425	3.38651	3.30501	3.45097	3.42835	3.42176	3.3291	3.29345	3.2584	3.16638	2.95116	2.89796	2.95968	1.93618	1.54879	4.82004	5.04555	3.99409	3.89284	3.88175	2.69891	2.76584	2.7924	3.15255	2.83504	2.57279	2.76229	2.85913	3.00049	2.83092	2.97228	3.30338	3.12531	3.58205	3.5973	3.01188	2.95711	2.76536	2.91741	2.88986	2.75318
BAZ1B	6.57686	6.9146	6.88341	6.86387	6.82259	6.75424	6.79025	6.81702	6.48542	6.49037	6.62296	6.93477	6.90711	6.82301	6.99627	6.96827	7.12035	6.97661	6.88857	6.75459	6.67884	6.07919	6.15244	7.60591	7.39913	6.59748	6.61039	6.65327	7.01267	7.02578	6.95544	6.84676	6.80255	6.92798	6.92146	7.11286	7.02722	6.73393	6.74258	6.88618	6.80557	6.75648	6.70555	6.76521	6.85456	6.7244	6.7244	6.72884	6.77722
RANBP9	5.97093	5.92929	6.41069	6.48816	6.65661	5.85439	5.91152	5.87967	5.98092	6.0231	6.04352	6.4588	6.44766	6.43997	6.58914	6.55054	6.59798	6.50023	6.35373	6.72062	6.54524	6.52849	6.45374	6.07392	5.86959	5.86797	5.92943	5.7936	6.60642	6.58299	6.60819	6.56623	6.49368	6.60578	6.51545	6.69572	6.85236	6.45805	6.45027	6.51219	6.56439	6.36424	6.35111	6.41352	6.54142	6.59448	6.63262	6.47559	6.4521
ETV7	2.31086	2.32574	2.31659	2.42562	2.39111	2.34315	2.31539	2.24394	2.26623	2.29661	2.28227	2.38371	2.41783	2.42359	2.46147	2.40059	2.34005	2.77627	2.23476	2.23435	2.26788	2.03186	2.55609	2.39073	2.41293	2.26639	2.34947	2.32365	2.50615	2.26977	2.37197	2.62309	2.13354	2.3791	2.66941	2.54367	2.20308	2.45536	2.42857	2.42355	2.26631	2.35871	2.40242	2.4401	2.51823	2.11451	2.10287	2.36079	2.38637
DYRK4	3.09364	3.11761	3.82889	3.89338	3.5753	3.38971	3.43253	3.40224	3.43744	3.49708	3.61895	3.39271	3.46272	3.48694	3.55773	3.38041	3.46848	3.4297	3.64609	3.74735	3.8429	3.89366	3.97701	2.89102	3.08062	3.08482	3.17174	3.09301	3.94658	3.61897	3.84836	3.85892	3.4741	3.45473	3.52089	3.30116	3.53516	3.51424	3.54366	3.59097	3.63189	3.81308	3.68292	3.83679	3.75259	3.95836	3.76716	3.85891	3.90166
ZNF207	7.07601	6.90661	7.21666	6.99143	7.02914	7.23488	7.12805	7.19309	7.08343	7.03612	7.1322	6.99533	7.06067	6.94731	6.98449	6.97654	6.91985	6.7897	7.1058	6.97827	7.08301	6.75125	7.00164	7.20453	7.27324	6.97998	6.97998	7.41158	6.76542	7.47158	6.73744	7.03044	6.94795	6.97992	6.97434	6.93476	6.93921	6.99081	7.00334	7.06681	7.05999	6.9418	6.88294	7.02717	7.00969	6.99016	6.9441	7.0881	6.99404
UQCRC1	7.59055	7.39844	8.01423	7.97583	7.85584	7.41456	7.57095	7.34965	7.47938	7.47727	7.56483	7.91118	7.89483	7.94676	8.15607	7.87864	7.7497	8.16121	8.17136	7.84906	7.96613	8.66003	8.64668	6.77772	6.71351	7.46372	7.44868	7.45717	7.89817	7.90773	8.02145	7.98803	8.08585	7.67582	7.67206	7.62343	7.56291	8.27584	8.18739	8.04789	8.11983	7.94141	8.01045	8.1837	8.25393	8.0898	8.09316	8.41972	8.43368
STARD3NL	6.13113	6.00732	4.73364	4.7331	4.53786	6.23789	6.29034	6.22288	6.04778	5.99704	6.02084	4.76524	4.82136	4.77634	4.13044	4.24799	4.48079	4.73636	4.90781	4.78586	4.757	5.78503	5.93916	4.86877	4.75336	5.88352	5.91125	6.02103	4.78591	4.63896	4.77878	4.82724	4.76628	5.22749	5.17537	4.82879	4.92057	4.76671	4.69973	4.72874	4.84035	4.8865	4.93666	4.65996	4.63686	4.61176	4.86128	4.49301	4.47434
CD9	7.808	7.59931	8.21566	8.13966	7.65823	7.42581	7.45817	7.316	7.44253	7.5816	7.6987	8.17481	8.05754	8.03054	8.05412	8.0934	8.26447	8.1996	8.22357	8.29869	8.16463	8.44699	8.67261	6.98728	7.09236	7.12653	7.23024	7.1474	8.35683	8.41909	8.51877	8.24491	8.19833	7.91162	7.77968	7.79043	7.83229	8.18147	8.12499	8.04987	8.13495	8.21579	8.19852	8.67876	8.67553	8.40511	8.39144	8.6418	8.53373
HHATL	1.91048	1.88919	1.80041	2.10033	2.33246	1.83273	1.81184	1.98487	1.99511	1.88091	1.83987	2.15133	2.04104	2.26947	2.06158	2.07208	1.91916	2.18425	1.78109	2.27237	2.08042	1.91567	1.91598	1.83581	2.28587	2.00969	1.50473	1.8816	2.1302	2.24726	2.15652	2.07092	2.08815	1.98757	1.97249	1.98127	1.97471	1.98	1.97384	1.97325	2.36252	1.91429	2.30211	2.50067	2.28615	2.20219	1.92199	1.96504	1.97446
NCAPD2	6.76472	7.26423	6.65219	6.65219	5.93624	7.32999	7.34683	7.40887	7.44954	7.32277	7.3794	6.04543	6.10522	6.0056	6.15102	6.17917	6.11441	6.5691	6.39818	6.18404	6.1426	7.09049	6.35837	6.73342	6.7638	6.99306	7.08801	7.09967	6.44707	6.3961	6.39521	6.31697	6.32999	6.06143	5.99828	6.00438	5.98811	6.16837	6.17987	6.02945	6.18407	6.90123	6.92018	6.37752	6.45878	6.60193	6.54505	6.34937	6.40764
IFFO1	3.55273	3.92932	4.25028	4.25991	3.8654	3.88771	3.81793	3.68814	4.07148	4.02847	3.86187	3.92734	3.96942	3.97025	4.11898	3.98799	3.94261	4.17235	3.96491	4.26958	3.99412	4.10702	4.06727	3.8173	3.76582	3.58378	3.48771	3.62774	4.33942	4.32879	4.26867	4.02566	4.17482	3.58371	3.50334	3.60984	3.39827	3.90055	3.8396	3.94802	4.06667	4.4951	4.34448	4.46524	4.32583	4.44812	4.46144	4.57556	4.63806
GIPR	2.54731	2.77114	2.78847	2.77657	2.77369	2.26252	2.35671	2.31882	2.51095	2.59581	2.36116	3.03702	3.00813	3.16385	2.97378	3.03369	2.7462	2.83364	2.89971	2.90506	2.83212	2.52986	2.24046	3.12407	2.89515	2.36216	2.31141	2.43562	3.01168	3.09259	2.97085	2.75267	2.98259	2.57456	2.945	2.60128	2.4704	2.57296	2.40437	3.00566	2.64042	3.3208	3.31938	3.15781	3.04609	2.97601	2.93638	3.03031	2.88069
PHF7	3.47731	3.92946	4.32391	4.43066	4.19777	3.42428	3.44752	3.34538	3.55806	3.92544	3.65406	4.36347	4.61145	4.46448	4.26738	4.40993	4.52695	4.58915	4.44747	4.18401	4.21798	4.16451	3.68978	3.99833	4.14685	3.35487	3.45062	3.60887	4.62574	4.46165	4.49744	4.52844	4.19086	4.07935	4.00444	4.48276	4.37748	4.26029	4.11212	4.2108	4.49705	4.9324	4.75475	4.3031	4.10047	4.48785	4.38818	4.35716	4.40625
SEMA3G	2.2122	2.13641	2.52685	2.52463	2.77535	2.31984	2.39002	2.32676	2.47317	2.31041	2.36592	2.49853	2.46349	2.60407	2.56417	2.51261	2.56495	2.54403	2.43782	2.18395	2.34404	1.97462	1.83097	2.92706	3.06532	2.79425	2.71684	2.74166	2.31324	2.23003	1.90094	2.50082	2.2541	2.27704	2.45846	2.44551	2.57235	2.38299	2.41698	2.23793	2.56727	2.42086	2.34785	2.50039	2.51956	2.43045	2.47169	1.81951	2.17055
NISCH	5.99424	6.13618	6.04378	6.16697	6.08296	6.02444	6.14731	6.20565	6.42199	6.24277	6.4024	5.9462	5.90412	5.71647	6.07625	6.0794	6.01602	5.93309	5.91777	6.23034	6.03797	6.07487	6.04669	6.04832	6.22446	6.13054	6.14448	6.05309	6.06426	6.12422	6.07492	6.00686	6.05273	5.38807	5.34709	5.61527	5.5287	5.98648	5.99531	6.14392	6.22533	6.34144	6.33211	6.21199	6.18375	6.40266	6.4501	6.18511	6.1394
STAB1	1.91512	2.02279	2.38245	2.35408	2.42099	1.93525	2.11411	2.02736	2.19611	2.12918	2.05218	2.44087	2.37213	2.28476	2.31524	2.25888	2.28709	2.41361	2.37018	2.16879	2.21156	2.08035	2.08389	2.3421	2.29804	2.05607	2.12276	2.23404	2.35008	2.28087	2.16276	2.29047	2.2916	2.19893	2.28726	2.40635	2.26756	2.15451	2.19592	2.49193	2.40803	2.24871	2.36988	2.24528	2.23009	2.30483	2.16851	2.24977	2.42894
FUZ	4.45368	4.25784	4.6591	4.82212	4.82507	4.3375	4.50459	4.5209	4.76794	4.86188	4.584	4.59917	4.73266	4.52039	4.69044	4.52836	4.41189	4.87672	4.46995	4.69079	4.6208	5.21314	4.77657	4.07681	4.28671	4.68255	4.65811	4.6642	4.19995	4.57746	4.74758	4.59182	4.73731	4.38288	4.27619	4.58742	4.54135	4.65955	4.66465	4.48024	4.63732	4.735	4.69753	4.97936	4.8238	4.85212	4.97746	4.80818	4.53
SLC6A13	1.78981	1.8245	2.32312	2.29614	2.09648	1.95748	1.91326	1.95809	2.0281	1.93517	1.95982	2.00159	2.08114	2.08985	2.18437	2.17078	2.16245	2.09299	2.23933	2.20943	2.189	1.67673	1.97501	2.1599	2.33572	1.67041	1.69789	1.3528	2.31816	2.59598	2.58581	2.24998	2.11539	1.99111	2.24705	2.12088	2.2956	2.07183	2.17026	2.24176	2.17302	2.23832	2.30911	2.0396	2.26246	2.28265	2.41775	2.39341	1.66821
IDS	5.06148	4.21925	3.80369	3.74041	3.89018	5.80296	5.87767	5.79683	5.17046	5.12127	5.31113	3.27835	3.25964	3.28656	2.76141	3.02977	2.92928	3.5616	3.49626	3.51356	3.45485	3.77931	3.65042	4.74847	5.03024	4.76641	4.73028	4.63304	3.89519	3.83227	3.95546	3.48863	3.52451	3.43899	3.1996	3.26351	3.35506	3.20457	3.37298	3.30188	3.33529	3.77243	3.77938	3.59666	3.64384	3.83394	3.92048	3.66186	3.42462
PRSS3	2.00416	1.94818	1.80943	1.97991	1.95581	1.66716	1.63934	1.79164	1.85074	1.86014	1.91489	2.11662	2.36455	2.06778	2.02879	1.87299	1.96771	1.99188	1.97744	1.97229	1.99188	2.20774	2.20803	1.64499	1.65336	2.0493	2.12024	2.21381	1.73317	1.72676	1.72789	1.92273	2.04401	1.93788	1.9228	1.93158	1.92502	1.93031	1.92415	1.92356	1.923	1.8646	2.54361	1.89338	1.88262	1.87827	2.41303	1.91535	1.92477
ZNF200	3.31168	3.54123	4.29109	4.39781	4.21663	3.65165	3.60902	3.81516	3.71817	3.75576	3.63011	3.98211	4.21909	3.88943	4.10458	4.08722	4.23246	3.99229	4.01746	4.34837	4.41595	3.98993	4.38344	3.59435	3.5972	3.45604	3.57787	3.398	4.26997	4.34487	4.30063	4.21925	4.16779	4.64034	4.58961	4.53768	4.57471	4.30349	4.3302	4.36031	4.36491	3.5804	3.609	3.68606	3.86408	4.32935	4.36802	4.13426	3.82387
CD4	2.3927	2.29185	2.45156	2.43761	2.45489	2.44202	2.45448	2.46775	2.44822	2.46845	2.40878	2.38244	2.38843	2.35954	2.41961	2.4015	2.4294	2.42457	2.27526	2.23143	2.4224	2.29648	1.97247	2.64019	2.78106	2.66261	2.53581	2.59302	2.37497	2.30406	2.06483	2.31821	2.35862	2.44085	2.14136	2.26357	2.45472	2.11313	2.0089	2.32988	2.31027	2.59716	2.37309	2.38	2.21239	2.72668	2.80949	2.11441	2.13874
LRRC23	3.03703	3.1656	3.43709	3.25289	3.00002	2.81071	2.9755	2.86423	2.9755	2.94873	3.09231	3.22441	3.18392	3.6056	3.62829	3.31269	3.27476	3.49905	3.26918	3.074	3.19943	3.00228	2.62322	3.43294	3.57378	3.19036	2.88759	2.76972	3.46239	3.2475	3.39076	3.31028	3.21055	3.08161	3.00466	3.44448	3.45274	3.1729	3.16963	3.23241	3.23331	3.59944	3.65434	3.18164	3.17794	3.39906	3.07915	3.36068	2.92265
BTK	2.29552	2.26844	3.30791	3.15877	3.28187	1.41474	1.45462	1.42623	1.43905	1.4345	1.42558	3.75291	3.73766	3.89369	4.16942	3.85217	3.94629	3.11785	3.23213	4.30014	4.00412	3.20637	3.45612	1.94992	2.03654	1.46893	1.54835	1.42949	3.85519	3.89049	3.78097	3.68374	3.64338	3.55791	3.26593	3.78875	3.86468	3.55791	3.57268	3.59053	3.57709	3.02662	2.9209	4.31232	4.18027	3.8699	4.00282	3.72045	3.80819
HFE	1.79888	1.91232	2.03702	2.14389	1.92752	1.98017	1.9656	1.95449	1.93617	1.9908	2.04975	1.97123	1.96924	1.91707	1.95487	1.96907	2.01824	1.93798	1.84764	1.94107	1.98291	2.19898	2.04432	1.8288	1.82014	2.41797	2.25845	2.32975	1.61462	1.60821	1.60934	1.91393	1.94087	2.27782	1.66998	1.67876	1.98751	2.07432	1.98638	1.67074	1.67019	1.94534	2.04951	1.92664	1.87268	2.03888	1.96587	2.02308	2.0007
SCMH1	3.90415	4.10415	3.80095	3.91167	3.63563	4.48523	4.50905	4.48343	4.63098	4.79577	4.56325	3.51068	3.60609	3.44003	3.01932	3.20882	3.22086	3.76682	3.58158	3.41823	3.36158	3.89974	3.46999	4.20195	4.25282	4.47948	4.23743	4.29487	3.56915	3.46318	3.69264	3.46031	3.60379	3.2767	3.28444	3.38249	3.16153	3.39145	3.19575	3.52439	3.61158	3.75459	3.66478	3.57668	3.70993	3.86227	3.79509	3.59083	3.73036
FYN	5.5729	5.40332	4.93782	5.00041	4.92198	5.34568	5.38163	5.41481	5.40895	5.29547	5.29868	5.16745	5.21678	5.13191	4.89883	5.00788	5.04683	4.83714	4.87904	5.10234	5.04072	5.3555	5.22443	5.15145	5.14026	5.90711	5.94305	5.85977	4.56704	4.58464	4.44584	4.93779	4.99183	4.80069	4.95131	4.82945	4.74108	4.90823	4.86594	5.09789	5.06963	4.97932	4.85633	4.77129	4.8249	5.38272	5.27941	4.97832	5.10048
HIVEP2	3.80323	4.1566	2.02055	2.16479	2.13324	4.07405	4.0707	4.0367	4.19484	4.04067	4.15501	2.11375	1.83079	1.97447	1.98598	1.84674	1.99754	2.07746	2.17622	2.21094	2.22063	2.56125	2.45978	3.60834	3.47772	3.66043	3.57244	3.61827	2.44933	2.45511	2.40505	2.17104	2.17158	2.12585	2.37632	2.31691	2.17024	2.19774	2.36005	2.16314	2.14992	1.95553	2.1424	1.93308	2.03859	2.31858	2.27866	2.15664	2.0573
FMO1	1.71222	1.4889	1.67421	1.6841	1.81719	1.63762	1.65557	1.58226	1.69294	1.6748	1.67602	1.72143	1.70716	1.75705	1.68547	1.63715	1.62451	1.75023	1.584	1.81912	1.61715	1.60914	1.99032	1.4953	1.58923	1.73096	1.68965	1.81635	1.83652	1.47569	1.47682	1.68401	1.70124	1.842	1.38095	2.02453	1.84501	2.02208	1.68161	1.67872	1.38116	1.79626	1.61911	1.35153	1.72362	1.65755	1.64251	1.74055	1.69482
LYPLA2	6.9466	7.08251	6.95892	6.98357	6.83307	6.84838	7.02113	7.03564	6.8746	6.89387	6.83102	7.00131	6.85501	6.89387	7.23186	7.05961	7.03347	7.04023	7.00536	6.94467	6.78873	7.1452	7.17468	6.70883	6.83122	7.30584	7.20789	7.22026	6.60084	6.76483	6.69022	6.91248	6.97702	6.93706	6.74213	6.68698	6.51231	7.20125	7.03959	7.04449	6.94444	6.78915	6.9299	7.08645	7.05527	6.8476	6.97844	7.20269	7.11822
CLCN6	4.05697	4.06157	4.07288	4.25658	4.4166	4.38988	4.56921	4.53279	4.28144	4.1521	4.24835	4.08861	4.02274	4.01219	3.99559	3.98174	3.99845	4.35765	4.19304	3.93845	3.93845	4.19757	4.03945	4.21209	4.30859	4.30391	4.09804	4.3204	4.02571	4.15345	4.23504	4.01699	4.19681	3.89379	3.68736	3.98761	4.11385	3.98814	4.16155	4.19339	4.18741	4.2098	4.30583	4.09077	4.05846	4.28691	4.27648	4.13751	4.13153
MRC2	4.76604	5.03652	4.82119	4.85352	4.82804	4.39311	4.31848	4.13779	4.81857	4.81643	4.89675	5.13649	5.17933	5.237	5.25295	5.02366	5.00597	4.79403	4.94716	4.82615	5.03188	4.69704	4.55053	4.98084	5.1771	5.07771	4.9669	5.05209	4.71461	4.55893	4.73802	4.82161	4.978	4.31589	4.29504	4.64	4.42996	4.56146	4.60679	4.97863	5.02334	5.18977	5.13036	5.24282	5.20875	5.3255	5.38461	5.13776	4.9262
SLC6A7	1.70978	1.77373	1.84251	1.7629	1.78209	1.64538	1.63487	1.67465	1.66448	1.67673	1.61712	2.07189	1.83688	1.79252	1.76207	1.75506	1.94866	1.70702	2.01327	1.80814	1.84856	1.79446	1.79476	1.71459	1.72295	1.52492	1.51148	1.82809	1.60507	2.15069	1.9199	1.72373	1.96476	1.57447	1.89812	1.86808	1.56162	2.08813	2.06114	1.56015	1.5596	1.5012	1.77652	2.00146	2.00146	1.90877	2.0217	2.1985	1.92703
TSPAN9	4.28841	4.59616	4.88221	5.16541	3.7596	4.8025	4.59758	4.71406	4.56493	4.66878	4.94116	4.18045	4.30559	4.23443	4.48048	4.53917	4.37559	4.59742	4.47015	4.70836	4.45159	5.04384	4.7829	4.00483	4.30334	4.39991	4.38477	4.37103	4.6431	4.72463	4.67892	4.54995	4.56381	4.08783	4.09079	3.86259	3.90888	4.48851	4.55303	4.27855	4.44346	4.78288	4.87806	4.84413	5.01753	4.73081	4.58378	5.08891	5.27033
BTBD7	5.2073	5.14324	4.26426	4.39525	4.38776	4.7936	4.77267	4.83734	4.5862	4.64373	4.62548	4.44351	4.6308	4.70122	4.88426	4.82651	4.86725	4.48588	4.45622	4.62861	4.53714	4.19832	4.23942	5.31304	5.12008	5.08517	4.83738	4.84478	4.4426	4.54834	4.54801	4.5733	4.48062	4.56735	4.59985	4.7423	4.76578	4.53927	4.56316	4.55378	4.45531	4.29424	4.23821	4.63812	4.44449	4.44668	4.37756	4.63011	4.57522
APBA3	4.08963	4.17995	4.52364	4.52796	4.38823	4.12669	4.26585	4.249	4.15765	4.30594	4.04439	4.32304	4.15522	4.45081	4.53921	4.50686	4.48583	4.59025	4.34897	4.57467	4.50979	4.70772	4.80817	3.82489	3.86271	3.97015	3.96336	4.20554	4.44598	4.52629	4.69392	4.51137	4.50047	4.4544	4.30038	4.22031	4.13327	4.63835	4.60679	4.6275	4.72648	4.16126	4.31214	4.63558	4.60081	4.39188	4.43728	4.83467	5.01364
MKS1	3.70171	3.33705	3.78736	3.75226	3.92392	3.65545	3.57285	3.62691	3.63278	3.28528	3.8023	3.68513	3.70662	3.60092	3.74652	3.94446	3.71345	3.86553	3.8346	3.8342	3.84466	4.31506	4.37982	2.97451	2.98817	3.43833	3.55657	3.7205	3.76546	3.65362	3.85185	3.8203	3.86919	3.81478	3.8811	3.91345	3.94295	3.98093	4.00602	4.07086	3.85466	3.83883	3.85074	3.55646	3.75017	3.75556	3.71426	3.69365	3.89152
ABHD5	4.02205	3.6134	4.98495	4.91057	4.7152	4.45691	4.4867	4.54775	4.08534	4.06294	4.07013	4.54775	4.58324	4.61045	4.55416	4.35785	4.46883	4.46766	4.75283	4.60072	4.72071	4.77314	4.83377	4.17455	3.82924	4.04713	4.39047	4.42166	4.4711	4.47687	4.60881	4.71649	4.55447	5.01749	4.79271	4.73695	4.86228	4.78183	4.8062	4.54369	4.54623	4.22908	4.37328	4.46735	4.52009	4.53028	4.47183	4.80575	4.68259
AKAP8L	6.26507	6.38673	6.53388	6.52944	6.42536	6.56422	6.49942	6.56506	6.6963	6.66448	6.63039	6.38993	6.4109	6.38544	6.09538	6.2991	6.4472	6.27879	6.25208	6.24227	6.25837	6.06582	6.05203	6.8316	6.93315	6.99286	6.93668	6.91855	5.92869	6.06286	5.98426	6.23091	6.28485	5.85294	5.97369	6.06698	5.93922	6.29407	6.1981	6.24514	6.42623	6.76969	6.65998	6.25657	6.17205	6.2668	6.30547	6.31392	6.38519
MBTD1	6.47538	6.07771	4.78778	4.91102	4.93577	5.83704	5.86371	5.93382	6.2759	6.411	6.2029	4.98519	5.07459	4.97107	5.0002	5.07736	5.07644	4.8863	5.02553	4.97151	4.92165	4.79138	4.94351	6.36346	6.13805	6.19524	6.21009	6.18613	4.86237	4.97743	4.92334	5.00638	4.89611	5.25586	5.20256	5.25822	5.29825	4.79275	4.78692	4.93429	4.90991	5.11406	5.13732	4.61593	4.74375	5.11847	5.03841	4.5196	4.49365
UTP18	7.19107	6.72874	6.79642	6.73184	6.7841	7.01406	6.87395	6.97152	6.86223	6.85798	6.84967	6.79411	6.8361	6.82741	6.75503	6.80974	6.93127	6.81927	6.87669	6.69944	6.68916	6.65912	6.94247	6.85986	6.99959	7.04561	7.11974	7.09785	6.62599	6.67699	6.62536	6.77332	6.76896	7.07384	7.12657	6.90191	6.9146	6.93859	6.80235	6.82661	6.89841	6.64912	6.62796	6.58184	6.50523	6.57194	6.48355	6.74822	6.68747
TTC19	6.53461	6.17398	6.21946	6.42287	6.14692	6.33979	6.38116	6.33414	6.45508	6.45305	6.53434	6.24338	6.12056	6.12699	6.32851	6.35421	6.35875	6.09515	6.19236	6.10901	6.22155	5.58864	5.5604	7.10106	7.09322	6.46964	6.47962	6.37317	6.2894	6.19786	6.20529	6.12279	6.18624	6.31433	6.34591	6.28801	6.33451	5.88172	5.96435	5.98907	6.02869	6.32373	6.33866	6.10363	6.13883	6.29799	6.28698	5.90491	5.93094
PTBP1	8.67358	8.52697	8.9209	8.9209	8.76722	8.9759	8.90585	9.01251	8.67464	8.74968	8.72647	8.65304	8.59908	8.58655	8.73538	8.73538	8.68139	8.44702	8.62569	9.04016	9.07756	9.09659	9.05062	8.33943	8.52533	8.68195	8.73012	8.68641	8.78203	8.82222	8.81521	8.79761	8.79761	8.40998	8.43149	8.40998	8.35772	8.99477	8.95906	8.90677	8.93763	8.60505	8.58066	8.98961	8.98377	8.96896	8.9421	9.13605	9.14813
DPF1	3.94495	3.99912	4.59428	4.57776	4.77252	3.79577	3.62162	3.70645	3.02019	3.11828	3.22468	4.94662	4.84787	4.76997	5.18833	5.23131	5.35136	4.22527	5.12205	5.1292	5.31481	5.57164	5.55606	2.8912	2.92191	3.87544	3.89835	3.77549	4.56464	4.68394	4.61335	4.9638	4.93186	4.67635	4.81945	4.49378	4.54	4.94239	4.93179	4.85279	4.87291	5.26741	5.25572	5.0369	5.04984	4.7594	4.89131	5.29817	5.47708
SYT7	3.68263	3.71146	4.2217	3.97862	4.09372	3.66702	3.64485	3.72536	3.99457	4.28008	4.05736	4.00786	4.17103	3.97072	4.00651	4.0233	3.93213	3.711	3.75796	4.01578	3.96	3.37312	3.3392	4.59182	4.52279	4.33096	4.18096	4.28982	3.67398	3.62699	3.63769	3.89603	3.82633	3.63594	3.56381	3.87531	3.82667	3.78478	3.88812	3.84066	3.96591	4.15174	4.00857	4.12348	4.14983	3.77357	3.75875	3.63301	3.79879
LARS2	5.20981	4.96795	5.70668	5.78754	5.92484	5.38592	5.39528	5.4367	5.09381	5.27782	5.0491	5.65216	5.58073	5.50313	5.6824	5.66457	5.64282	6.15854	5.98361	5.57254	5.52002	6.56792	6.59624	4.21932	4.40467	5.14306	5.23595	5.29075	5.77294	5.65636	5.58315	5.78789	5.82946	5.73407	5.69696	5.71475	5.6235	5.81692	5.82124	5.77184	5.78028	5.96119	5.90206	5.90471	5.97004	5.78264	5.76007	5.80759	5.89098
PIK3C2A	7.21381	7.59194	5.39246	5.33453	5.47733	6.88697	6.83778	6.7877	6.32727	6.40156	6.3826	6.03339	6.13447	6.06011	6.03737	6.00666	6.00994	5.76759	5.68506	5.72954	5.65028	4.3442	4.92637	8.07029	7.96108	6.68397	6.58449	6.52761	6.10877	6.05212	5.99595	5.79608	5.62015	6.14885	6.11208	5.98646	6.14437	5.51215	5.51415	5.71393	5.68011	5.68073	5.67494	5.56995	5.61095	5.57129	5.53972	5.47137	5.39887
PLAUR	3.90921	4.10389	3.29114	3.39399	3.29334	4.89133	5.05932	4.84878	4.63367	4.51125	4.52738	2.89422	2.69473	2.89856	2.45848	2.71048	2.75847	3.0937	2.93011	3.03207	3.0615	3.4386	3.18171	4.22228	4.11963	4.35799	4.12881	4.5594	3.22245	3.17044	3.00425	3.16937	2.88933	2.9908	2.78405	3.06961	3.12172	3.11965	2.87864	3.04553	3.22861	3.05978	2.81823	2.91055	3.08057	3.15108	3.12261	2.98665	3.10148
ANLN	6.86284	7.30962	5.79735	5.72477	5.93123	6.54456	6.42755	6.49714	6.28983	6.36339	6.34713	6.27383	6.38824	6.31907	6.27498	6.34126	6.3353	6.15567	6.24521	6.03996	6.19267	6.0574	6.14351	6.63382	6.6327	6.54257	6.53061	6.49764	6.27415	6.22918	6.12699	6.2688	6.04795	6.57585	6.56996	6.56848	6.64433	6.05694	6.0822	6.13256	6.09728	6.42224	6.3874	5.96818	5.88381	5.80714	5.83871	5.76692	5.73203
WIZ	4.52682	4.64672	4.40842	4.38255	4.55929	4.46466	4.58015	4.39075	4.40152	4.55736	4.54179	4.38424	4.39124	4.49278	4.61517	4.4941	4.5451	4.51616	4.61351	4.52489	4.62884	5.49715	5.4603	3.40641	3.5891	4.87166	4.7581	4.53811	4.29966	4.24983	4.21208	4.59056	4.55114	4.39284	4.40107	4.28444	4.23849	4.72008	4.75968	4.63432	4.61159	4.33958	4.36354	4.63716	4.54436	4.66219	4.67878	4.82767	5.03783
RABGAP1	5.75493	5.99398	4.56314	4.55193	4.71637	5.4809	5.46021	5.47065	5.43541	5.53648	5.47009	5.03279	5.02061	5.02331	4.78202	4.90708	4.90385	4.85405	4.84926	4.58019	4.67336	4.28777	4.21283	6.20803	6.1325	5.63017	5.59574	5.6885	4.78109	4.79972	4.76649	4.78119	4.69724	4.97117	4.84253	4.99701	4.97818	4.68296	4.59376	4.66265	4.60977	5.04131	5.03811	4.64052	4.64785	4.73295	4.63443	4.45915	4.2951
DCN	1.59586	1.66817	1.61004	1.819	1.85988	1.62682	1.69505	1.65751	1.69656	1.66446	1.64294	1.69139	1.7264	1.74819	1.6907	1.73036	1.71858	1.71486	1.54609	2.12625	1.77263	2.03672	2.09139	1.41541	1.21947	1.60202	1.58857	1.61712	1.68217	1.67577	1.97883	1.75117	1.82874	2.3438	2.48973	1.63449	1.97121	1.63322	1.62706	1.62647	1.62591	1.56751	1.79398	1.59629	1.58553	1.8146	1.81174	1.8901	1.62768
QPCTL	4.43925	4.44708	4.62411	4.5791	4.61363	4.56197	4.54607	4.62417	4.71318	4.81766	4.7126	4.34505	4.41758	4.51516	4.47724	4.39358	4.41969	4.91724	4.51135	4.41682	4.24202	5.15611	4.48437	4.23149	4.30934	4.58508	4.68225	4.72423	4.30777	4.35447	4.61818	4.52111	4.52261	4.30071	4.34598	4.40546	4.16998	4.26617	4.29815	4.44545	4.52196	5.15669	5.07863	4.35952	4.28504	4.65473	4.73487	4.7377	4.58872
PPP5C	5.82115	6.1262	6.41372	6.42033	6.4042	6.10581	6.21352	6.16376	6.02107	5.98501	5.93549	6.12962	6.22966	6.2803	6.5342	6.38594	6.2312	6.52468	6.46985	6.43311	6.36063	7.06636	7.12411	5.29829	5.24977	6.0353	5.96496	6.06828	6.37764	6.36431	6.29731	6.41259	6.48154	6.2219	6.24969	6.32583	6.27285	6.75852	6.67791	6.59519	6.60587	6.37239	6.36281	6.31386	6.44946	6.30465	6.34591	6.5811	6.71508
CEP68	4.98734	5.06099	3.07337	3.06015	3.27842	5.19033	5.0448	5.10692	4.76795	4.74488	4.92122	2.92134	3.13894	2.95077	3.36304	3.09317	3.12957	3.53484	3.46373	3.17792	3.16735	4.15164	4.05498	3.9757	3.94199	4.64792	4.5856	4.46485	3.51888	3.4902	3.47901	3.2545	3.41743	3.44404	3.39963	3.28735	3.37424	3.2999	3.2282	3.19857	3.28244	3.52132	3.25352	3.33968	3.44456	3.34556	3.30701	3.34794	3.30142
MAP4K3	5.62779	5.98047	5.46503	5.1954	5.40977	5.45749	5.44881	5.51846	5.18216	5.20267	5.23531	5.61813	5.73871	5.67407	5.8043	5.79918	5.80063	5.46118	5.4765	5.57624	5.56001	4.95965	5.247	6.10187	5.85145	5.60443	5.58115	5.50752	5.51576	5.53407	5.49704	5.64863	5.38834	5.60844	5.78733	5.70821	5.88277	5.53517	5.55232	5.45291	5.48596	5.2554	5.20677	5.37701	5.45564	5.48185	5.56513	5.47041	5.47041
ZBTB32	2.24079	2.30138	2.34004	2.40363	2.34273	2.2808	2.21699	2.16623	2.32874	2.33488	2.31912	2.41179	2.30347	2.40889	2.47951	2.40567	2.39957	2.34526	2.44361	2.02467	2.29318	2.03604	1.67251	2.7616	2.88173	2.41199	2.4997	2.44647	2.35296	1.88944	2.42727	2.31186	2.2415	2.61026	2.34324	1.7392	2.24629	2.2682	2.24233	2.58327	2.24253	2.30162	2.41816	2.27147	2.26647	2.16144	2.03083	2.54164	2.15994
TYROBP	2.76966	2.53266	2.85566	2.87548	3.02888	2.43816	2.41867	2.53974	2.76073	2.67822	2.52682	3.01958	3.02131	2.94623	2.82189	2.85854	2.74838	3.34515	2.49556	3.44321	3.26104	3.98791	3.68029	1.3998	1.85809	2.10809	2.09465	2.12319	3.19859	3.27356	3.59105	3.37221	2.90027	3.23924	3.25919	3.58568	2.77238	3.16782	3.10745	2.91597	3.00266	3.48928	3.13665	3.46246	3.45748	3.26417	3.09827	3.25962	1.96148
GABRA3	2.40061	2.62247	2.65672	2.71911	2.6573	2.80672	2.54585	2.60874	2.31896	2.41323	2.17066	2.76094	2.67548	2.84056	2.42008	2.68036	2.91181	2.33765	2.53081	2.83187	2.98665	2.77622	3.19331	2.07167	2.34326	2.82459	2.86046	2.77913	2.60305	2.23285	2.27663	2.19144	3.15204	2.2321	2.18973	2.51073	2.42696	2.62316	2.72721	2.50567	2.69471	2.67673	2.60592	2.79299	2.87338	2.95307	3.01598	2.89156	3.02799
BRCA1	5.50201	5.50846	4.9734	4.94033	5.10079	4.86034	4.81101	4.92623	4.22774	4.57641	4.48378	5.521	5.58589	5.54809	5.58827	5.77649	5.98184	5.35279	5.46199	5.39744	5.3716	4.74666	4.73481	5.69865	5.44891	4.61684	4.61909	4.66185	5.56094	5.70974	5.77511	5.21238	5.57953	5.565	5.52133	5.74178	5.7507	5.30972	5.31158	5.43164	5.43636	5.23368	5.22243	5.31879	5.31252	5.37415	5.38832	5.17003	5.24726
ERCC1	5.19794	5.40616	4.82285	4.88048	4.84469	5.78312	5.76906	5.72802	5.79468	5.72724	5.74231	4.68796	4.53835	4.40298	4.45456	4.28711	4.46968	4.59007	4.56997	4.75138	4.85034	5.19444	4.95026	5.06442	5.25257	5.46277	5.54039	5.5566	4.66085	4.65762	4.81431	4.48652	4.89436	4.63665	4.49229	4.35861	4.49189	4.63032	4.77379	4.76743	4.83258	4.72898	4.74427	4.64513	4.72528	4.8742	4.79456	4.6443	4.90675
CD22	2.07585	1.97182	2.15652	2.15143	2.22591	2.01119	2.01965	2.10503	2.04343	2.04803	2.08864	2.06904	2.24101	2.22016	2.0946	2.12953	2.15659	2.24537	2.24011	1.90097	2.30379	1.84606	2.40973	2.08148	2.07169	2.06003	1.83836	1.99983	2.25237	2.21192	2.25094	2.4048	1.94031	2.16656	1.98573	2.24771	2.06662	2.47797	2.36734	2.49093	2.34362	2.20725	2.3738	2.2311	2.05343	2.15135	1.9303	1.98516	1.68205
SEMA3B	3.81165	3.43946	3.13705	2.8829	3.10994	3.29482	3.25738	3.27021	3.29038	3.32761	3.29301	3.28258	3.20378	3.30419	3.39321	3.24232	3.38047	3.12333	3.24573	3.10638	3.32869	3.30976	3.4561	2.96318	3.45094	3.65517	3.52749	3.47515	3.10319	2.84233	3.16665	3.09626	3.30581	3.55816	3.42102	3.12684	2.97424	2.81578	3.03838	3.04033	3.03895	3.98131	3.98271	3.10223	3.09496	3.03111	2.86125	3.08019	3.06908
MBTPS2	4.05962	3.97485	3.84437	4.06589	4.52989	4.05123	4.00497	3.92862	3.73184	3.83363	3.83239	4.58226	4.7121	4.56601	3.75782	3.8046	3.99392	3.89357	3.78405	4.49418	4.66088	4.28319	4.19065	3.91985	3.87278	3.99911	3.89511	3.92178	4.10327	4.31491	4.16552	4.23018	4.18617	4.48617	4.37345	4.33668	4.33767	4.07824	4.13441	4.04872	4.30905	4.43479	4.21576	4.0336	3.95431	4.41966	4.29911	3.98458	3.88457
PRICKLE3	3.96412	4.00567	3.93051	4.03033	3.97277	3.83973	3.94576	3.70554	3.57077	3.70064	3.48378	4.16519	4.28044	4.29605	4.00889	3.93697	4.12794	4.60275	4.13724	3.99056	4.1341	5.32936	4.79411	2.73629	2.82747	3.92549	3.67608	3.77554	4.15392	3.97368	4.02615	4.07402	4.35831	3.35576	3.74658	3.87182	3.81499	4.07445	4.00954	4.2094	4.10948	4.78437	4.87477	4.54528	4.6636	4.43776	4.48919	4.27446	4.19717
LTF	1.7451	1.74873	1.92417	1.98859	2.00195	1.82402	1.89803	1.84204	1.84844	1.82464	1.72864	2.09292	1.8385	1.87807	1.91471	1.89823	1.87123	1.73038	2.03166	1.94541	1.98073	1.7472	2.16306	1.90053	1.6757	1.78709	2.05038	1.80219	1.86725	1.86084	1.86197	1.88624	1.95786	1.79443	1.77935	1.78813	2.13364	1.78686	1.78069	2.30983	1.77955	2.0103	2.00349	1.74992	2.15783	2.0421	1.72885	2.12647	1.78132
EXTL3	4.94675	5.11641	5.51414	5.48715	5.49964	6.7062	6.665	6.70211	5.76208	5.72447	5.9502	4.53832	4.39748	4.39112	4.69854	4.59771	4.65739	5.22108	5.09905	4.8557	4.69305	5.5085	5.10922	5.52083	5.45833	5.73176	5.73847	5.78323	5.07408	5.03428	5.03349	4.95387	4.98057	4.77517	4.77689	4.55313	4.5847	4.97829	4.93481	4.81	4.82298	5.19307	5.1172	5.1528	5.17515	5.21707	5.16723	5.14335	5.07367
NR1H4	1.46611	1.61302	1.63375	1.57897	1.73388	1.60035	1.51774	1.6108	1.54216	1.56702	1.59235	1.64059	1.66155	1.62274	1.62056	1.6108	1.60982	1.5744	1.80403	1.55481	1.5744	1.63747	1.63778	1.55761	1.56597	1.52001	1.50657	1.78286	1.60016	1.59376	1.59489	1.49525	1.75857	1.93087	1.53626	1.91195	1.53848	1.54377	1.5376	1.53702	1.53646	1.72286	1.77382	1.50683	1.49608	1.49173	1.89979	1.52881	1.53823
ELOVL5	7.31481	6.77834	7.43042	7.29508	7.48239	7.57077	7.49528	7.60825	7.64043	7.62435	7.64043	6.99506	6.97483	6.97483	6.96485	7.03751	7.04869	7.16654	7.01899	7.12924	7.12234	7.46644	7.35382	7.1927	7.1788	7.74514	7.77636	7.76018	6.86599	6.88139	6.75857	7.16948	7.04907	7.38648	7.43637	7.38466	7.4929	6.81093	6.78901	7.14314	7.11195	7.36401	7.38023	7.01175	6.94553	7.17943	7.1714	6.60175	6.53885
ALOX5	2.66706	2.48135	2.79689	2.82231	3.31173	2.06432	1.98981	2.22456	2.52784	2.49005	2.31666	3.52901	3.62679	3.62136	2.85299	2.89268	2.79665	3.03547	3.06682	3.2552	3.04958	3.34242	3.13587	2.26958	2.2297	2.63718	2.49411	2.639	2.72692	2.96519	3.00394	3.11648	3.08706	2.78878	2.87391	3.22105	3.18458	3.24731	3.06467	3.27654	3.06467	3.23197	3.0396	2.85949	2.86091	3.19182	3.24502	3.37555	3.10243
KDM5D	2.80953	2.8145	2.80859	2.91195	2.82719	2.80097	2.82512	2.83266	2.78949	2.73451	2.72684	2.81419	2.91495	2.87536	2.95619	2.80281	2.86579	4.46129	4.73487	1.1554	1.08361	2.97308	2.93203	2.60049	2.80736	2.76867	2.93624	2.92356	2.83678	2.81414	2.69005	2.85018	2.86741	2.69686	2.82924	2.9172	2.83275	3.11209	3.08004	3.1022	3.08852	2.53925	2.58797	2.74313	2.75015	2.71686	2.6913	3.15079	2.90235
CALCOCO1	3.67881	3.63972	3.72823	3.72994	3.74644	3.66691	3.62741	3.68458	4.08728	3.93774	4.10625	3.75579	3.81138	3.64589	3.47128	3.46806	3.36126	3.38265	3.57808	3.7928	3.8406	4.00637	4.10012	3.48219	3.28592	4.09055	4.03236	3.93431	3.33368	3.51222	3.40878	3.53255	3.76452	3.31426	3.41891	3.52645	3.43741	3.4798	3.69873	3.53059	3.52539	3.82011	3.84207	3.80023	3.68817	3.88004	3.93949	3.68705	3.78784
UBR7	4.40761	4.77949	5.26241	5.07999	5.15385	5.06741	5.18668	5.19342	4.84175	4.63948	4.91674	4.69964	4.70346	4.89571	4.9384	4.98626	5.01238	5.02377	4.9507	4.98639	4.99742	5.50341	5.3194	4.52221	4.34876	5.09242	5.05512	5.09406	4.8011	4.78024	4.71773	4.8738	5.10534	5.28851	5.19643	5.1637	5.2146	4.95655	5.00844	4.95203	4.92598	4.85292	4.86768	4.85189	5.03449	5.06083	4.77408	4.71402	4.971
MAP4K5	5.28052	5.31696	4.66557	4.39375	4.59824	5.33452	5.29367	5.21852	5.1555	5.02746	5.16553	4.7153	4.78132	4.74853	4.50836	4.59124	4.58986	4.52562	4.59384	4.52686	4.53412	3.95309	4.37194	5.79756	5.58735	5.28838	5.38143	5.18071	4.59643	4.6053	4.51265	4.65911	4.43112	4.86334	4.87159	4.82669	5.01296	4.45918	4.50149	4.46006	4.40461	4.3784	4.4033	4.52941	4.48209	4.41408	4.46603	4.30672	4.34185
EHD3	4.34196	4.47949	3.503	3.60125	3.19206	4.42388	4.42739	4.17339	4.13319	4.36965	4.44089	3.59612	3.61509	3.54109	3.40162	3.41662	3.35918	3.47059	3.32991	3.68208	3.45766	3.65228	3.54705	4.24226	4.19111	4.30556	4.32429	4.45375	3.42865	3.4355	3.5013	3.51455	3.45557	3.62187	3.28523	3.37553	3.40126	3.42214	3.46913	3.41012	3.3039	3.41264	3.41951	3.65491	3.6939	3.58714	3.5064	3.52552	3.67173
PSMC4	7.17724	7.07633	8.4289	8.28946	8.25555	7.35573	7.48303	7.27161	7.26034	7.36942	7.16563	8.15812	8.18737	8.24146	8.16755	8.20815	8.18355	8.06937	8.36789	8.17838	8.22501	8.12959	8.3267	7.22839	7.33264	7.37439	7.33334	7.45235	8.11152	8.11152	8.14285	8.15476	8.26557	8.46446	8.46446	8.1335	8.08903	8.48691	8.43448	8.33417	8.35975	7.92663	7.91166	8.16231	8.16914	7.90278	7.92663	8.34701	8.2497
MAN2B2	3.14135	2.81874	4.1548	4.35719	4.28991	2.56956	2.76269	2.49891	3.17838	3.10778	3.09511	4.39098	4.55909	4.44073	4.37449	4.36781	4.32963	4.21351	3.95867	4.36223	4.27998	3.84913	3.67997	3.57563	3.45366	3.278	3.25397	3.24897	3.97241	4.04657	4.03765	4.11133	4.29587	3.85995	3.83372	4.2355	4.05625	4.11633	4.36071	4.3243	4.1343	4.2039	4.15578	4.29153	4.26733	4.44486	4.51583	4.27122	4.18603
SLC7A14	3.50635	3.73648	0.997467	1.09848	1.06483	2.16161	2.1379	2.07375	2.22186	2.10845	2.13163	2.1379	2.13069	2.11212	2.18788	2.1147	2.08188	1.93319	1.71393	1.90211	1.93134	2.50548	1.81398	2.15498	2.05901	2.20583	2.25668	2.40109	1.88805	2.16576	1.88277	1.86153	1.87875	1.82803	1.81295	1.82173	2.09836	1.82046	1.8143	1.81371	1.81316	2.10045	2.01482	1.78353	1.77277	1.76842	1.76245	2.0822	1.81492
CLDN11	7.0575	7.61131	0.961806	0.776105	0.764042	3.56502	3.67446	3.72557	4.98327	5.28801	5.13996	2.85714	3.09763	3.11662	2.95621	3.04072	2.74345	2.52983	2.35315	2.43836	2.44431	2.24046	2.04457	5.24801	5.19632	4.25661	4.1267	4.12971	3.25155	3.13228	3.19719	2.33752	2.54531	2.73602	2.62273	2.15617	2.14962	2.59128	2.64845	2.48612	2.48467	2.46238	2.52421	2.55298	2.40624	2.40188	2.09689	2.59359	2.14936
SLC25A39	7.73369	7.45786	8.21408	8.30287	8.30635	7.72495	7.78375	7.7608	7.50672	7.6889	7.38004	8.03857	8.08413	8.07641	8.4647	8.35724	8.32262	8.33483	8.26292	8.26292	8.28023	8.45224	8.36689	7.28412	7.62636	7.45482	7.54343	7.58911	8.343	8.26273	8.40134	8.2681	8.30235	7.85397	7.79231	7.94807	7.81601	8.36755	8.37978	8.37303	8.44321	8.3508	8.31544	8.42549	8.43108	8.45301	8.523	8.5302	8.56066
MVP	3.01593	3.12995	4.15905	4.13453	3.55224	2.91071	2.89575	2.88222	3.04102	2.90708	3.01165	4.04362	3.88359	3.94458	4.14423	4.13759	3.991	3.85128	4.1534	4.09064	4.14742	3.90156	4.08953	2.81859	3.12134	2.54676	2.89579	2.58591	4.22066	4.27163	4.37576	4.01852	4.10285	3.57702	3.54479	3.86174	3.59671	4.01546	4.06356	3.9109	3.81806	3.82057	3.69481	4.47888	4.39099	4.23139	4.28698	4.84211	4.83696
NUB1	5.26103	5.26164	5.42069	5.39256	5.36238	5.37335	5.39087	5.32666	5.61011	5.76905	5.58444	5.30397	5.36608	5.25365	5.08073	5.23124	5.22274	5.17416	5.11537	5.2884	5.19809	4.87858	4.87697	5.93749	5.81126	5.6614	5.64081	5.62778	5.12615	5.13155	5.06875	5.24533	5.14268	5.34478	5.13609	5.33416	5.44141	5.04288	5.09704	5.20864	5.10959	5.39795	5.38438	5.15848	5.11478	5.20681	5.01561	5.02178	5.08968
PGM3	5.0259	5.13677	5.46797	5.25029	5.49412	5.40506	5.33288	5.24715	5.31013	5.31218	5.28871	5.49084	5.45355	5.43128	5.00448	5.069	5.19659	4.96912	5.0569	5.38111	5.37064	4.63368	4.55505	6.05618	5.93571	5.26824	5.38488	5.44249	5.25253	5.19391	5.22888	5.34921	5.03967	5.73136	5.61479	5.43273	5.42529	5.08068	5.09762	5.23532	5.20576	5.15283	5.2293	5.15403	5.03897	4.89043	4.90881	4.97607	4.93706
RWDD2A	3.44099	3.44578	2.56507	2.801	2.94419	3.21987	3.45715	3.2491	3.01581	3.72381	3.25977	2.87609	2.87084	2.93898	2.67232	2.79152	2.8687	2.98646	2.71823	2.9547	2.87011	3.01259	3.07105	3.14787	3.08314	3.15095	3.16427	3.21589	3.06491	2.98528	2.89068	2.88269	2.88205	3.24885	3.30346	3.17153	3.08091	2.91806	2.97584	2.92304	2.65786	2.82304	2.93251	2.82855	2.52614	2.82128	2.73438	2.53603	2.6365
CLK1	4.61018	5.01323	4.65078	4.84284	4.98337	5.0386	4.94144	4.92577	5.04773	4.96392	5.03371	4.79117	4.77035	4.77124	4.52898	4.45445	4.42155	4.78624	4.79114	4.99907	4.9066	4.49733	5.02471	4.86594	4.84166	4.1756	4.0408	4.17415	5.32984	5.55075	5.57331	4.84711	4.89441	5.04881	5.12366	5.1871	5.31534	5.1582	5.20765	4.55756	4.5912	4.16084	4.14813	4.62277	4.73231	4.81032	4.77269	5.26926	5.22634
POLR3B	4.3713	4.39939	4.84783	4.78825	4.76389	4.44001	4.43941	4.46357	3.96742	3.99694	3.98581	4.82915	4.88656	4.88365	4.8873	4.93286	5.08614	4.8045	4.96944	4.8593	4.98432	4.95321	5.08801	4.14174	4.08331	4.28665	4.07031	4.32784	4.92486	4.90926	4.88049	4.9562	4.85258	5.15545	5.26739	5.1806	5.26224	4.8801	5.05652	4.91095	4.75602	4.80225	4.79145	4.78246	4.77452	4.77326	4.69346	4.74817	4.63541
ANGEL1	4.60714	4.90653	4.65156	4.64346	4.70396	4.86796	4.95443	5.08493	4.66731	4.86532	4.68821	4.48956	4.51784	4.38299	4.72622	4.67367	4.60401	4.81801	4.60499	4.7029	4.56141	5.18617	4.85424	4.4109	4.38951	4.76334	4.70339	4.82261	4.73418	4.66213	4.57558	4.67769	4.66596	4.13229	4.13585	4.35775	4.29982	4.63316	4.5692	4.73202	4.67686	5.00147	4.87649	5.03872	4.85471	4.82482	4.75898	5.0006	4.85646
DNASE1L1	3.16283	3.26272	3.22487	3.29587	3.33962	3.25859	3.31302	3.06935	3.63719	3.6763	3.73436	3.11651	3.29515	3.07293	3.12949	2.90967	3.11474	3.32561	3.19159	3.23846	2.95154	3.43433	3.11147	3.34017	3.22313	3.45885	3.38585	3.38843	3.11234	3.20968	3.10851	3.15262	3.20098	2.77318	2.99555	3.00185	2.99825	2.89899	2.74362	2.9133	3.04348	3.38767	3.40679	3.59542	3.512	3.51154	3.50129	3.31096	3.23489
DDX11	5.41438	5.55292	5.94986	6.07658	5.51977	5.91877	5.93772	6.08297	5.87431	5.93484	5.86019	5.41541	5.48463	5.51286	5.62919	5.54096	5.6087	5.64448	5.5891	5.6139	5.47247	5.38474	5.17076	6.15275	6.22526	5.81458	5.83138	5.92792	5.59244	5.55327	5.6807	5.51912	5.64086	5.02219	5.07482	5.28824	5.19067	5.82262	5.74784	5.55625	5.67563	5.65316	5.64204	5.72073	5.71487	5.80617	5.77519	5.85852	5.7309
HEBP1	4.79063	5.2762	4.62356	4.83775	4.04507	5.34038	5.0755	5.12516	5.35902	5.35583	5.32946	4.55317	4.46022	4.35637	3.91319	4.24188	4.48893	4.60829	4.22343	4.33533	4.32701	4.95737	4.54809	4.96806	4.72618	5.61877	5.51531	5.46185	4.3377	3.99797	3.86794	4.262	4.48503	4.19898	4.28199	4.18857	4.18203	4.05429	4.0866	4.26375	4.29187	4.88457	4.90426	4.69936	4.4959	4.53344	4.24814	4.22179	4.4407
GPRC5A	2.07521	2.21437	4.59038	4.10615	3.12137	1.7003	1.70801	1.656	1.5592	1.41162	1.50379	4.84496	4.6772	5.1295	3.86267	4.13599	3.88979	3.18685	4.32167	3.82818	4.98784	3.57515	4.19026	2.13853	2.1224	2.25525	2.44073	2.33108	3.66193	3.63407	3.71645	4.24724	3.91503	4.88395	5.03845	3.80179	3.7488	4.95102	4.9237	3.79858	3.76977	3.20381	3.20963	4.54728	4.49459	3.33157	3.41726	4.03899	4.13897
MAMLD1	2.08948	2.05105	2.08398	2.01517	2.09181	2.16943	2.13507	2.07754	2.01921	2.2093	2.13882	1.93486	1.97873	2.0096	2.03902	2.04744	2.02894	2.15005	2.1258	2.02311	1.97637	2.30494	2.38713	1.76266	1.80793	1.98205	2.2118	2.15806	2.08836	2.17851	1.7752	2.11531	2.02236	1.81606	2.10844	2.26599	1.80321	1.80849	2.114	1.80174	2.24903	2.06817	2.25228	2.18627	2.18074	2.02899	2.09072	2.10856	2.21865
CD6	1.90899	1.92071	2.03955	1.94535	2.02702	1.74855	1.76793	1.92358	1.90735	2.11566	1.91277	2.12719	1.9165	2.00217	1.93932	2.10653	2.06023	2.06116	1.92173	1.91284	2.10043	2.08987	2.1233	1.83524	1.79418	2.02852	2.22152	1.90437	1.97586	2.0074	1.62623	2.02793	1.97014	1.88691	2.17929	1.88061	1.87405	2.19625	1.87318	1.87259	1.87203	2.13902	2.06636	2.25712	1.83165	2.09983	2.21754	1.86438	1.8738
TACC3	6.58272	6.80085	6.97177	6.871	6.70253	7.01807	7.01045	7.04612	6.9515	6.86002	6.98913	6.46537	6.51939	6.47539	6.73482	6.77699	6.65122	6.71061	6.95882	6.58305	6.79841	7.12484	7.13073	6.48081	6.42978	6.88038	6.80555	6.80921	6.74205	6.74411	6.76794	6.76658	6.75887	6.71053	6.67941	6.61226	6.52224	6.99446	6.9498	6.94148	6.9326	6.7033	6.64217	6.66142	6.65883	6.62463	6.63418	6.9877	6.94858
POLA2	4.28659	4.41281	4.59694	4.47891	4.47054	4.55696	4.67577	4.58071	4.54774	4.6537	4.63612	4.36179	4.25174	4.27948	4.28596	4.40083	4.1761	4.56913	4.45857	4.38149	4.36477	4.82598	4.66946	4.10695	4.1999	4.44572	4.31378	4.5328	4.43427	4.4575	4.51938	4.3789	4.50808	4.18314	4.39289	4.31586	4.39011	4.53591	4.51094	4.54354	4.64572	4.41976	4.23467	4.50491	4.36727	4.40177	4.39744	4.68539	4.56656
ZC3H3	4.61725	4.46121	5.12192	5.06213	5.0608	4.68265	4.7235	4.80432	4.68689	4.87338	4.71167	4.85977	4.92909	4.98793	4.9197	4.83854	4.89251	5.06456	5.17122	4.92425	4.91999	5.38877	5.32709	3.99427	4.59318	4.70206	4.65411	4.70698	5.00156	4.8559	5.03436	4.94393	5.09608	4.7168	4.69424	4.73007	4.53637	5.17659	5.16582	5.20603	5.12801	5.20894	4.99255	5.13685	5.12901	5.01538	5.00823	5.20494	5.27027
CAPN1	5.92194	6.15634	6.21448	6.20981	6.21261	6.28665	6.38758	6.37424	6.64441	6.6536	6.58418	5.97437	5.9331	5.9936	5.91143	5.80729	5.64082	6.14854	5.98645	5.90714	5.89691	7.08001	6.81696	5.31623	5.51722	7.04506	7.01498	7.04342	5.26119	5.31115	5.41984	5.96908	6.00045	5.75399	5.63677	5.73607	5.58436	5.96478	5.96828	6.15962	6.1645	6.1115	6.15272	6.10238	6.15143	6.2986	6.27718	5.76468	5.92933
MDH1	7.49537	7.35578	7.24324	7.27742	7.29941	7.2579	7.26072	7.34776	7.33761	7.2623	7.22476	7.25273	7.2433	7.33761	7.42772	7.46739	7.47513	7.50925	7.52145	7.20532	7.25562	7.64597	7.93896	6.79226	6.92112	7.4584	7.44211	7.43511	7.22967	7.21261	7.16957	7.40184	7.34398	7.62668	7.51265	7.46326	7.47048	7.42624	7.55788	7.37785	7.35608	7.25271	7.32119	7.15468	7.21805	7.27706	7.22432	7.31749	7.40994
SLC30A9	6.45869	6.75757	5.22188	5.02229	5.00128	6.29919	6.15362	6.06627	6.23291	6.12678	6.15295	5.43383	5.55678	5.56128	5.24008	5.27431	5.49902	5.11039	5.12539	5.38853	5.4265	5.0664	5.10384	6.5498	6.47896	6.34999	6.3826	6.36904	5.23836	5.32273	5.13579	5.47227	5.05313	5.52603	5.59947	5.44206	5.54641	5.05145	5.00354	5.10183	5.16847	5.52118	5.67018	5.06415	5.04719	5.37828	5.44206	4.84401	4.79697
MTMR11	3.4157	2.98806	2.87198	3.04909	3.58157	3.4963	3.57278	3.61827	3.10713	2.96947	3.1327	3.24309	2.95135	3.23076	2.96656	2.88484	2.8956	3.41738	2.94959	3.35471	3.14547	3.40186	3.48244	2.82468	2.98064	2.8571	2.85774	2.84371	3.51645	3.56074	3.39869	3.19171	3.24186	3.07109	2.96205	3.15432	3.2144	3.0077	2.81991	3.03662	3.26214	2.83843	3.11422	3.25238	3.27897	3.98254	4.20297	3.14152	3.1293
COX15	4.63405	4.53367	4.63426	4.57652	4.60683	4.72779	4.70836	4.79098	4.42458	4.47113	4.46961	4.45621	4.60304	4.50906	4.74056	4.71417	4.74161	4.55165	4.48916	4.53109	4.55993	4.17429	4.15103	5.07835	5.0487	4.75439	4.69587	4.67448	4.50797	4.54446	4.5014	4.71232	4.3536	4.48385	4.52496	4.74969	4.765	4.50801	4.43851	4.45407	4.33946	4.73538	4.6177	4.42938	4.33556	4.77036	4.77912	4.38224	4.21403
CCDC88C	4.69803	4.84673	4.55705	4.84121	4.07986	5.22771	5.07598	4.9875	4.95286	5.2208	4.97465	4.22364	4.10614	3.89807	4.59017	4.58874	4.46432	4.02426	4.21363	4.21988	4.55297	3.98363	3.80619	5.45875	5.52162	5.36949	5.18669	5.20054	4.15277	4.19723	4.04857	4.10045	4.40492	3.98072	4.17107	4.09371	4.0624	4.16262	3.95131	3.96857	4.02542	4.35194	4.33446	4.71816	4.66922	4.23628	4.26961	4.46769	4.57978
YAF2	2.88785	2.79605	2.10206	2.16244	1.92957	2.81478	2.6581	2.46772	2.3588	2.33922	2.38374	2.2394	2.31418	2.30618	2.2044	2.35461	2.29455	2.09718	2.23946	2.40722	2.4538	2.1698	2.5826	2.57167	2.25449	2.21287	2.44259	2.18037	2.4178	2.61723	2.49698	2.33279	2.26604	2.38147	2.36105	2.45257	2.48559	2.25574	2.41087	2.2347	2.27861	1.96032	1.93475	2.33856	2.3273	2.35595	2.21618	2.47005	2.32692
ZMYND11	4.8099	5.27083	4.37363	4.30547	4.27581	5.369	5.44575	5.47632	5.08918	5.1921	5.01928	3.91089	4.163	4.16688	4.17499	4.09855	4.38783	4.23372	4.20155	4.12049	4.26171	4.26687	4.26463	5.23964	5.06012	5.29403	5.22372	5.25652	4.25915	4.0928	4.12067	4.2514	4.15734	4.58366	4.54756	4.22422	4.15907	3.96637	4.11288	3.84251	3.71205	4.34916	4.26082	4.47474	4.40871	3.71832	3.74078	4.53123	4.63782
WAS	2.32675	2.30249	2.19754	2.57784	2.41889	2.1194	2.12971	2.15994	2.26825	2.31782	2.18021	2.41683	2.51158	2.5779	2.57707	2.31616	2.49415	2.49194	2.57168	2.317	2.48804	2.75473	2.26615	2.20919	2.12628	2.30981	2.07509	2.21816	2.2534	2.68545	2.49261	2.55927	2.37506	2.35667	2.30893	2.55504	2.18092	2.54959	2.61113	2.66832	2.44244	2.74988	2.38149	2.37626	2.53177	2.44244	2.32193	2.33925	2.65855
DPEP1	2.51761	2.46223	2.48233	2.51582	2.48409	2.07015	2.4077	2.34638	2.54937	2.63293	2.92472	2.79171	2.89776	2.95029	2.36432	2.12939	2.27256	2.37334	2.15457	2.43404	2.43667	1.89155	1.89155	3.16021	3.16912	3.03649	3.06477	2.84363	1.89803	2.43298	1.89275	2.43411	2.2652	2.61877	2.88074	2.45229	2.60565	2.43168	2.62531	2.56859	2.55112	2.22627	2.19954	2.38638	2.18034	2.02946	2.27099	2.05428	1.51303
BID	4.14628	4.24883	4.05026	4.11654	3.9302	5.10891	4.87012	4.86024	5.11296	5.2322	4.98008	3.3547	3.44484	3.26585	3.48389	3.35731	3.27999	3.60392	3.96313	3.49259	3.77403	4.46546	4.45878	3.73111	4.12835	4.91878	4.8047	4.74201	3.69833	3.50634	3.50537	3.5409	3.87594	4.10474	4.06408	3.99952	3.96532	4.04736	3.90028	3.71641	4.0592	3.20271	3.40098	3.49774	3.70732	3.32043	3.30514	3.45252	3.59094
MATR3	6.69516	6.69744	5.43676	5.22389	5.23125	6.303	6.22592	6.27791	6.16406	6.11785	6.17967	5.60891	5.59652	5.58642	5.70981	5.74273	5.77109	5.47573	5.70492	5.37888	5.53328	5.09288	5.16911	6.6291	6.87021	6.15934	6.2953	6.03185	5.87465	5.5776	5.70319	5.57388	5.47252	5.45328	5.45879	5.6141	5.63559	5.6532	5.57837	5.45879	5.3796	5.56625	5.53648	5.43858	5.38307	5.53103	5.52164	5.55066	5.61178
NPC1L1	1.91008	1.89997	1.94324	2.08065	1.86952	1.87046	1.77873	1.82166	1.84035	1.88005	1.8483	2.04331	2.06233	2.07065	2.10135	1.96832	2.03505	1.9288	1.78753	1.95925	2.04418	1.83233	1.54991	2.1331	2.25818	2.06232	2.07042	2.06504	2.02623	1.71757	1.7187	2.08545	1.77443	1.86435	1.84927	1.85805	1.85149	1.85678	2.17104	1.85003	1.84947	1.79107	2.05074	2.30984	2.28029	1.80474	1.79877	1.84182	1.85124
XYLT2	4.58902	4.49032	4.92367	4.55326	4.68573	4.50323	4.64531	4.54553	4.86576	4.93519	4.81181	4.71977	4.38543	4.62761	4.7397	4.64577	4.65582	4.61326	4.51617	4.52421	4.53976	4.41489	4.09981	4.90139	5.27756	4.93311	4.87473	5.0072	4.29145	4.35337	4.58061	4.52965	4.56705	4.10145	4.22841	4.3428	4.16989	4.31158	4.49731	4.71637	4.52598	4.98677	4.91329	4.83346	4.8158	4.5255	4.54941	4.58716	4.6684
STMN4	1.87547	1.9619	1.99446	2.03523	2.16632	1.98822	2.03707	1.97178	1.84962	1.79341	1.75645	1.92844	2.02948	2.20983	2.06742	2.16308	1.84547	2.0111	2.34394	2.24701	2.0111	2.84799	3.02431	0.952532	1.05526	2.24772	1.85495	1.8835	1.94855	1.94214	1.94327	2.20247	2.1041	2.10756	2.09248	2.10126	2.0947	2.09999	2.09383	2.09324	2.46287	2.03428	2.03258	2.06306	2.38635	2.56889	2.04198	2.08503	2.09445
NUDCD3	5.01094	5.06981	5.0867	5.03319	5.23938	4.87109	4.99934	5.00274	5.23925	4.98381	5.08257	5.0905	5.20121	5.01594	5.14079	5.04952	5.12153	5.26458	5.18829	5.14383	5.09896	5.72059	5.40758	4.61689	4.52104	4.98033	5.05691	5.03399	5.15575	5.06872	5.10345	5.09836	5.24948	5.13409	5.01197	4.87625	5.01504	5.21271	5.1322	5.20461	5.20944	5.39061	5.44353	5.1577	5.13971	5.22154	5.18664	5.1939	5.25273
ISL1	2.39198	2.38629	2.73851	2.73675	2.95929	2.16841	2.11913	2.15846	2.26028	2.17507	2.28262	2.68259	3.09657	2.76348	3.10919	2.88536	2.9208	2.53687	2.69524	3.42717	3.36269	2.92451	4.01333	1.56548	1.704	1.99152	2.08036	1.99261	3.02618	3.08754	3.13278	3.05569	2.9553	2.8754	3.078	2.98946	3.13397	2.94102	3.00556	2.88622	2.99959	2.43469	2.53875	3.28266	3.3059	3.20715	3.00463	3.336	3.06888
CHDH	2.74277	3.30107	3.58818	3.32095	3.39486	3.34003	3.74831	3.50744	3.72875	3.94522	3.57938	3.04266	2.82134	2.98039	3.08431	3.03636	2.77724	3.27367	3.21676	2.954	3.15838	3.24236	3.02638	3.55263	3.37578	3.35067	3.34531	3.30497	3.2644	3.25826	3.2721	3.17117	3.13023	3.12153	2.85882	3.10474	3.07003	3.35323	3.40391	3.39008	3.42783	2.83866	2.92771	3.27305	3.12014	2.89844	3.04143	3.3123	3.26932
IL20RA	1.7731	1.90339	1.72299	1.71823	1.66363	1.86177	1.86682	1.86069	1.9085	1.84918	1.80577	1.67612	1.64728	1.74042	1.68778	1.70599	1.82385	1.52958	1.74036	1.50999	1.76655	1.63208	1.62875	2.01348	1.87042	2.16873	2.10219	2.1806	1.42575	1.41934	1.42047	1.43271	1.84053	1.65125	1.63618	1.64495	1.6384	1.64369	1.63752	1.63693	1.63638	1.57798	1.57628	1.86619	1.59599	1.59164	1.58567	1.62872	1.63815
CLCA1	1.47933	1.56469	1.46963	1.47749	1.47096	1.54732	1.50433	1.47873	1.48375	1.48032	1.43989	1.52591	1.47298	1.56337	1.44852	1.45825	1.52332	1.49505	1.48062	1.47546	1.49505	1.46739	1.4677	1.38753	1.65294	1.41245	1.65723	1.42755	1.4926	1.4862	1.48732	1.47793	1.49516	1.51739	1.50232	1.51109	1.50454	1.50983	1.50366	1.50307	1.50252	1.44412	1.44242	1.47289	1.46213	1.45778	1.45181	1.49486	1.50429
CLCA4	1.47432	1.50647	1.44659	1.48597	1.56401	1.5249	1.48897	1.52345	1.50602	1.4895	1.49783	1.47098	1.48188	1.4983	1.49273	1.5161	1.49081	1.42979	1.41536	1.65917	1.42979	1.41128	1.41159	1.57741	1.59354	1.42346	1.62957	1.43856	1.50361	1.49721	1.49833	1.47491	1.49214	1.4989	1.48382	1.4926	1.48605	1.49133	1.48517	1.48458	1.48403	1.67322	1.42393	1.4544	1.44364	1.43929	1.43332	1.47637	1.48579
GLT8D1	5.67383	5.62343	5.58914	5.66796	5.56456	5.67988	5.57903	5.67715	5.6877	5.71901	5.73424	5.64234	5.54188	5.51382	5.60158	5.67803	5.67386	5.57659	5.40887	5.67992	5.50558	5.45094	5.40042	5.97065	5.75415	5.89343	5.78124	5.91576	5.39377	5.44686	5.4332	5.63468	5.4508	5.67171	5.84376	5.80419	5.71045	5.6067	5.64945	5.53163	5.64629	5.6268	5.71475	5.25772	5.33958	5.52001	5.45509	5.13238	5.17334
ATP2C1	5.66272	5.74545	5.84865	5.78186	5.89483	6.01242	5.92223	6.05516	5.50283	5.43584	5.49186	5.70202	5.7447	5.6883	5.90277	5.88866	6.02872	5.60334	5.72297	5.9595	5.94753	5.65273	5.65404	5.93925	5.87914	5.68087	5.74984	5.72762	5.89223	5.80959	5.82761	5.77486	5.84181	6.05443	6.0708	6.09295	6.22794	5.72699	5.80445	5.82775	5.7748	5.67636	5.74034	5.59549	5.44265	6.09433	6.09664	5.422	5.28547
IGF1	1.94508	1.92247	1.96054	1.96995	1.95852	1.82489	1.75401	1.75268	1.7561	1.78024	1.75735	1.93529	2.17118	2.05964	2.02148	2.03167	2.19016	2.19284	2.21611	1.94397	1.96041	2.03504	2.11764	1.77292	1.75263	1.69924	1.68026	1.4923	2.31641	2.25245	2.07668	2.09529	2.06138	1.69252	2.12308	2.11541	1.67967	2.06337	1.67879	2.14366	2.07697	2.00231	2.03466	2.24806	2.29921	2.14164	2.11273	2.38932	2.45194
SLC38A5	4.33208	3.80395	3.36155	3.59124	3.2859	5.41229	5.52915	5.49042	4.45267	4.57621	4.63994	2.70401	2.9799	2.53043	2.62245	2.59689	2.8203	2.84224	2.99735	2.87508	2.97803	3.09902	2.79821	4.7558	4.79853	4.8164	4.93911	4.8873	2.79558	2.77996	2.95898	2.73071	3.11564	2.7155	2.55518	2.83063	2.79684	2.58216	2.89094	2.886	2.79074	2.82198	2.90056	2.94051	3.18687	3.31223	3.24415	3.03228	3.28421
RALBP1	5.84042	5.60917	6.31593	6.09662	6.11982	6.17318	6.00021	6.02054	6.20137	6.10394	6.05073	6.16316	6.03229	6.03229	5.72123	5.81169	5.94468	5.81854	5.8961	5.86895	6.00382	5.1783	5.10872	6.94293	6.85515	6.08653	6.02998	5.97996	5.99159	6.04413	5.99546	5.90124	5.89247	5.78077	5.82609	5.88719	5.97497	5.8244	5.88258	5.75702	5.73766	6.15525	6.09958	5.87394	5.88411	6.03488	5.95067	5.89746	5.78304
RUFY3	4.96708	5.17108	4.45297	4.50759	5.0831	4.62472	4.65608	4.73584	4.81357	4.96323	4.93541	4.95149	5.02837	4.77377	4.78051	5.03089	5.02646	4.79751	4.81401	4.7117	4.64363	4.0978	4.18635	5.63771	5.51826	4.775	5.02515	4.89534	4.87221	4.90548	4.68698	4.64316	4.84027	4.66984	4.76016	4.87349	4.9934	4.61966	4.60484	4.82466	4.79307	4.81965	4.78028	4.79809	4.73519	4.79059	4.75119	4.51951	4.53379
CNTN1	2.64032	2.59924	2.67532	2.56579	2.56445	4.15222	3.92215	3.27731	4.33617	4.08741	4.22329	1.6643	1.47093	1.56222	1.58643	1.58306	1.58133	1.79149	1.77706	2.01271	2.00341	2.76059	2.5057	2.98695	2.89571	4.23346	4.2164	4.24735	1.24752	1.24111	1.53757	1.84227	1.95007	1.96008	1.62839	1.63717	1.98968	2.10097	1.9833	2.13014	1.62859	2.33734	2.13718	1.92469	1.84618	1.84223	1.94141	1.62094	1.63036
SLC11A1	2.17816	2.3187	2.30957	2.28946	2.34432	2.13202	2.08414	2.26161	2.16637	2.1464	2.2024	2.47371	2.25072	2.49026	2.46265	2.29104	2.21482	2.5094	2.35993	2.34298	2.31365	2.37567	2.40223	2.1343	2.14651	2.17032	2.09966	1.88168	2.48573	2.47961	2.47109	2.45945	2.30353	1.96787	2.40763	2.53562	2.53652	2.52706	2.66771	2.59612	2.28968	2.20078	2.31434	2.30337	2.16421	2.29956	2.24645	2.48478	2.56217
WWTR1	4.62321	4.75	5.32581	5.13507	5.15322	5.1264	5.08293	5.10906	5.63459	5.50739	5.61025	4.64355	4.79401	4.61082	4.54816	4.63814	4.88047	4.69339	5.00781	4.84891	5.15142	4.89723	5.22484	5.16665	4.77319	5.00925	5.07153	4.90804	5.07334	4.98762	5.04309	4.9245	4.92627	5.28601	5.17126	5.47894	5.45051	5.20568	5.31793	5.44844	5.45236	4.49017	4.57958	4.32469	4.42374	4.60225	4.73355	4.48599	4.35502
AGPS	4.94881	4.88407	5.15297	5.1899	5.20726	5.37759	5.332	5.16314	5.04098	4.91016	5.0866	5.09902	5.18311	5.09902	4.82245	4.91063	5.04051	5.02696	4.99632	4.99225	5.09618	4.6143	4.75416	5.51769	5.46893	5.05102	5.10363	5.06027	5.14348	5.06234	5.11187	5.05791	4.99794	5.22248	5.26628	5.32304	5.35372	4.91523	4.88349	4.93651	4.9468	5.01773	5.00677	4.85008	4.84638	5.10173	5.14374	4.79442	4.83851
ATP1A2	3.75679	3.50668	2.65893	2.51687	2.65122	4.14099	3.82093	3.84597	4.06476	3.82545	4.05759	2.30378	2.40366	2.26615	2.81158	2.38083	2.38643	2.49436	2.26029	2.25513	2.27472	3.0765	2.0288	3.87995	3.78412	4.65628	4.792	4.69482	1.67422	1.66781	1.66894	2.24238	2.39986	2.22404	2.20896	2.21774	2.21119	2.21647	2.21031	2.20972	2.64654	2.6326	2.46572	2.45952	2.43467	2.16443	2.4236	2.20151	2.21093
TTC27	5.44431	5.28727	5.49485	5.47749	5.69451	5.71184	5.59315	5.70863	5.09605	5.10334	4.9339	5.25761	5.33741	5.41415	5.62386	5.71365	5.83202	5.62946	5.5792	5.62041	5.66385	5.9101	5.9043	5.04263	4.91817	5.0933	5.32551	5.17873	5.76536	5.61147	5.68843	5.62275	5.6237	6.11892	6.06912	5.92906	5.89238	5.48703	5.44809	5.64606	5.60329	5.96639	6.02756	5.3173	5.35445	5.50794	5.32837	5.13434	5.14136
ZNF582	2.70884	2.62041	2.93315	2.95994	2.9703	2.37735	2.17659	2.33065	1.95063	2.08862	1.97682	3.17105	3.34576	3.46649	3.28158	3.38658	3.54632	3.0067	3.32206	3.07881	3.23176	2.38264	3.08549	2.81564	2.74905	2.24173	2.2647	2.33446	3.2788	3.18516	3.24438	3.09529	3.22437	3.26299	3.2393	3.42842	3.45334	3.49289	3.4726	3.03563	3.14804	2.84069	2.81186	3.1154	2.89595	3.14804	3.19037	2.76399	3.25779
VSIG2	2.4808	2.27944	3.0328	3.40573	3.00269	2.45571	2.67176	2.32948	2.95082	2.74712	2.78174	2.94097	2.95127	3.13499	2.94794	2.8351	2.89352	2.69259	2.92609	3.09643	3.23686	3.41255	2.78353	2.58185	2.43553	2.82874	2.76315	2.73749	2.40745	3.0629	3.02047	2.98855	2.98744	2.85294	2.7969	2.74972	3.1945	2.96855	2.7969	2.64768	3.19319	3.29535	3.29361	3.00946	2.90009	3.2014	3.39816	2.7255	2.78396
PHLDB1	4.66234	4.8852	4.49547	4.4808	4.48825	4.66471	4.81164	4.82852	4.92209	5.025	4.63144	4.44049	4.67177	4.47837	4.61225	4.24343	4.38693	4.49318	4.44817	4.47315	4.34487	4.71873	4.35788	4.69048	4.80511	5.05136	5.01575	5.00778	4.21209	4.27447	4.29685	4.35326	4.52642	4.22262	4.12434	4.33156	4.28313	4.36871	4.37442	4.46768	4.41633	4.59198	4.54143	4.55238	4.60007	4.52297	4.53831	4.54689	4.55466
MARCO	1.74614	1.80915	1.83506	1.73178	2.07067	1.51234	1.55672	1.6296	1.74704	1.55812	1.62321	1.9352	2.10214	2.20792	2.13483	1.93929	1.86748	2.0179	1.67262	1.97894	2.01657	1.54991	1.95982	1.97122	1.79035	1.77942	1.76597	1.79452	1.85957	1.85317	1.85429	1.91289	1.93012	1.60848	1.5934	2.20475	1.59562	2.1938	2.02364	2.17276	2.03309	1.5352	2.03239	2.41883	2.19516	1.54887	1.93115	1.58595	2.07105
CYP24A1	1.62274	1.52216	1.52912	1.56428	1.52467	1.56251	1.60261	1.58954	1.58198	1.58825	1.52645	1.53384	1.54275	1.50332	1.5802	1.58404	1.49996	1.53966	1.52523	1.52007	1.53966	1.53737	1.53767	1.69091	1.46587	1.42338	1.72267	1.70274	1.50354	1.49713	1.49826	1.61697	1.44534	1.54391	1.52884	1.53762	1.53106	1.53635	1.53018	1.5296	1.52904	1.76	1.46894	1.49941	1.48866	1.48431	1.47834	1.52139	1.53081
PRDM11	2.5608	2.73896	2.80994	2.95602	2.88538	2.95802	3.02497	2.77778	2.929	2.97235	3.01943	2.74404	2.46387	2.67877	2.65139	2.53792	2.7828	2.66308	2.84301	2.82222	2.75562	3.05978	3.05647	2.56776	2.4961	2.82004	2.97909	2.8037	2.80334	2.67316	2.69084	2.71106	2.83091	2.74747	2.64648	2.79511	2.76942	3.00297	2.91874	2.76138	2.76722	2.54285	2.59839	2.81026	2.71021	2.68616	2.72991	2.83502	3.01413
SYT13	2.80362	2.78671	2.9094	2.89545	2.90968	3.06176	3.00986	2.96898	3.10346	2.99794	2.92699	2.75617	2.82067	2.76959	2.85986	2.78302	2.76018	2.654	2.72793	2.75641	2.65648	3.31797	2.41273	2.94026	2.9352	3.62004	3.60484	3.5972	2.23719	2.16691	2.18305	2.63911	2.7583	2.81684	2.81592	2.53858	2.70319	2.40463	2.46646	2.41412	2.57215	3.33706	3.16084	2.77097	2.77713	2.42528	2.17729	2.87932	2.91948
SNAI2	4.43734	3.9433	1.36298	1.48832	1.59867	2.94934	3.19293	2.85223	3.16689	3.37415	3.35275	2.3746	2.25599	2.59209	1.83182	1.93219	1.85972	2.0673	2.02174	2.59814	2.32239	3.29413	3.4999	1.93263	1.85156	2.79331	2.82398	2.807	2.48492	2.47851	2.47964	2.266	2.23879	3.05094	3.00365	2.01482	2.00827	2.50662	2.00739	2.0068	2.37661	2.2627	2.25851	2.31787	2.30043	1.96151	1.95554	1.99859	2.00801
CD74	4.48912	3.95278	3.38986	3.76393	3.45146	5.52032	5.54384	5.50191	4.9768	5.10087	5.0506	2.89301	2.79034	2.68161	2.70885	2.34559	2.62956	3.21886	3.21444	3.12867	2.96889	4.19016	3.85255	3.90766	3.96405	5.00015	4.90339	4.807	2.77845	3.17747	3.20518	3.1985	3.06694	2.88603	2.90747	3.09516	3.01156	2.88137	2.89773	3.06141	3.10158	3.30624	3.40602	3.1524	3.47914	3.32845	3.25229	3.12498	3.23161
HGF	1.7853	1.76274	1.83367	1.79829	1.84014	1.74201	1.78815	1.78072	1.80538	1.8794	1.83811	1.81343	1.81372	1.79014	1.85544	1.83323	1.83831	1.72981	1.75163	1.8125	1.74924	1.6033	1.85374	1.87489	1.92741	1.97389	2.01275	2.12465	1.59647	1.59006	1.59119	1.58183	1.93976	2.47415	2.55584	1.53227	1.52571	1.531	1.52484	1.52425	1.52369	1.46529	1.69747	1.75184	1.71951	1.71335	1.73618	1.94756	1.94978
ZRANB1	4.63252	4.62575	4.87523	4.85676	4.7231	4.78012	4.82837	4.83845	5.05521	5.04794	4.98723	4.70768	4.54708	4.554	4.554	4.59271	4.56504	4.80442	4.68598	4.72748	4.55843	4.69812	4.56893	4.93368	4.81855	4.76457	4.60568	4.68427	4.84965	4.86545	4.7593	4.65346	4.7347	4.93641	5.13821	5.09433	5.16424	4.62776	4.74195	4.6098	4.58143	4.60487	4.59646	4.49352	4.45063	4.61123	4.65337	4.31343	4.48755
NCDN	5.02814	4.93096	5.12037	5.20685	5.16475	5.23124	5.27909	5.26009	4.98528	5.04455	5.02246	4.95581	4.97692	4.98901	5.20625	5.10125	5.01344	5.0698	5.31727	4.99715	4.99952	5.45623	5.547	4.59449	4.75741	5.26493	5.33868	5.32389	4.771	4.92138	4.91282	5.06217	5.1297	4.94017	5.02134	4.8492	4.73606	5.31716	5.39122	5.18883	5.21764	4.82436	4.9547	5.11806	5.21662	4.87031	4.86661	5.57786	5.44481
ZFP64	4.73441	4.86048	5.19957	5.35696	5.28091	5.03781	5.00805	5.00025	4.98434	5.08031	4.94305	5.17131	5.16458	5.13825	4.99519	5.07259	5.04435	5.46798	5.32041	5.117	4.97049	5.76368	5.69282	4.34713	4.40973	5.05847	5.20718	4.869	5.05497	5.1013	5.02912	5.19276	5.24517	5.23721	5.34071	5.29065	5.22285	5.41758	5.38329	5.31698	5.34591	5.20974	5.05736	5.10937	5.10617	5.15187	5.06689	5.10546	5.14147
MNAT1	5.68698	5.59808	5.19524	5.18872	5.25962	5.68431	5.67628	5.58262	5.69887	5.75587	5.72088	5.3278	5.37731	5.30226	4.94715	5.02179	5.12831	5.14891	5.19383	5.1734	5.23375	4.46762	4.89307	6.26565	6.11482	5.26625	5.30572	5.524	5.56188	5.59315	5.36073	5.2346	5.14035	5.4158	5.474	5.32015	5.31321	5.05782	5.05871	5.10803	5.06059	5.29422	5.33615	5.09176	5.10113	5.13452	5.25298	4.96625	5.01429
SAMD4A	2.88936	2.96024	2.95069	2.97842	2.9565	4.01517	3.88177	4.3296	3.42982	3.36629	3.34727	2.74872	2.25141	2.37781	2.47572	2.36784	2.00492	2.41933	2.55458	2.57606	2.59571	1.99033	1.90724	4.23297	4.06824	3.29862	3.23529	3.26397	2.79637	2.81687	2.88706	2.46775	2.60509	2.66831	2.62107	2.46201	2.56439	2.48096	2.50393	2.41663	2.40996	2.64363	2.62361	2.64413	2.63006	2.39089	2.33659	2.59181	2.59478
RUNX3	3.15638	2.71303	2.20227	2.20583	2.17418	2.31622	2.28522	2.30921	2.16491	2.33394	2.33119	2.92006	2.76061	2.85027	2.63623	2.53089	2.55913	2.4957	2.63592	2.34477	2.33316	2.14145	2.24385	2.73793	2.87605	2.65509	2.57551	2.65969	2.42162	2.38149	2.30555	2.45687	2.44791	2.58495	2.63226	2.63226	2.38757	2.52502	2.59611	2.42235	2.24807	2.49348	2.20366	2.46964	2.49863	2.48183	2.30323	2.39363	2.36549
PLEKHB1	4.56913	4.27696	3.30801	3.69895	3.85268	4.57484	4.33571	4.40763	4.5048	4.66059	4.54602	3.50418	3.44763	3.44524	3.29667	3.62533	3.71585	3.95554	3.42314	3.91254	3.44575	4.70233	4.92596	3.20443	3.18878	4.72407	4.58364	4.668	3.33107	3.27105	3.45441	3.64915	3.71933	3.41464	3.67247	3.4454	3.6053	3.47746	3.60573	3.40532	3.59359	3.89581	4.02937	3.69659	3.63985	4.15687	4.18411	3.34956	3.77579
CYP3A43	1.52618	1.5906	1.55641	1.56881	1.57005	1.58641	1.54932	1.56093	1.56057	1.54732	1.5861	1.5115	1.60077	1.57294	1.57922	1.53216	1.57548	1.5408	1.22603	1.67447	1.78994	1.65035	1.2874	1.71874	1.59775	1.52515	1.51171	1.54025	1.60531	1.5989	1.60003	1.5492	1.56642	1.94462	1.50005	1.50883	1.50227	1.50756	1.50139	1.50081	1.50025	1.44185	1.89414	1.76364	1.45987	1.45552	1.44955	1.4926	1.50202
SLC7A9	1.83255	1.81038	1.684	1.76717	1.67678	1.69485	1.64272	1.70977	1.71568	1.80901	1.74898	1.80699	1.745	1.85468	1.7411	1.8606	1.69586	2.04091	1.92433	1.53255	1.55214	2.04257	2.04309	1.4572	1.46556	2.00435	1.99884	1.75252	1.58953	1.58313	1.58425	1.75387	1.7711	1.69235	1.67727	2.09925	1.6795	1.68478	1.67862	1.67803	1.67747	1.61907	1.96085	2.02135	1.63709	2.11825	1.62677	1.66982	1.67924
SPAST	5.33475	5.46991	4.56797	4.34142	4.60769	5.27917	5.16514	5.25059	4.99531	4.96004	4.99258	4.53807	4.68639	4.53765	4.79953	4.84138	4.86748	4.64089	4.68055	4.69155	4.72285	4.45583	4.84606	5.1924	5.14349	5.0581	5.00177	4.91077	4.89832	4.62449	4.96321	4.75929	4.60863	5.09206	4.96328	4.82901	4.9326	4.62933	4.80195	4.6285	4.64315	4.47736	4.53385	4.61451	4.5907	4.68414	4.57025	4.52668	4.42603
NRXN3	3.31709	2.77398	3.04375	3.23555	1.12437	2.80632	2.82425	2.83471	2.90472	2.76428	2.75632	2.65012	2.75872	2.66548	2.57682	2.57872	2.6657	2.63595	2.63444	2.51236	2.48129	2.5612	2.71813	2.82628	2.82312	3.00994	3.09237	2.94516	2.56965	2.42026	2.3557	2.47957	2.65245	2.50483	2.66439	2.57781	2.65051	2.60121	2.69885	2.64387	2.60728	2.48071	2.4025	2.64828	2.61043	2.64537	2.55374	2.36183	2.4046
OSBPL5	2.99579	3.06783	3.20732	3.24826	3.2145	2.77922	2.90848	2.98787	3.11334	3.3858	3.56022	3.23737	3.18322	2.96911	3.14223	3.29114	3.01156	3.19506	3.04119	3.38437	3.22144	3.65602	3.22366	2.72244	2.92107	3.13612	3.077	3.00886	3.27822	3.2072	3.07738	2.99168	3.42935	2.86655	2.85952	3.12722	2.96964	3.05879	3.00443	3.0909	3.29113	3.43757	3.59143	3.43701	3.46503	3.48072	3.49585	3.2431	2.94931
AQR	6.0431	5.95838	5.97634	5.72329	5.96092	5.90597	5.87245	5.88446	5.89726	5.7843	5.84908	5.82687	6.00868	5.95151	6.06509	5.98829	6.1445	5.86226	5.89345	5.99466	5.99315	5.84012	5.68977	6.21072	5.98554	5.85303	5.87631	5.93295	6.05921	5.95932	5.90839	5.88181	5.98995	6.23305	6.2699	6.20435	6.22868	5.78093	5.74227	5.97314	5.92868	6.11065	6.17171	5.70209	5.73596	5.84218	5.74676	5.66184	5.64187
CPS1	3.43322	2.98626	2.71497	2.79498	2.83979	3.17646	3.02557	3.07745	3.00895	2.99245	2.93038	3.20863	3.01778	2.99172	2.70816	2.74714	2.94633	2.15418	2.18928	3.33148	3.62726	3.23528	3.08067	2.76061	2.86711	3.53271	3.60328	3.50732	2.46117	2.43864	2.37239	2.75958	2.89151	2.74917	2.86653	2.98912	2.96063	2.88116	2.98687	3.04956	2.87438	2.76258	2.91603	2.77029	2.72971	2.93155	2.96667	2.32195	2.45256
C8B	1.51726	1.56847	1.63714	1.58437	1.57317	1.59647	1.60055	1.61186	1.57227	1.5299	1.55135	1.55857	1.6321	1.5523	1.57583	1.51949	1.57121	1.89648	1.48445	1.47929	1.49888	1.61042	1.61073	1.53056	1.53892	1.53425	1.52081	1.54935	1.61441	1.608	1.60913	1.58116	1.59839	1.62062	1.60555	1.61432	1.60777	1.61306	1.60689	1.6063	1.60575	1.54735	1.54565	1.57612	1.56536	1.56101	1.55504	1.59809	1.60752
FHL1	6.89637	6.21221	3.37621	3.49137	3.39483	6.48859	6.49259	6.68049	5.72425	5.83626	5.73092	4.17029	3.77256	4.17065	3.36782	3.38768	2.91309	3.62141	3.95718	3.77134	3.8205	5.50288	5.62346	4.30362	4.14843	6.53857	6.47422	6.42917	3.46604	3.26872	3.19086	3.77453	3.81068	4.02522	3.92918	3.28313	3.47225	3.44045	3.4358	2.96701	3.28678	4.53169	4.74899	3.94657	3.86112	3.92476	3.96282	3.9736	3.89232
GABRA1	1.68579	1.70745	1.64104	1.67938	1.66907	1.71448	1.88201	1.82088	1.61002	1.63886	1.74378	1.63276	1.66707	1.61454	1.59957	1.68483	1.67239	1.63084	1.61641	1.61126	1.63084	1.49688	1.49719	1.91572	1.8506	1.927	1.79738	1.55818	1.62324	1.61683	1.61796	1.46565	1.77903	1.65319	1.63811	1.64689	1.64033	1.64562	1.63945	1.63887	1.63831	1.57991	1.57821	1.60869	1.59793	1.59358	1.58761	1.63066	1.64008
SLC45A4	3.16755	2.93547	4.94122	4.65133	4.63492	4.13345	4.01061	4.16285	3.57191	3.68484	3.70739	3.94972	4.11759	3.99602	4.18103	4.32599	4.1767	4.13781	4.22455	4.38796	4.54751	4.36888	4.20458	3.63177	3.80081	3.68953	3.78273	3.5424	4.36034	4.41238	4.22168	4.34181	4.3071	3.93203	4.13151	4.12838	4.25594	4.34389	4.26995	4.589	4.72673	4.27203	4.34949	4.5069	4.48943	4.09477	4.21944	4.45405	4.42775
ZNF839	3.64882	3.76223	3.72596	3.76198	3.71646	3.64726	3.67105	3.47786	3.63388	3.86738	3.48566	3.55403	3.59377	3.82982	3.7597	3.86064	4.16098	3.70446	3.76492	3.80273	3.80035	3.91536	3.83691	3.5514	3.54368	3.77759	3.79184	3.66357	3.63265	3.73537	3.66999	3.77216	3.76407	3.83292	3.93503	3.98051	3.97049	3.97526	3.90201	4.08963	4.07425	3.52658	3.64653	3.30827	3.34876	3.6862	3.71016	3.66173	3.64153
ZDHHC6	4.93192	4.94014	5.57473	5.49343	5.32298	5.31879	5.25776	5.22958	5.33023	5.30893	5.43494	5.24525	5.40832	5.35038	4.93827	5.06713	5.0193	5.24522	5.37515	5.35243	5.20149	5.47581	5.79523	4.78991	4.90868	5.46189	5.35838	5.21495	5.11552	5.22723	5.07647	5.37118	5.21596	5.67925	5.64727	5.72958	5.86429	5.58305	5.66851	5.28133	5.08891	4.9272	4.66681	5.12291	4.94546	5.07957	5.10273	5.15813	5.15217
GRAMD1B	2.80626	2.91155	2.80399	2.83979	2.9846	3.61223	3.80944	3.6832	3.73171	3.75602	3.85191	2.21991	2.53169	2.47835	1.89445	2.21631	2.1061	2.34228	2.37981	2.33095	2.47662	2.88188	2.70163	3.23891	3.14137	4.04678	4.1427	4.06104	1.86683	1.98998	1.83834	2.39726	2.36757	2.48574	2.35034	2.36923	2.33027	2.19915	2.38072	2.3926	2.45025	2.45002	2.39923	2.30275	2.24169	2.45239	2.48176	2.39311	2.43945
NDUFS1	4.93773	5.50316	6.10547	6.05463	5.92465	5.372	5.36902	5.5193	5.48058	5.40477	5.53471	5.78015	5.7171	5.76552	5.88067	5.92717	6.0323	5.87623	5.93787	5.95772	5.95301	5.7826	5.84506	5.5412	5.42558	5.1896	5.28562	5.19482	6.03703	6.06579	6.11878	5.92876	5.93365	6.09451	6.10597	6.04236	6.14228	5.8517	5.81667	5.86551	5.84808	5.94422	5.96287	5.76849	5.79762	5.9767	6.00894	5.87516	5.79824
RB1CC1	6.38278	7.1235	5.32276	5.34724	5.71869	6.28439	6.18722	6.34952	5.49388	5.70986	5.71591	5.88922	6.06893	6.07973	6.29024	6.27401	6.22218	5.55954	5.709	5.71646	5.84146	4.00309	4.47159	8.03645	7.67723	6.04919	5.97357	6.05487	6.09883	6.10022	6.00587	5.78418	5.62905	5.94467	5.96866	5.851	5.94364	5.41336	5.41862	5.59167	5.51584	5.803	5.82129	5.73844	5.6677	5.75243	5.70373	5.5634	5.60839
ALAS1	5.93148	6.02562	6.0909	6.05953	6.02984	6.30409	6.34828	6.29359	5.90953	5.87833	5.89242	5.90996	5.85262	5.84028	5.96842	5.96067	5.99547	6.07091	6.03316	6.19896	6.04156	6.72555	6.62831	5.21992	5.47743	5.96865	5.99211	5.97155	6.06536	6.02553	6.05364	6.03658	6.13572	5.91911	5.87731	5.86165	5.90638	6.15075	6.0314	6.16837	6.14621	6.30967	6.28102	6.21226	6.19665	6.05102	6.04666	6.03364	6.18626
BIRC3	1.76752	1.72703	1.79883	1.6317	1.69745	1.709	1.69496	1.69618	1.74361	1.71513	1.73955	1.74458	1.7715	1.71841	1.71434	1.73497	1.70602	1.70736	1.79143	1.73743	1.66954	1.41997	1.6786	1.84403	1.95347	1.53272	1.5106	1.74705	1.91743	1.74442	1.8919	1.73248	1.7204	1.3327	1.95018	1.84175	1.8533	1.83646	1.766	1.73003	1.31782	1.87058	1.75237	1.66591	1.74907	1.89067	1.9346	1.31017	1.82141
AKAP11	4.86818	5.57346	3.52032	3.67387	3.84652	4.79663	4.77861	4.82882	4.27184	4.40249	4.3531	3.79164	3.98173	3.80285	4.37982	4.39007	4.70264	3.96729	4.129	3.87063	3.98882	3.59075	3.781	5.07793	5.04373	4.64539	4.59851	4.61237	4.21084	4.16094	4.01207	4.01492	3.96294	4.2155	4.28002	4.254	4.25561	3.75245	3.83358	3.94044	3.85351	3.96393	3.98856	3.80109	3.71185	4.42276	4.32588	3.67336	3.55039
GLRX2	4.12616	4.46353	2.41854	2.05847	2.21859	3.41361	3.02176	3.39281	3.04106	3.29964	3.23955	2.98376	3.02093	3.09742	2.90247	2.96587	2.97312	2.77539	2.88955	2.78401	2.88955	2.94825	2.8757	3.27375	3.35296	3.21301	3.15925	3.08212	3.16717	2.98957	3.06488	2.82237	2.84688	3.04175	3.00709	2.80163	2.93556	2.81853	3.08587	2.72607	2.74079	2.50999	2.68275	2.86403	2.86028	2.83498	2.80125	2.88121	2.76216
SNAPC1	5.63714	5.0497	3.81171	4.23675	4.30135	5.45822	5.33886	5.40366	5.19697	5.28625	5.36711	3.92877	3.93116	3.82251	4.17529	4.25715	4.40152	4.3458	4.09308	4.2081	4.07635	3.38726	3.49319	6.07055	5.90481	4.45937	4.5756	4.46378	4.80429	4.96711	5.01359	4.19563	4.16603	4.54061	4.40515	4.50042	4.38276	4.07187	4.19243	4.02001	3.97581	4.45092	4.4789	4.17834	4.02271	4.00582	4.01901	3.86914	3.77942
DERA	5.04819	5.21034	6.12114	6.27646	5.68968	4.7551	4.67095	4.74134	4.99352	4.99042	4.93313	6.18872	6.06676	6.16352	6.25505	6.27825	6.44712	6.11867	6.24746	6.11161	6.26029	6.07796	6.61938	4.6437	4.82024	4.831	5.04412	4.96772	6.22388	6.10951	6.0657	6.07057	6.29845	5.47186	5.46202	5.757	5.93623	6.02312	6.04687	5.91366	5.94861	6.33014	6.46729	6.54257	6.53365	6.67263	6.70899	6.65141	6.4861
STRAP	7.82817	7.74315	8.34229	8.44771	7.79947	8.22989	8.20171	8.19013	8.01402	7.84656	7.83646	7.90025	7.81777	7.91651	8.11979	8.04387	8.14798	8.10086	8.09488	8.04387	8.05028	8.09445	8.18903	7.95786	7.84697	7.94463	8.02793	7.9644	8.06853	8.05846	8.06853	8.04047	8.10447	7.82515	7.85066	7.91815	7.95489	7.90848	7.94484	7.82962	7.81939	8.25704	8.27351	8.34187	8.31116	8.25704	8.28731	8.23383	8.14663
ABCC2	1.95451	2.21399	3.19326	2.87212	2.91681	0.275125	0.216198	0.240581	0.177021	0.277577	0.138465	4.36995	4.41846	4.41906	4.6654	4.61528	4.74335	3.13651	3.68347	3.67403	4.03345	2.81574	3.52624	1.63281	1.54403	1.93207	2.04261	2.01314	2.83304	2.68864	2.76873	3.65593	3.6078	3.63186	3.58951	3.73275	3.5879	3.64421	3.65198	3.6401	3.65933	3.27614	3.34278	3.61681	3.80598	3.65347	3.60284	3.84459	3.82957
DEF6	3.67983	3.51443	3.60345	3.60949	3.67154	3.17119	3.36996	3.24817	3.53838	3.62619	3.56118	3.68713	3.73962	3.69301	3.79999	3.88674	3.90228	3.80509	3.6797	3.75223	3.44618	3.49464	2.65709	4.07863	4.17759	3.35669	3.35224	3.25674	3.92797	3.96078	3.7575	3.6364	3.7052	3.33416	3.42009	3.32709	3.39207	3.4608	3.1077	3.39813	3.47232	4.77766	4.51216	3.91675	3.92973	3.73559	3.62015	3.70491	3.6235
PLEKHO1	4.46303	5.29584	3.57853	3.45908	3.49626	4.74	4.69269	4.75889	4.83657	4.46522	4.61526	3.68477	3.67977	3.76723	3.53389	3.66878	3.7904	3.65411	3.77486	3.26209	3.50198	3.99739	4.03824	4.31789	4.39096	5.43069	5.24543	5.45931	2.83905	3.09238	3.04986	3.52269	3.57383	3.93867	3.76169	3.55259	3.55259	3.72603	3.62344	3.67721	3.76775	3.09459	3.23943	3.47339	3.35901	3.42886	3.45289	3.61729	3.50672
GCLM	3.2585	3.68266	4.13793	4.03709	3.67209	4.47827	3.9347	4.18285	3.86975	3.75123	3.79884	3.56273	3.65835	3.51538	3.31095	3.49534	3.58955	3.4584	3.85904	3.69195	3.94645	3.64273	3.94599	3.77902	3.68157	3.57372	3.62602	3.59693	3.90777	3.90406	3.96547	3.75697	3.72095	3.9984	4.05261	3.84738	3.90178	3.95752	4.08996	3.62667	3.71506	3.60765	3.55287	3.39772	3.4882	3.43115	3.50024	3.7665	3.88967
UBR2	4.72781	4.96697	4.83273	4.48012	4.83139	4.75691	4.67294	4.74132	4.58999	4.46245	4.5691	4.85132	4.98099	4.91067	4.69779	4.87771	4.96909	4.77339	4.93825	4.77003	4.76733	4.65548	4.51911	5.00512	4.84705	4.54429	4.59093	4.6398	4.92787	4.95119	4.88606	4.82151	4.803	5.09741	4.98638	5.09603	5.06127	4.69017	4.63151	4.86398	4.91252	4.86191	4.753	4.7977	4.65852	4.64153	4.65544	4.69067	4.59797
EHD2	4.18975	4.76287	4.39582	4.30412	4.19521	4.73294	4.81393	4.69182	4.69127	4.54415	4.58544	4.27886	4.35965	4.42444	3.81335	4.10592	4.06983	4.0565	4.02163	4.4352	4.06224	4.6197	4.05866	4.44016	4.58534	5.17405	5.05294	4.93986	3.80696	3.77503	3.80696	4.06985	4.21794	4.0424	4.1669	4.026	4.02512	3.65658	3.87956	3.98506	4.12946	5.19122	5.25718	3.8325	4.09196	4.0582	4.2141	3.77955	3.9665
DEPDC1	5.72385	5.39448	4.38191	4.4826	4.33894	5.462	5.54156	5.44711	4.9446	4.89661	4.86671	4.60211	4.89661	4.68665	4.62037	4.53945	4.66505	4.52693	4.50573	4.65334	4.70936	4.05348	4.20759	5.87078	5.59109	4.94227	4.84183	4.89131	5.00194	4.98384	4.92322	4.66611	4.53157	4.82636	4.80413	4.89304	4.87297	4.50926	4.5546	4.28032	4.40958	4.83051	4.84599	4.42337	4.37308	4.3601	4.27985	4.63107	4.6872
CCDC28A	4.3808	4.26455	4.19873	4.24691	4.16591	4.38623	4.34934	4.33682	4.21157	4.35432	4.40636	4.18246	4.07829	4.17712	4.23437	4.25325	4.19162	4.06901	4.03562	4.39305	4.3143	4.11802	4.2433	4.1346	4.55799	4.50616	4.08477	4.238	4.30849	4.35301	4.09043	4.28157	4.12441	4.62953	4.33458	4.35283	4.11305	4.02694	3.9938	3.99341	4.16712	4.34071	4.38106	4.38254	4.13057	4.11378	4.24613	4.03669	4.00516
RRAGD	5.17114	5.54696	2.12659	2.47188	2.41656	4.70016	4.78572	4.74315	4.14883	4.24317	4.26043	3.16474	2.89165	3.06137	2.70622	2.81668	2.89517	2.89151	2.927	2.77562	3.11534	3.4373	3.02238	4.02613	4.31996	4.07141	4.10508	4.05956	3.34502	3.32194	3.30564	2.81446	3.04028	3.01516	3.07739	2.73694	2.98104	2.83974	2.95493	2.85355	2.91046	3.77595	3.7806	2.77268	2.61065	2.68586	2.67191	2.64048	2.53055
HSF2	4.87453	4.97276	4.03561	4.03481	4.08717	4.72406	4.46828	4.64418	4.41105	4.28593	4.28383	4.3453	4.32699	4.41105	4.48493	4.43999	4.49129	4.26045	4.08889	4.35551	4.22551	4.26906	4.35193	4.80645	4.34485	4.99889	4.91019	4.77122	3.99056	3.95949	4.0281	4.07244	4.39274	4.7562	4.73298	4.82345	4.68141	4.24732	4.3432	4.42125	4.36389	4.04	4.21206	3.83425	3.73363	4.10694	4.09521	3.77353	3.55614
PHF20	5.12552	5.08918	5.24328	5.22617	5.23652	5.6146	5.49515	5.50854	5.45076	5.59809	5.57382	4.89369	4.90457	4.82812	4.92687	5.11164	5.09815	5.03524	4.90478	4.91896	4.81834	4.35206	4.3339	6.1474	6.16797	5.66875	5.55205	5.56556	5.01403	4.93946	4.76215	4.82691	5.01175	5.00319	4.96273	4.979	5.1563	4.68037	4.6794	4.95214	4.94384	5.32975	5.23348	4.87341	4.89085	4.90042	4.91783	4.62237	4.58422
NR1H3	3.98798	3.96632	3.60911	3.47748	3.52839	3.76499	3.75234	3.80853	3.66676	3.86567	3.82827	3.74409	3.72449	3.59252	3.74624	3.60483	3.74058	3.67881	3.70378	3.48159	3.6272	3.59706	3.44741	3.79742	4.10455	3.72962	3.93172	3.85072	3.63227	3.54298	3.73235	3.47894	3.76675	3.28903	3.48202	3.49792	3.46449	3.46082	3.66301	3.56999	3.50968	3.9943	3.97611	3.59059	3.43415	3.82954	3.79181	3.75243	3.65961
TYMP	2.66242	2.55858	3.30096	3.21352	3.214	2.57338	2.40258	2.63676	2.85324	2.73368	2.75825	3.27478	3.1831	3.23943	3.41848	3.0487	3.05545	3.4254	3.12856	3.10734	3.23284	3.44411	3.3482	2.32178	2.61185	2.83385	2.69084	2.67548	3.17995	3.21997	2.98883	3.15907	3.28799	3.24117	3.36271	3.13972	3.25334	3.15723	3.20749	3.30186	3.33512	3.42069	3.39238	2.93214	3.34744	3.0101	3.21543	3.24929	3.01043
NCAPH2	4.91221	5.15519	5.62131	5.66341	5.62383	5.28172	5.33751	5.20544	5.13446	5.30744	5.08399	5.42854	5.46055	5.44956	5.60664	5.43647	5.40219	5.65334	5.65796	5.45117	5.62867	5.73481	5.77544	4.88852	4.97941	4.97679	4.87057	5.05371	5.51969	5.88262	5.7639	5.56721	5.62835	5.25019	5.21264	5.02878	4.86894	6.01542	5.88962	5.65031	5.74558	5.19319	5.42898	5.86996	5.83422	5.67473	5.59834	6.24348	6.06014
TOMM34	6.07605	6.18172	6.09659	6.00786	5.99856	6.21432	6.25668	6.10817	6.57817	6.67586	6.50299	6.04997	5.98867	6.08458	5.47817	5.71746	5.51586	5.95147	5.68779	6.20364	6.03899	6.70541	6.52373	5.62901	5.53216	6.41328	6.39207	6.36034	5.83076	5.77534	5.81367	5.93726	6.00369	5.97978	6.02669	6.0148	5.97752	5.95381	6.0029	5.95963	5.95381	6.07975	5.96019	5.84276	6.01418	6.02389	5.94976	5.99063	5.79749
SEC63	6.52511	6.81992	6.4579	6.81818	7.04069	6.27274	6.25395	6.31018	5.98549	5.94292	5.92266	7.05424	7.2004	7.13307	7.27356	7.36683	7.47622	6.76685	6.84813	7.01986	7.08938	5.62084	5.66014	7.83854	7.61125	6.09762	6.05646	6.00939	7.38119	7.33965	7.21183	6.95467	6.90744	7.01684	7.05565	7.36097	7.4692	6.67195	6.69326	7.02277	6.96551	7.05073	6.99569	6.83076	6.84031	6.9409	6.89603	6.53507	6.55122
KPNA6	5.5495	5.85977	6.92318	6.66774	6.6867	6.55823	6.70775	6.56589	6.50134	6.34981	6.45789	6.35725	6.32482	6.12136	5.96428	6.05445	6.06058	6.36888	6.26237	6.40692	6.34454	6.38492	6.24931	6.29421	6.41278	6.28212	6.34652	6.33837	6.34467	6.3674	6.33274	6.32248	6.36887	6.41724	6.46368	6.29273	6.26802	6.27942	6.24924	6.319	6.27666	6.69298	6.6466	6.37935	6.38664	6.22457	6.21948	6.17565	6.23951
VIM	10.3683	10.7785	3.11171	3.05307	2.79241	6.77036	6.82934	6.83336	6.61101	6.62388	6.77908	6.26714	5.89496	6.21562	5.73178	5.65667	5.62053	4.38225	4.92008	4.83301	5.16892	6.39006	6.39275	6.2439	6.2512	9.20046	9.13086	9.14735	3.65267	3.34663	3.43891	4.7913	4.86083	5.54424	5.74108	4.71685	4.54405	4.22814	4.61947	4.22139	4.53938	5.01594	5.23376	4.73164	4.68096	4.57596	4.73058	5.15246	4.94114
FAS	2.90391	3.73925	1.39449	1.2676	1.3571	2.80738	2.67673	2.77821	2.20132	2.11306	2.14457	1.93218	1.95588	1.95902	1.89261	1.91113	1.91628	1.77839	1.96799	1.87092	1.98098	2.30699	2.30604	1.95623	2.19354	2.27414	2.33973	2.13565	2.05005	2.10955	2.23505	1.96243	1.8367	1.87068	2.2879	1.88994	2.01544	2.01225	1.9864	2.04286	1.79119	2.03109	1.6757	1.92545	1.7146	1.71073	1.83519	1.79179	1.8119
CD44	3.82882	4.01751	3.72439	3.75568	3.69952	4.92213	4.89331	4.87234	4.03158	3.75986	4.08335	3.58176	3.53723	3.49557	2.79466	2.97296	3.06581	3.71069	3.78772	3.6354	3.62247	4.25909	4.20836	3.43938	3.43003	3.38364	3.74156	3.3281	4.27919	4.13245	4.14033	3.53539	3.84275	3.76601	3.89905	3.44276	3.56257	3.49716	3.54814	3.46295	3.54493	3.9196	3.8824	3.70575	3.84198	3.94242	3.87467	3.60028	3.53449
KCNG1	3.97521	4.34492	4.04044	4.43429	4.1113	4.28152	4.1872	4.17666	4.40024	4.44719	4.40833	3.8048	3.91663	3.99191	4.43608	4.30659	4.25715	4.17482	4.03572	3.97226	3.95611	4.62533	4.29899	4.11003	3.83709	5.07786	5.03632	4.93025	3.44869	3.42381	3.39022	4.10549	3.96396	3.76102	3.89459	4.0594	4.03299	4.06797	4.12763	4.40876	4.37985	4.02427	3.9749	3.91565	3.82645	3.74567	3.84793	4.27169	4.2169
AGPAT4	4.49953	4.21765	3.65686	3.71712	3.93495	4.26999	4.34366	4.30661	4.64387	4.66947	4.71424	3.61701	3.55339	3.49676	3.75065	3.93556	3.66048	3.64386	3.59177	3.84806	3.73846	3.96869	3.9099	4.07957	4.36241	4.62097	4.59541	4.58829	3.5348	3.55965	3.58173	3.7584	3.65268	3.43713	3.32343	3.75524	3.72578	3.73513	3.7019	3.87531	3.84045	3.61276	3.54081	3.82053	3.80415	3.80228	3.78243	3.81101	3.72029
SLAMF7	1.64144	1.48219	1.86722	1.95437	1.86805	1.75661	1.72991	1.70536	1.70048	1.71563	1.73846	1.80631	1.76616	1.81262	1.73117	1.72865	1.78047	1.77272	1.75829	1.75313	2.00648	1.65776	1.9462	1.57789	1.80876	1.62869	1.61525	1.64379	2.19219	1.70244	1.70356	1.76998	1.87532	1.80096	1.78589	1.79467	1.78811	1.7934	1.78723	1.78664	1.78609	1.72769	1.72599	1.75646	1.74571	2.18221	2.13514	1.77844	1.78786
BTN3A1	2.06239	2.08245	2.36348	2.26954	2.30207	2.36714	2.32967	2.38958	2.38729	2.50803	2.47697	2.10766	2.08357	2.12264	2.15969	2.23669	2.12075	1.99771	2.20193	1.96331	1.77057	1.78854	1.55978	2.96435	2.78389	3.18495	2.85319	2.95382	1.79881	1.58048	1.27358	1.99311	1.97365	2.02005	1.66986	1.67863	2.18239	1.67737	1.98739	1.98668	2.06558	2.22324	2.20524	1.92985	1.90655	2.04169	1.99859	1.98372	2.17723
MIPEP	4.825	4.6346	4.92572	4.99473	4.9149	4.67846	4.51614	4.71292	4.21192	4.26416	4.30795	4.89809	5.02562	4.95749	5.11976	5.29219	5.30176	5.40779	5.38178	5.01144	4.99684	6.16717	5.9974	3.57311	3.35782	4.35567	4.548	4.54195	5.08582	5.08852	5.02329	5.31488	5.08404	5.2898	5.34965	5.53704	5.43166	5.11117	5.20132	5.32641	5.19522	5.09907	5.18764	4.98243	4.98997	5.20997	5.25137	5.0666	4.96206
PRKCH	2.66078	2.43997	2.45192	2.4633	2.46544	2.64414	2.7285	2.71703	2.35609	2.64277	2.47726	2.45987	2.49569	2.37242	2.33972	2.57139	2.40507	2.48365	2.14382	2.76298	2.25524	2.45815	2.37498	2.5868	2.65006	2.60458	2.8469	2.75152	2.27681	2.2973	2.32787	2.38277	2.44007	2.55237	2.75697	2.62204	2.59904	2.39145	2.53538	2.49669	2.49755	2.61875	2.50751	2.30832	2.26205	2.36853	2.27101	2.00256	1.79255
INSRR	1.88519	1.61614	2.0636	1.94348	2.09767	1.82562	1.8697	1.8246	1.9075	1.8798	1.9189	1.9805	2.03426	1.9935	1.95545	1.94181	1.91863	1.9386	2.11408	2.00176	1.63618	1.78935	1.78965	2.04993	2.0545	2.07125	2.00145	2.04321	1.80697	1.80057	1.80169	1.90925	1.93606	1.88198	1.86691	1.87569	1.86913	1.87442	1.86825	1.86766	2.18542	2.07331	1.80701	1.83748	1.82673	2.10534	2.09477	1.85946	1.86888
IFNGR1	4.68815	4.72659	4.27619	4.27895	4.34134	4.4634	4.49183	4.49183	4.46216	4.48141	4.46715	4.4567	4.49638	4.50506	4.50384	4.48933	4.5109	4.30055	4.19554	4.61054	4.37831	4.40249	4.44785	4.5571	4.53255	4.88033	4.89496	4.6464	4.09434	4.29528	4.09867	4.42074	4.32173	4.78735	4.69368	4.59478	4.55797	4.49274	4.4333	4.47645	4.54877	4.32698	4.02823	4.08603	4.21069	4.23796	4.23118	4.15275	4.08093
B4GALT7	4.35975	4.34658	5.17748	5.15408	5.1527	4.618	4.61146	4.62364	4.58683	4.72949	4.71477	4.95995	4.86593	4.88421	4.95721	5.01132	4.84587	4.90618	5.09514	5.00562	5.21059	4.87975	4.86795	4.67615	4.71236	4.24451	4.32283	4.13207	5.25935	5.40042	5.34515	5.02972	5.07905	4.58926	4.57967	4.52343	4.41449	4.95668	4.9913	4.88896	4.88213	5.23969	5.10812	5.3023	5.48282	5.41354	5.34133	5.48718	5.66923
SH2D2A	3.00241	2.98515	2.98634	2.99492	3.01669	3.15123	3.28402	3.17447	3.67667	3.38936	3.4622	2.84835	2.54253	2.65692	2.69719	2.72057	2.83137	3.1757	2.87651	2.94412	2.36586	3.49352	2.80295	3.02943	2.81906	3.29931	3.15602	3.58581	2.7248	2.67862	2.77288	2.43843	3.24266	2.65882	2.62422	2.79546	2.92925	2.74393	2.6844	2.72635	2.94313	3.28782	3.30773	2.85141	2.79154	2.68623	2.82697	2.74935	2.8421
VRK2	4.66769	5.26201	5.06762	5.0805	5.25129	4.86847	5.00453	4.89592	4.49572	4.53691	4.38546	5.29771	5.42632	5.36169	5.26275	5.34411	5.44455	5.18066	5.33434	5.18817	5.18111	4.65967	4.97615	5.17046	5.30176	4.86652	4.81996	4.55299	5.22349	5.38129	5.31782	5.20852	5.23362	5.24807	5.38731	5.38633	5.45345	5.12319	5.20358	5.2364	5.206	5.31488	5.1495	5.25928	5.07023	5.04094	5.24241	5.09235	5.12319
TNFRSF1B	2.53908	2.57272	2.52719	2.47612	2.65924	2.44191	2.29461	2.35887	2.42757	2.39974	2.44108	2.74963	2.77984	2.84547	2.75312	2.50936	2.64227	2.89151	1.70673	3.58643	2.05478	2.7218	1.98028	2.6867	2.8257	2.72568	2.63283	2.76944	2.44024	2.42236	2.33118	2.63127	2.48846	2.44119	2.58512	2.81573	2.99792	2.14566	2.22994	2.13373	2.13258	2.40402	2.37209	4.01842	4.0317	2.19001	2.54087	2.13507	1.78376
VEZT	5.86425	5.95655	4.8221	4.97731	5.14369	6.12512	6.08807	6.18024	6.00099	5.93237	5.98154	4.55749	4.80579	4.84001	5.05739	5.02537	5.05693	4.98797	4.76309	4.91205	4.85736	4.40101	4.6338	6.42365	6.42532	5.96752	5.86251	5.99486	5.06804	5.03537	4.89735	4.93462	4.82562	5.18779	5.20026	5.19138	5.25814	4.72294	4.7521	4.80994	4.81413	4.96733	5.01413	4.67856	4.64815	4.93387	4.96307	4.51875	4.42135
POU2F2	3.17078	3.21554	3.17997	3.22317	3.14096	3.14573	3.28834	3.3773	3.20117	3.1522	3.12004	3.23786	3.39274	3.52451	3.0925	3.17238	3.20467	2.99695	2.97357	2.96345	2.90844	1.64442	1.36071	4.98848	4.9762	3.41342	3.50645	3.26029	3.14452	3.01104	3.11899	2.88646	3.03475	2.87444	2.7853	3.02046	2.98886	2.86836	2.88304	3.00708	3.02362	3.31315	3.21045	3.04567	2.89911	2.85915	2.95054	2.89603	2.74438
BRD9	5.04306	4.90665	5.69407	5.67693	5.66399	5.04572	5.08021	5.31771	5.16782	5.13187	5.23485	5.31973	5.39547	5.23961	5.80201	5.78596	5.91083	5.57504	5.67512	5.41032	5.36927	4.79735	4.73923	6.00031	5.94037	5.04641	4.90662	5.18392	5.67165	5.67898	5.72832	5.4512	5.56368	5.23676	5.29899	5.30971	5.34174	5.36452	5.39906	5.57931	5.59343	5.20351	5.32073	5.62891	5.60096	5.906	5.75513	5.81241	5.76783
SNX1	5.13876	5.39951	2.81321	3.04503	3.02584	4.60165	4.64668	4.71711	4.37969	4.27186	4.43494	3.50848	3.38759	3.49426	3.47148	3.42854	3.55853	3.40728	3.61517	3.33186	3.46734	4.16	4.06701	3.85188	3.88804	4.35174	4.89469	4.28811	3.42443	3.55996	3.43147	3.36078	3.55006	3.63296	3.55734	3.24156	3.40864	3.51292	3.53086	3.29004	3.4378	3.51596	3.52791	3.28528	3.3002	3.51816	3.38406	3.59855	3.5444
TBPL1	5.13004	5.23699	4.84525	4.76859	4.75933	5.35157	5.18468	5.26013	5.19267	4.91484	5.11899	4.95778	4.86941	4.84055	4.61606	4.64353	4.74805	4.74049	4.87126	4.78585	4.96551	5.0595	5.27305	4.72726	4.83962	4.97814	5.29041	5.19085	4.73758	4.73077	4.9214	4.93795	4.7436	5.36511	5.21479	5.06033	4.93505	5.08025	4.88208	4.83237	4.86543	4.47621	4.64452	4.62668	4.64138	4.52333	4.5886	4.94972	4.76658
BCLAF1	6.60428	7.19746	5.70328	5.66889	5.9129	6.42788	6.32607	6.28234	6.35402	6.37047	6.32433	6.36366	6.27712	6.33507	5.98397	6.03818	6.26127	5.77999	6.04336	5.98289	6.08183	4.9468	5.42194	7.45075	7.2953	6.45157	6.39918	6.12627	6.26822	6.20311	6.22384	6.26622	5.67781	6.34671	6.36704	6.28098	6.32168	5.86267	5.93866	5.93022	5.87249	5.83017	5.80918	5.78281	5.70475	5.97978	5.95967	5.80992	5.75555
SLC39A9	4.50358	4.23308	4.55166	4.49077	4.67785	4.65642	4.56697	4.5695	4.4858	4.48258	4.50176	4.45257	4.4325	4.48628	4.39903	4.36149	4.51152	4.67029	4.52548	4.3816	4.37515	4.47018	4.57006	4.38195	4.54662	4.42914	4.63159	4.46259	4.58508	4.37227	4.47254	4.60285	4.37341	4.68668	4.59036	4.74719	4.70731	4.52781	4.5631	4.48173	4.4519	4.31993	4.39977	4.45546	4.39281	4.53744	4.36384	4.3547	4.23004
ANK1	2.53572	2.69381	3.13515	3.13362	3.26897	2.88568	2.92547	2.82821	2.54197	2.65287	2.76058	3.1738	3.04789	3.03266	2.96955	3.10127	3.03908	3.38226	3.53095	2.61855	2.9253	2.85924	3.09226	2.86987	2.83164	2.56437	2.58135	2.58757	3.32079	3.14672	3.27871	3.13001	3.09853	2.90439	2.70717	3.20321	3.08554	3.30444	3.25514	3.08554	3.09095	2.78869	2.7579	3.48729	3.46729	2.96817	3.09764	3.23793	3.38697
IBSP	1.64457	1.63458	1.66988	1.64964	1.63802	1.61916	1.62121	1.61058	1.59814	1.64762	1.67026	1.67044	1.63673	1.667	1.64806	1.66002	1.68715	1.57873	1.5643	1.90985	1.57873	1.47432	1.47463	1.75076	1.87908	1.51059	1.49715	1.52569	1.59075	2.15854	1.58547	1.64929	1.66652	1.56219	1.54711	1.55589	1.54933	1.55462	1.54846	1.54787	1.54731	2.20265	2.18621	1.51769	2.11919	1.50258	1.49661	1.53966	1.54908
TFB1M	5.07725	5.31672	4.47386	4.59877	4.90212	5.22557	5.21203	5.25606	5.15159	5.1332	5.19436	4.64451	4.61795	4.73714	4.37023	4.85816	4.61128	4.84983	4.97495	4.37317	4.59419	4.65573	4.43981	5.34519	5.22997	4.70042	4.95348	4.98923	4.86286	4.97577	5.02429	4.63728	4.75879	4.80653	4.8006	4.80752	4.81925	4.73945	4.49233	4.52939	4.49885	5.10693	5.06989	4.53594	4.57088	4.63767	4.74409	4.585	4.42425
RABEP1	5.71028	6.05493	4.86965	4.67264	4.72219	5.4019	5.32039	5.20467	5.27878	5.067	5.32039	5.24631	5.19866	5.03235	5.25042	5.44011	5.38659	5.08722	5.12228	4.80047	4.91202	4.36273	4.60834	6.14017	5.93795	5.61792	5.49455	5.52432	5.009	4.94402	4.98397	5.01336	4.94764	4.96679	4.95236	5.10863	5.14984	4.78175	4.8574	4.9299	4.89903	5.22569	5.11686	5.0001	5.00742	4.89648	4.96576	4.89321	4.93674
HMGB3	8.48968	7.62359	8.5619	8.55367	8.56991	7.72176	7.78351	7.77998	7.80432	7.98044	7.66859	8.61169	8.71967	8.58096	8.8919	8.94901	8.86752	8.32068	8.42512	8.95423	9.0158	8.67863	8.71396	7.87178	7.85542	7.99195	7.93423	7.94695	8.59966	8.63321	8.57369	8.69456	8.66336	8.70523	8.73127	8.6657	8.74162	8.39744	8.43501	8.33259	8.25571	8.6307	8.519	8.91349	8.92715	8.94298	8.9555	8.86178	8.84814
NUP160	6.27385	6.26887	6.1647	6.04946	6.33488	6.42325	6.34641	6.42325	6.15104	6.11119	6.15818	6.09963	6.08686	5.96008	6.22339	6.32134	6.27902	6.3533	6.31229	6.14226	6.11428	6.56092	6.54389	5.84754	5.90887	6.17043	6.25957	6.25854	6.19093	6.20578	6.20657	6.21155	6.24952	6.616	6.65547	6.47292	6.48198	6.24926	6.25352	6.25589	6.26555	6.07037	6.02778	6.05729	6.07454	6.09301	6.00404	6.0308	6.08008
BAK1	5.39352	5.49915	6.91849	6.82717	6.92716	5.38691	5.69458	5.48712	5.34382	5.2239	5.4267	6.89719	6.67562	6.77048	7.01695	6.97045	6.8731	6.98062	6.98303	7.06456	6.87801	7.22251	7.21378	4.97411	5.17854	5.1725	5.04792	5.30414	7.01921	7.08988	7.24977	6.91838	7.03473	6.70596	6.53715	6.36795	6.16983	6.91865	6.92697	6.82375	6.77533	7.09399	7.18872	7.48613	7.43085	7.07214	7.01267	7.57144	7.54333
MUSK	1.76421	1.63092	1.67187	1.68412	1.74218	1.71537	1.70716	1.7095	1.68793	1.69751	1.69259	1.67468	1.66787	1.65596	1.65411	1.69402	1.69928	1.79906	1.80131	1.50066	1.86418	1.56845	1.99749	1.48859	1.69746	1.64586	1.3927	1.42124	1.89115	1.99622	1.78083	1.45976	2.02285	1.52144	1.78974	1.81036	1.81939	1.51388	1.79646	1.50713	1.93194	1.72151	1.80703	1.78268	1.75659	1.70942	1.74708	1.84049	1.80571
IKZF2	3.28262	3.45882	1.4571	1.39465	1.53583	2.25497	2.21864	2.20333	2.2337	2.27093	2.26525	2.39456	2.39395	2.4607	2.13315	2.22065	2.20355	2.01882	2.02758	1.99749	2.13435	1.88218	2.15326	2.47826	2.57077	2.40288	2.44857	2.38098	2.05665	2.26448	2.07313	2.09693	1.99219	2.14268	2.09876	2.10742	2.12796	2.09643	1.94022	2.14386	2.07416	1.80682	1.9634	1.98268	2.07348	2.01966	2.169	1.99325	1.97317
FAM13B	4.31157	3.9375	4.73521	4.33619	4.24143	4.14917	4.16946	4.06749	4.5476	4.46266	4.51019	4.30525	4.33326	4.34629	4.1495	4.29327	4.40404	4.10123	4.51127	4.23766	4.4132	3.31638	3.84895	5.07257	5.00816	3.91445	4.00511	3.83758	4.76719	4.65894	4.68582	4.35989	4.27179	4.0478	4.09222	4.28938	4.40283	4.0683	4.06539	3.97219	4.0609	4.42276	4.36945	4.4488	4.56339	4.55674	4.58344	4.54643	4.56339
CENPQ	5.42719	5.75176	3.98661	3.87447	4.15182	5.30909	5.32999	5.06421	5.35294	5.15996	5.39712	4.42201	4.61108	4.36865	3.92868	4.11736	4.04521	4.09786	4.1889	3.96141	4.37751	3.40379	3.80301	5.87671	5.95191	5.03041	4.8899	5.15563	4.50681	4.49293	4.47747	4.27547	4.03737	4.52491	4.63776	4.51008	4.48289	4.21147	4.26705	3.91168	4.23322	4.09986	4.0575	3.80139	3.70674	4.1954	4.02252	3.98337	3.85689
RANBP3	5.45219	5.77541	5.64837	5.7496	5.64169	5.91951	5.86449	5.90503	6.00483	5.9729	5.935	5.58142	5.43914	5.47076	5.32853	5.33303	5.32044	5.51628	5.71093	5.55871	5.51628	6.28331	6.22314	5.12397	5.06128	5.92324	5.96194	6.11412	5.31727	5.37223	5.34875	5.49394	5.65715	5.34267	5.51644	5.36965	5.37008	5.76896	5.75426	5.80414	5.64211	5.43526	5.44435	5.53866	5.60551	5.57449	5.64687	5.64261	5.75271
ARID4A	3.98624	4.77237	3.11669	3.24353	3.97062	4.43229	4.23455	4.41007	3.98365	4.1578	4.36562	3.45094	3.54547	3.50292	3.55103	3.7142	3.57452	3.65899	3.39845	3.59319	3.14312	2.30768	2.65347	5.49133	5.18854	4.01053	3.93896	3.86502	3.87895	3.93762	3.83045	3.41174	3.48513	3.79832	3.88969	3.84568	3.82513	3.24907	3.22158	3.47958	3.49092	3.58459	3.52842	3.19953	3.20003	3.24184	3.28112	3.1708	3.16865
PNPLA6	5.55201	5.36985	5.76586	5.80904	5.64175	5.55874	5.71829	5.75254	5.68073	5.71121	5.68118	5.66792	5.66888	5.68607	5.50331	5.64895	5.40942	5.70355	5.48161	5.63115	5.4881	5.58111	5.39994	5.72483	5.85653	5.8272	5.85568	5.87754	5.40264	5.42357	5.45698	5.63136	5.52084	5.05105	5.07162	5.27107	4.9787	5.45573	5.40328	5.57204	5.63174	6.0038	5.9715	5.78058	5.89454	5.608	5.65596	5.90999	5.95805
IFT88	3.34239	3.60936	2.74958	2.73893	2.71628	3.17655	3.09688	3.04295	2.98492	2.97005	3.02493	3.05371	3.09761	3.02255	3.04602	3.12423	3.0276	2.90866	2.91797	2.97391	2.93497	2.60485	2.84243	3.41728	3.35811	3.08298	3.1861	3.01447	2.93312	3.12261	2.99472	2.97539	2.89235	3.2037	3.21802	3.13251	3.23569	2.8834	3.08993	2.97017	2.92468	2.65142	2.65466	2.73933	2.92166	3.09984	3.01686	2.69428	2.50581
ALG1	4.19096	4.09212	4.21478	4.38744	4.22105	4.61724	4.69688	4.60033	4.17577	4.72417	4.10785	3.82172	3.98753	3.95751	4.14029	4.05726	3.97036	4.01526	4.13193	4.1621	4.30692	4.82848	4.70378	3.84139	3.57864	4.47037	4.45766	4.63389	3.89311	3.94002	4.0334	4.05877	4.24934	4.05949	4.11445	3.9136	3.95726	4.22923	4.24181	4.21089	4.33587	3.93459	4.02977	4.34242	4.43098	4.02977	4.00208	4.31682	4.31578
ZCCHC8	4.61584	4.98788	5.50863	5.51778	5.53188	5.45184	5.33585	5.39764	4.68159	4.65878	4.78613	5.32899	5.28028	5.24234	5.25033	5.40198	5.35003	5.53988	5.30379	5.52125	5.39543	5.47734	5.77624	4.73657	4.73177	4.90371	4.82614	4.85766	5.48132	5.57257	5.44151	5.50227	5.3779	5.67792	5.6665	5.78764	5.90126	5.42288	5.46437	5.54223	5.57005	5.22424	5.3368	5.34423	5.3218	5.29612	5.23292	5.08489	5.16754
ABCF2	4.36031	4.92374	5.75533	5.53493	5.35999	4.89779	4.91117	4.92563	4.78169	4.87708	4.55167	5.27793	5.20888	5.46574	5.54883	5.49754	5.55092	5.3916	5.50068	5.45289	5.39886	5.35166	5.70039	4.82363	4.62261	4.87065	4.92574	5.09911	5.35942	5.25237	5.24014	5.39675	5.47526	5.50628	5.33456	5.29387	5.36693	5.63189	5.81427	5.50386	5.56207	4.99728	4.99823	5.503	5.38055	5.24053	5.14258	5.86449	5.83568
CHPF2	4.43924	4.3566	4.95832	4.82263	4.84317	4.31865	4.53802	4.32325	4.65645	4.58208	4.63281	4.75395	4.73556	4.7347	5.02403	4.81913	4.75436	4.75947	4.65944	4.96166	4.80195	4.72287	4.93504	4.40666	4.55976	4.70001	4.59744	4.60398	4.58961	4.71209	4.73338	4.69631	4.89495	4.59022	4.52098	4.41005	4.61639	5.09714	5.00713	4.95653	4.96424	4.55783	4.53563	4.63906	4.86576	4.94905	4.99426	4.95749	5.06834
LRRC7	1.91201	1.92574	1.89956	2.03028	1.92768	1.93649	1.94688	1.96828	1.89347	1.92228	1.88674	1.97803	1.96082	1.96881	1.92055	1.91333	1.9267	1.99129	1.94612	1.93519	1.94534	1.72078	1.99425	2.05132	1.97444	1.86563	1.84848	1.77512	1.97845	1.99771	2.1458	2.26454	1.64442	1.98693	1.93726	2.1006	1.98043	1.89922	1.99246	1.9894	2.05756	1.88568	1.90203	1.92428	1.93685	1.94074	1.98093	1.91365	1.8437
FUT8	5.06477	5.46005	5.11768	4.94094	4.78087	5.04434	5.14347	4.90097	5.25447	5.25819	5.23931	5.10803	5.10655	5.09407	4.93628	4.98212	4.9537	5.0095	5.15338	4.94095	4.99136	5.3365	5.2566	4.85508	4.89233	5.24397	5.28395	5.26302	4.90979	4.98815	4.82188	5.01625	5.03135	5.22115	5.2175	5.18189	5.21537	4.94314	4.85239	4.99911	4.99812	4.92098	4.88526	5.07324	5.18986	4.92583	4.93333	5.0018	4.82178
UBA6	5.21794	4.96354	4.37523	4.21085	4.74912	5.01931	4.90548	5.02142	4.65421	4.71983	4.81356	4.65615	4.68892	4.6213	4.55496	4.61692	4.77015	4.35899	4.44703	4.5781	4.62632	3.65949	3.85525	5.87401	5.62532	4.75044	4.7155	4.77692	4.73554	4.80313	4.73957	4.64766	4.35756	4.79507	4.93352	4.72454	4.83403	4.34669	4.37841	4.40489	4.49706	4.71903	4.6249	4.35154	4.32932	4.49155	4.498	4.06502	4.04821
GAB2	4.24898	4.34497	5.55471	5.54036	4.8284	3.98299	4.07582	4.01779	3.58753	3.92906	3.77302	5.69054	5.72529	5.68273	5.54371	5.55845	5.52765	5.75139	5.70789	5.22571	5.25856	5.1668	5.47182	4.22902	4.1639	4.01973	4.02928	3.9863	5.51633	5.50005	5.49561	5.40476	5.56702	5.29198	5.35731	5.42846	5.5527	5.70888	5.67446	5.30019	5.27519	5.68846	5.66713	5.55213	5.4694	5.36093	5.37704	5.46988	5.60009
ATP6V0A1	5.16102	4.94055	5.42719	5.27336	5.29071	5.20759	5.22806	5.19172	4.91649	4.88152	4.79642	5.28002	5.3926	5.29687	5.3251	5.30267	5.31996	5.36657	5.4599	5.32795	5.36484	5.35689	5.42892	4.8732	5.054	4.80329	4.90356	4.73955	5.50212	5.54595	5.57504	5.34309	5.41654	5.07076	4.93921	5.23667	5.27823	5.22697	5.31508	5.34002	5.37291	5.73675	5.63864	5.50155	5.5174	5.54393	5.61244	5.40995	5.33652
PIAS1	5.66041	5.66526	5.17971	4.86244	5.3901	4.98389	4.97612	4.96643	5.17614	5.30926	5.20278	5.59127	5.72631	5.6573	5.3812	5.5067	5.45423	5.48952	5.29616	5.51958	5.48425	5.35668	5.34947	5.3767	5.22768	5.03454	5.14029	4.98309	5.53312	5.63621	5.63856	5.5035	5.39126	5.68725	5.72919	6.00257	6.17251	5.62754	5.60782	5.60556	5.53294	5.26337	5.25058	5.11864	5.11105	5.16655	5.14292	5.05383	5.08574
SLC4A7	6.85609	7.17215	5.05832	5.15024	5.78521	6.88807	6.88567	6.98369	6.54498	6.41154	6.45649	5.42307	5.43367	5.4163	5.68311	5.74781	5.89412	5.9179	5.42883	5.29731	5.08594	4.24627	4.35795	8.07328	7.91201	6.36139	6.31607	6.34792	5.95549	5.94439	5.959	5.50232	5.36267	5.86173	5.87851	5.88708	6.04339	4.96231	4.81886	5.22121	5.24965	6.1769	6.2214	5.3514	5.25099	5.21057	5.15528	4.86761	4.76308
APBA2	4.23486	4.28978	3.35173	3.89555	3.79592	4.15495	4.07495	3.97816	4.68337	4.56883	4.81612	3.53802	3.83293	3.52487	3.31961	3.409	3.54942	3.82633	4.04406	3.50825	3.62575	4.25489	4.3036	3.61526	3.64299	3.96927	4.03433	3.98171	3.89709	3.88482	3.95789	3.77948	3.72271	3.49369	3.57402	3.70181	3.48177	3.95024	3.93145	3.90912	3.7367	3.43613	3.29423	3.90269	3.88106	3.67353	3.66055	4.21677	4.17375
MAP2K3	5.1716	4.8981	4.99621	4.97721	4.97561	5.01415	5.12026	5.01264	5.05453	5.07989	4.98642	4.70123	4.80354	4.87315	5.14935	4.99875	5.09331	4.95097	4.91447	5.18914	5.17072	5.89664	5.65482	4.1833	4.22764	5.04085	5.12055	5.11347	4.88204	4.7594	5.0273	5.08174	5.03091	4.97828	5.09123	4.6175	4.68748	5.25487	5.16438	5.13662	5.08283	5.28676	5.31316	5.10029	5.18935	4.82473	4.82714	5.16624	5.18035
TMSB10	11.171	11.4618	10.6035	10.531	10.531	11.4926	11.4926	11.2841	11.3995	11.2841	11.3562	10.5789	10.2541	10.3445	10.5254	10.608	10.3287	10.5828	10.6664	10.6262	10.7193	10.9124	10.9124	10.9124	10.9124	10.7929	10.865	10.865	10.9486	11.0014	11.0014	10.6176	10.6797	10.2851	10.2851	10.2851	10.2851	10.6186	10.4014	10.2851	10.2851	11.0485	11.0485	10.8832	10.8832	10.8046	10.8832	11.0485	11.0485
ASTE1	3.36843	3.36695	3.43094	3.40667	3.52131	3.52319	3.56921	3.45578	3.36779	3.55073	3.42382	3.24778	3.23955	3.33472	3.4037	3.35965	3.35874	3.4436	3.57824	3.48236	3.4268	3.71668	3.84818	3.01201	3.03467	3.24565	3.22007	3.06105	3.66525	3.65276	3.57255	3.51607	3.44943	3.68168	3.70837	3.9237	3.89021	3.71667	3.48845	3.60995	3.39873	3.15971	3.18154	3.14201	3.21986	3.64927	3.58382	3.19208	3.17793
PEX3	4.25762	4.19417	4.12721	4.30648	4.11027	4.49273	4.38028	4.34075	4.12088	4.35873	4.27786	3.93614	3.92282	3.8591	4.06018	4.31093	4.18817	4.07665	4.14802	4.28251	4.47773	4.79363	4.90063	3.50309	3.55219	4.13063	4.05768	4.00437	4.32257	4.26345	4.3456	4.29256	4.19989	4.37782	4.46181	4.47211	4.54462	4.25681	4.20083	4.13371	4.31192	4.29627	4.04748	4.11116	4.08766	4.35805	4.26564	3.9796	4.03415
GABARAPL2	6.33899	6.45918	6.38634	6.35215	6.33136	6.00017	5.98895	5.94498	6.35223	6.37555	6.43152	6.69884	6.66086	6.73134	6.27951	6.331	6.41749	6.31384	6.48524	6.4866	6.56974	6.50712	6.90084	6.06704	5.92915	6.3623	6.38474	6.46202	6.22499	6.33608	6.33608	6.45481	6.4729	6.48417	6.38274	6.57133	6.62373	6.57393	6.52142	6.36433	6.41129	6.33573	6.28825	6.35249	6.35528	6.3986	6.55657	6.56942	6.63242
MYOC	1.48813	1.52213	1.66872	1.63888	1.58373	1.60843	1.59699	1.58148	1.56943	1.56821	1.52453	1.5721	1.60429	1.57506	1.55687	1.56443	1.58074	1.50458	1.90877	1.485	1.50458	1.61298	1.61328	1.53312	1.54148	1.53681	1.52336	1.55191	1.61696	1.61055	1.61168	1.59212	1.60935	1.57943	1.56435	1.57313	1.56657	1.57186	1.99173	1.56511	1.56455	1.50615	1.50445	1.53492	1.93261	1.51982	1.51385	1.5569	1.56632
SH3YL1	4.93725	3.80796	2.93882	3.1618	4.36219	4.38149	4.25414	4.43838	3.84656	4.05827	4.08432	3.71892	3.67298	3.63628	3.60624	3.56699	3.76373	3.51656	3.4696	3.5157	3.62584	3.54175	3.43213	4.37265	4.32957	4.54351	4.55006	4.37546	3.32715	3.38565	3.33232	3.73517	3.32868	3.38252	3.43446	3.6576	3.5818	3.63792	3.46939	3.55215	3.54871	3.57125	3.61227	3.45836	3.43677	3.62126	3.72899	3.37091	3.44646
FAM136A	6.40105	6.59975	7.1698	7.16286	7.25823	6.61536	6.69127	6.37098	7.03529	7.07466	6.84392	7.18059	7.21831	7.26174	6.68971	6.86076	6.78124	6.60246	6.86166	7.31285	7.42468	7.00763	7.25998	6.64305	6.63061	6.91345	6.81389	6.72968	6.9271	6.9511	6.97669	7.06379	7.03703	7.27229	7.34232	7.15546	7.3269	7.15252	7.09659	7.02867	6.99587	6.94144	6.91008	6.96773	6.88418	6.89727	6.85699	7.00239	6.97589
VCL	6.64242	6.54017	6.59502	6.77828	6.71464	7.71083	7.70093	7.70627	7.14776	7.13184	7.1979	6.12424	6.06818	6.18072	5.96104	6.02836	6.01507	6.32146	6.2231	6.28986	6.28354	6.25746	6.31827	7.22694	7.18836	7.21384	7.14984	7.25133	6.31691	6.29354	6.26111	6.27499	6.28399	6.35769	6.33211	6.17801	6.16475	6.07492	6.03771	5.86121	5.94317	6.61151	6.59789	6.48314	6.53138	6.49346	6.53277	6.13605	6.13605
DEPDC1B	5.49194	5.4555	4.7825	4.61178	4.57125	6.0768	6.03935	6.12339	5.60491	5.55029	5.60987	4.2847	4.22235	4.07957	4.42368	4.47568	4.52552	4.37002	4.38092	4.80103	4.74505	4.85214	5.16401	5.10055	5.222	5.39703	5.54304	5.52161	4.76711	4.68481	4.59444	4.65284	4.49567	4.70088	4.9032	4.61243	4.81445	4.44785	4.44603	4.29939	4.35686	4.43602	4.52306	4.54249	4.5268	4.64294	4.75752	4.52522	4.65292
DAPK2	2.25075	2.28849	2.53135	2.30085	2.30008	2.18748	2.14379	2.23912	2.32245	2.44734	2.17633	2.61228	2.35784	2.6114	2.31309	2.26291	2.21879	2.309	2.46897	2.37478	2.34287	2.40507	2.35968	2.31524	2.21761	2.36364	2.34471	2.27669	2.32658	2.20248	2.4323	2.13765	2.61017	2.25847	2.26942	2.42877	2.21124	2.36489	2.23891	2.36103	2.36641	2.26601	2.32783	2.30298	2.22808	2.75258	2.71721	2.55186	2.3368
NSMAF	5.33128	5.12313	6.93641	7.00977	7.00977	4.97655	4.8146	4.8913	4.89952	4.79897	4.84455	7.13195	7.19153	7.10697	7.27384	7.29395	7.4162	6.97695	7.20557	7.22596	7.37973	7.13382	7.48219	4.89781	4.69948	4.95487	4.83452	4.75825	7.28327	7.23227	7.25679	7.23323	7.16087	7.46596	7.41118	7.63281	7.58858	7.32525	7.29263	7.35304	7.37906	6.89242	6.8847	6.97009	6.96056	6.97098	6.89012	7.11402	7.02146
STAP1	1.52712	1.60636	1.68901	1.70483	1.68797	1.59782	1.68002	1.67473	1.65006	1.61312	1.61065	1.63031	1.6726	1.61417	1.62172	1.65481	1.69727	1.7013	1.61144	1.54793	1.71079	1.49211	1.49242	1.8472	1.74069	1.6047	1.59126	1.6198	1.68485	1.67845	1.67958	1.63425	1.65148	1.48006	1.46499	2.09185	1.91655	1.4725	1.90815	1.46574	1.46519	1.97056	1.79185	1.43556	1.42481	1.42045	1.41448	2.09613	1.46696
TIMP2	5.72361	5.4521	4.8591	5.13752	4.58782	5.59919	5.45889	5.64093	5.17056	5.04766	5.16649	5.19021	5.28342	5.27681	5.10863	4.87812	4.56146	5.00484	5.1944	4.61138	5.05353	5.90824	5.99138	4.61114	4.28337	6.17275	6.10959	6.16701	4.29833	4.28291	4.16059	4.96012	4.97196	5.2156	5.25922	5.06082	5.22112	5.12862	5.2156	5.06082	5.0131	5.15044	5.12518	4.80751	4.87189	4.51495	4.45466	4.56248	4.7946
RFC1	6.35435	6.60622	5.55063	5.38233	5.61512	6.46301	6.35521	6.40873	6.20558	6.19521	6.20758	5.50997	5.72611	5.63011	5.61319	5.73035	5.95597	5.53268	5.6288	5.47789	5.39382	4.77171	4.80858	7.32773	7.09232	6.3777	6.37686	6.42386	5.60273	5.59742	5.62194	5.63081	5.38578	5.73524	5.72229	5.91143	5.84915	5.34778	5.3175	5.48445	5.43765	5.56587	5.53743	5.22365	5.22427	5.58517	5.70127	5.27214	5.21746
TBC1D23	6.57136	5.80649	7.23861	7.05671	7.36422	5.78803	5.65318	5.71628	5.17856	5.41865	5.36113	7.64023	7.73341	7.62717	7.78808	7.80195	7.85075	7.48444	7.5278	7.55184	7.50888	6.53614	6.89483	6.61549	6.47268	5.39838	5.31812	5.33895	7.89709	7.91946	7.90671	7.60959	7.42688	7.80846	7.80323	7.8502	7.93149	7.31608	7.40838	7.53089	7.53494	7.30605	7.42416	7.27696	7.21745	7.72845	7.71905	7.27114	7.1649
CUL3	6.34471	6.11616	5.58319	5.39734	5.44988	5.91851	5.88999	5.94991	5.90649	5.94089	5.91427	5.72109	5.73012	5.70393	5.66686	5.63274	5.76765	5.56461	5.71735	5.62924	5.66393	5.6687	5.85841	6.00239	5.71798	6.03974	6.10725	5.89118	5.5885	5.64852	5.59603	5.69065	5.59692	5.94513	5.94918	5.87277	6.0187	5.64961	5.69481	5.59609	5.64115	5.49817	5.45188	5.39722	5.43759	5.53341	5.5275	5.46916	5.61814
MYOM2	1.79268	2.82617	2.02721	2.23068	1.86162	2.06354	2.15237	2.11312	2.19538	2.0988	2.14215	2.15715	2.13444	2.2035	2.15895	2.13564	2.13806	1.89187	2.12432	2.30445	2.3753	2.19415	2.13969	2.0303	2.20022	1.88777	2.01473	1.88933	2.38903	2.07472	2.59096	2.5274	1.82057	2.21208	2.2503	2.15921	2.2469	2.26382	2.23653	2.07826	2.13915	2.10617	2.07727	2.13759	1.99911	2.22344	2.28475	2.07348	2.29571
OTC	1.59397	1.58793	1.62064	1.61832	1.61666	1.66346	1.63447	1.61867	1.58572	1.60952	1.56861	1.60496	1.61048	1.63223	1.59688	1.59344	1.56893	1.6169	1.60247	1.59731	1.6169	1.55966	1.55997	1.4798	1.82968	1.56887	1.55543	1.58397	1.64903	1.64262	1.64375	1.44661	1.77019	1.63924	1.62417	1.63295	1.62639	1.63168	1.62551	1.62493	1.62437	1.56597	1.56427	1.59474	1.58399	1.57964	1.57367	1.61672	1.62614
CYP46A1	2.18843	2.18131	2.32152	2.5448	2.1433	2.15704	2.00312	2.15873	2.17163	2.2853	2.10562	2.54409	2.50791	2.4887	2.30684	2.29761	2.24332	2.32758	2.19293	2.31421	2.3228	2.08397	2.08501	2.59383	2.32716	2.4257	2.44887	2.27615	2.05401	2.31582	2.11441	2.22783	2.35093	2.27871	1.91527	2.3943	2.43744	2.21364	2.36426	2.39159	2.35471	2.31085	2.30622	2.18925	2.26406	2.31802	2.27041	2.24803	2.3733
ZZZ3	5.49238	5.90272	4.90263	4.64941	4.74967	5.06442	5.08828	5.13883	5.07663	5.20851	5.09523	5.01369	5.09763	5.1131	5.36806	5.31601	5.4534	4.98892	5.06436	4.93817	5.08404	4.29064	4.58401	6.04589	5.75739	5.04085	5.05508	5.19497	5.29199	5.23246	5.20155	5.17001	4.86774	5.20258	5.16292	5.27799	5.36207	5.00632	4.94878	4.87189	4.9767	4.97536	4.96575	4.84201	4.86433	5.06898	4.92272	4.92102	4.93256
SLC18A1	1.50355	1.64136	1.82118	1.73921	1.94522	1.68019	1.71078	1.73119	1.64368	1.75476	1.69098	1.72544	1.71191	1.75328	1.7928	1.72791	1.75407	1.7667	1.75226	1.74711	1.7667	1.68028	1.68058	1.9227	1.60877	1.68468	1.67123	1.69978	1.76483	1.75843	1.75955	1.74958	1.76681	1.77299	1.75791	1.76669	1.76013	1.76542	1.75926	1.75867	1.75811	1.69971	1.69801	1.72849	1.71773	1.9702	1.70741	1.75046	1.75988
USP2	2.95113	2.88717	2.91653	2.91578	2.91685	3.26945	3.4646	3.42701	3.5268	3.59632	3.62903	2.40793	2.54567	2.63733	2.34788	2.40389	2.51738	2.96321	2.70425	2.54705	2.43763	3.08035	2.78896	3.03996	3.01516	3.32494	3.44995	3.30782	2.44179	2.62147	2.74067	2.65447	2.6716	2.89389	2.90944	2.73149	2.73757	2.47316	2.72571	2.42934	2.50791	2.98386	2.61606	2.80252	2.88564	2.3798	2.4354	2.46861	2.62815
CASR	1.69556	1.61297	1.62947	1.74969	1.61544	1.60745	1.65349	1.66099	1.6992	1.53824	1.60588	1.68718	1.65904	1.70462	1.67502	1.73439	1.73899	1.60901	1.59458	1.78055	1.60901	1.65253	1.65284	1.57267	1.7768	1.67634	1.80931	1.91975	1.52951	1.52311	1.52423	1.63968	1.6569	1.61814	1.60306	1.61184	1.60528	1.61057	1.60441	1.60382	1.60326	1.77627	1.54316	1.57364	1.56288	1.79961	1.79009	1.86158	1.60503
TUBG2	5.75977	5.1897	4.37038	4.55449	4.53173	5.17381	5.14092	5.03226	5.32043	5.46203	5.41403	4.61338	4.88378	4.7876	4.4721	4.61697	4.55371	4.82388	4.58905	4.58076	4.33593	4.89603	4.08071	5.45254	5.39439	5.17146	5.29734	5.47389	4.63261	4.51247	4.64774	4.52912	4.6357	4.17608	4.20776	4.39077	4.5397	4.28714	4.25648	4.67428	4.97895	5.37096	5.29599	4.50659	4.67894	4.68206	4.72203	4.31839	4.23236
FLT4	3.21264	3.08394	3.34068	3.27542	3.27392	2.97912	3.08293	3.24645	2.90861	2.97328	2.85554	3.40356	3.4389	3.45635	3.34468	3.34203	3.48895	3.4299	3.31247	3.29049	3.35301	3.05843	2.97537	3.43025	3.37609	3.02221	2.81197	2.97376	3.51826	3.42329	3.51071	3.2626	3.43033	2.8535	2.77334	2.97735	3.00812	3.46658	3.37096	2.96844	2.97781	3.31059	3.42665	4.00943	4.13862	3.28669	3.25052	3.91539	3.80949
NSUN2	6.32245	6.0679	7.00354	6.93829	6.85491	6.6492	6.51899	6.71859	6.45862	6.33917	6.37872	6.54333	6.5184	6.36315	6.89255	6.79693	6.9639	6.83253	6.87588	6.75894	6.75894	6.63046	6.67313	6.39759	6.67934	6.15219	6.19517	6.10999	7.05659	7.05059	7.00624	6.77097	6.84217	6.83695	6.8943	6.9656	6.96008	6.83695	6.85416	6.79824	6.79521	6.20673	6.30813	6.78413	6.74973	7.10702	7.07427	6.84367	6.89
FBXO42	4.20673	3.72602	3.9084	3.85518	4.0438	4.76677	4.78281	4.71229	4.08759	4.30988	4.34078	3.52008	3.13276	3.27066	3.64091	3.69464	3.63303	3.82514	3.82341	3.71247	3.74321	4.44751	4.17617	3.60186	3.73853	4.17683	4.12785	4.09979	3.85459	3.86611	3.82094	3.77073	3.78138	3.84085	3.73061	3.77324	3.73492	3.84519	3.79959	3.69193	3.77271	3.72176	3.69105	3.87026	3.75302	3.72606	3.9358	3.83053	3.69936
MFAP3	3.45297	3.68933	4.42264	4.27861	4.57342	4.21178	3.98273	4.09041	4.11638	4.0475	4.05	4.10852	4.20951	4.18009	3.8711	3.90647	3.99971	4.04698	4.12945	4.18564	4.27356	3.77832	4.00327	4.27218	4.2043	3.58248	4.40468	3.50694	4.21787	4.54006	4.13507	4.00109	4.31672	4.24119	4.20367	4.24934	4.24573	4.04206	4.1027	3.96213	3.89777	4.15299	4.27123	4.2317	4.38493	4.3968	4.18099	3.98605	3.99318
MRI1	4.95129	4.93085	4.6597	4.6682	4.80974	4.72626	4.69741	4.79068	4.73679	4.85151	4.72502	4.91334	4.9102	4.86679	4.80451	4.71105	4.76995	5.09621	4.91516	4.78712	4.6092	5.09958	4.96799	4.545	4.55527	4.72689	4.65742	4.62159	4.88002	4.86311	5.00273	4.91576	4.78808	4.83653	4.79489	4.65603	4.62069	4.86494	4.8057	4.91268	5.01212	4.91189	4.98278	4.88765	4.78915	4.92539	5.00308	4.80785	4.81937
METTL1	4.64807	4.79429	5.69345	5.51923	5.44104	4.67986	4.68618	4.84299	5.27056	4.92642	5.07214	5.44445	5.24032	5.32656	5.47908	5.5074	5.23593	5.45292	5.65706	5.38548	5.60633	5.84206	6.18254	4.26811	4.27791	4.81511	4.83181	4.76483	5.39423	5.53851	5.51146	5.46294	5.58795	5.64885	5.55614	5.12167	5.35937	5.98892	5.74985	5.67115	5.64758	4.99958	5.06167	5.5758	5.46586	5.34408	4.99523	6.08377	6.13762
HOXC8	2.1744	2.12275	2.07585	2.05289	2.1439	1.78389	1.74474	1.67987	1.72351	1.82937	1.63577	2.27509	2.47141	2.57749	2.57946	2.17311	2.42415	2.07881	2.31746	2.19778	2.48793	2.5752	2.43091	1.4945	1.79867	2.15989	2.13789	2.14368	2.00067	1.99472	2.01208	2.34731	2.19368	2.26395	1.99678	1.67998	2.00396	1.67871	1.67254	1.67196	1.6714	2.12776	2.34914	2.66648	2.70707	2.4617	2.26611	3.50538	3.60501
AGA	4.25597	3.66806	3.98704	4.10526	4.12549	4.1888	4.08936	4.07871	3.95532	4.27546	4.0148	3.91899	4.18439	4.29494	3.58668	3.72619	3.87056	3.88249	4.02779	4.05679	4.35461	4.44987	4.48928	3.53384	3.58841	3.75998	4.01936	3.92555	4.15258	4.00457	4.23006	4.15001	4.01083	3.86429	4.02171	4.18711	4.21167	4.12374	3.86387	4.08189	3.99787	4.39592	4.00047	4.02792	3.88921	4.36288	4.4335	3.93027	3.89441
PI4K2B	3.66901	3.38934	5.03469	5.0648	4.85809	3.93908	3.81857	3.9213	3.42	3.31138	3.63766	4.70623	4.79435	4.59859	5.04299	5.16148	5.16148	4.51047	4.49593	5.11862	5.25452	4.27843	4.92233	3.84998	4.1203	3.87736	3.8986	3.77566	4.78896	4.70817	4.70781	4.90769	4.78208	5.23618	5.27287	5.18861	5.28626	4.95618	5.01316	4.95331	4.85169	4.75167	4.88972	4.47549	4.34126	4.67715	4.64387	4.53055	4.4502
MAT2B	5.88085	5.55499	5.99703	6.00355	6.01312	5.66752	5.77238	5.76907	5.64635	5.51809	5.84808	5.99903	6.03673	5.88544	5.96294	5.98059	5.97935	6.132	6.10946	6.06106	6.07491	6.63143	6.52896	4.90217	5.29263	5.53199	5.56962	5.62834	6.17102	5.98699	6.14482	6.05916	6.12956	6.14419	6.06217	5.87488	5.9467	6.02714	6.01605	5.7523	5.78681	6.05116	6.13034	6.24939	6.27034	6.18244	6.18014	6.44205	6.39361
TLL1	1.52744	1.59248	1.6453	1.84262	1.74858	1.67538	1.66561	1.63204	1.6366	1.63204	1.67523	1.75303	1.72225	1.69797	1.7495	1.62535	1.68195	1.70443	1.68157	1.47437	1.70273	1.43179	1.68797	1.85819	1.73769	1.76162	1.92252	2.00481	1.4654	1.459	1.46012	1.62737	1.65418	1.96376	1.63707	1.64585	1.63929	1.64458	1.63841	1.63783	1.63727	1.57887	1.57717	1.60764	1.59689	1.59254	1.58657	1.62962	1.63904
EDC4	5.48105	5.55007	6.01745	5.93847	5.89278	5.63591	5.78433	5.65522	5.61245	5.77808	5.62762	5.75161	5.7214	5.79063	5.85435	5.84984	5.76647	5.90122	6.04034	5.92205	5.88514	6.48052	6.403	4.94605	5.11307	5.56335	5.53575	5.66076	5.79061	5.87851	5.98497	5.89914	5.97524	5.58502	5.59195	5.77436	5.57095	6.01799	6.03842	5.86633	5.90717	6.04749	5.97863	5.96255	6.05108	6.15144	6.11976	6.15389	6.17794
TRIO	4.78671	4.95853	4.74316	4.61529	4.7093	5.58061	5.62093	5.58061	4.93551	5.04397	4.97214	4.43874	4.36392	4.37707	4.36954	4.34879	4.32161	4.53952	4.58084	4.4295	4.43091	4.44003	4.37286	5.21886	5.28605	4.97627	5.04805	5.12004	4.55096	4.62726	4.65413	4.49265	4.49773	4.36393	4.29196	4.41758	4.39082	4.45639	4.47024	4.44751	4.40777	4.187	4.23493	4.76064	4.75936	4.71426	4.71739	4.64542	4.65785
VCAN	8.59845	9.22669	5.28919	5.54482	4.68878	9.20705	9.2318	9.39228	8.50372	8.49711	8.60791	4.67295	4.67109	4.60175	5.43976	5.45001	5.56631	5.60989	5.4538	5.43722	5.10183	6.19166	5.27755	8.29824	8.1798	7.88477	7.90857	7.91183	6.0675	6.06474	6.08346	5.44325	5.35811	6.59107	6.57684	5.35301	5.29196	4.89207	4.82439	4.7935	4.85655	6.16175	6.12845	4.78768	4.84772	6.17264	6.17357	4.50904	4.45069
CLEC16A	3.97895	3.94464	5.41132	5.32437	5.22364	4.24041	4.32133	4.20247	3.99106	3.9391	3.88293	5.18466	5.22618	5.23404	5.10094	5.15588	5.24172	5.45431	5.36265	5.12762	5.29282	5.50438	5.56324	3.72914	3.77682	3.84757	3.92885	3.92338	5.42061	5.38822	5.35173	5.2802	5.3385	4.88556	4.78736	5.29658	5.22404	5.37031	5.40831	5.33193	5.33547	5.49497	5.46001	5.37422	5.35187	5.3975	5.39926	5.30029	5.53193
MSR1	1.77066	1.75968	1.76831	1.75562	1.7544	1.78162	1.73777	1.72248	1.75623	1.80214	1.72799	1.82751	1.77909	1.792	1.77166	1.73862	1.74089	1.71598	1.80287	1.76336	1.71515	1.51978	1.77715	1.87471	1.8877	1.84987	1.84291	1.63048	1.76537	1.40755	2.09282	2.01647	1.48221	1.52821	1.80323	1.52191	1.96409	1.87468	1.86392	1.51389	1.51334	1.74552	1.85649	1.80371	1.72989	1.75129	1.74026	1.79986	1.97915
CDH1	6.98235	6.3815	7.79095	7.55967	7.4617	7.19638	7.18556	7.24132	6.63598	6.5781	6.64499	7.50888	7.59253	7.5621	7.4317	7.4474	7.41277	7.40597	7.46695	7.29075	7.29075	7.29578	7.0912	7.18586	7.23973	7.45181	7.40246	7.42885	6.99446	6.97065	6.97065	7.38568	7.34153	7.18304	7.13573	7.57789	7.55546	7.45653	7.43877	7.37626	7.35895	7.31378	7.34883	7.47668	7.46356	7.48522	7.43361	7.08794	7.12543
DNAH5	1.81149	1.89982	1.93643	1.93643	1.81984	2.06326	1.97091	2.01938	1.89831	1.87774	1.93091	1.83648	1.87021	1.84597	1.79072	1.8258	1.81313	1.91446	1.82205	1.77508	1.78065	1.63128	1.68943	2.18491	2.07532	1.93793	1.93673	1.96961	1.96603	1.929	1.6321	1.66858	1.97754	1.70691	1.69183	1.70061	1.96911	1.69934	1.96911	1.69259	1.69203	1.85965	1.8625	1.91104	1.88656	1.88007	1.96556	1.68438	1.99769
ZFYVE16	3.54998	3.57063	3.62922	3.56613	3.52725	3.81846	3.70903	3.61227	3.39617	3.41993	3.47508	3.50903	3.52507	3.33273	3.61753	3.72305	3.80292	3.44024	3.57041	3.56088	3.54622	2.89329	2.92682	4.39297	4.10068	3.4154	3.38883	3.30733	3.78766	3.85785	3.71358	3.56948	3.4894	3.78374	3.64737	3.78424	3.91505	3.48972	3.42933	3.48318	3.41099	3.44675	3.40942	3.41632	3.46409	3.7855	3.70688	3.16391	3.13452
C6	1.46289	1.57833	1.5709	1.57869	1.58392	1.49968	1.55392	1.55509	1.54277	1.57512	1.59438	1.55418	1.55027	1.55779	1.52688	1.50884	1.59656	1.75427	1.5049	1.49975	1.51933	1.58906	1.58936	1.50919	1.51755	1.51288	1.49944	1.52799	1.59304	1.58663	1.58776	1.56095	1.57818	1.57043	1.55536	1.56413	1.55758	1.56286	1.5567	1.55611	1.55556	1.49716	1.72956	1.52593	1.51517	1.75636	1.50485	1.5479	1.55732
RAI14	6.18337	6.14487	5.18783	5.04229	5.13649	7.06621	6.93315	7.02056	6.63978	6.65511	6.62549	4.53148	4.68906	4.5736	4.68687	4.89276	4.8358	4.55946	4.63945	4.69959	4.68104	3.45454	3.59938	8.05003	7.94602	6.72126	6.73198	6.72343	4.76398	4.77806	4.85623	4.61521	4.67455	5.05695	5.09267	4.97626	4.93856	4.50354	4.45551	4.66829	4.46186	4.35885	4.3534	4.48681	4.58549	4.94331	4.84859	4.34083	4.24723
SOX30	2.11789	2.02159	2.23305	2.12915	2.11947	2.01172	2.00458	2.0361	2.1028	1.97673	2.02915	2.23235	2.21898	2.19251	2.1542	2.08771	2.17089	2.63047	2.30357	1.99371	1.93324	2.38438	2.43712	1.99022	1.59418	2.01597	1.88802	2.05118	2.30752	2.14181	2.20436	2.18564	2.24486	2.16979	2.17512	2.45629	2.24855	2.20404	2.20365	2.13465	2.07006	2.1013	2.27806	2.47017	2.39279	2.27339	2.20271	1.84601	2.21742
PNKP	5.55378	5.90006	5.66848	5.71672	5.86074	5.5134	5.67437	5.54781	5.86104	5.7826	5.80817	5.87478	5.73853	5.8499	5.79415	5.74031	5.67332	5.80866	5.57215	5.90293	5.70421	5.84266	5.51422	5.79031	5.80561	5.74257	5.68985	5.81274	5.68985	5.76483	5.72935	5.72289	5.77109	5.2199	5.12879	5.3748	5.3533	5.66174	5.49981	5.91456	5.90788	5.78001	5.6677	5.77364	5.93233	6.07226	6.05915	6.35801	6.24793
BEST2	3.32225	2.56942	2.1054	2.18295	1.98839	2.61534	2.48896	2.54014	2.55029	2.47979	2.43895	2.45251	2.43396	2.40864	2.41528	2.46737	2.41108	2.3635	2.08525	2.30608	2.31576	2.22972	1.84516	2.92588	2.90001	2.70696	2.67909	2.65847	2.38389	2.01383	2.40891	2.31544	2.21986	1.87497	2.26241	1.86868	1.86212	1.86741	2.62135	2.17933	2.26165	2.49585	2.25308	2.20077	2.5393	2.44831	2.5868	2.52018	2.44017
PHLPP2	4.0808	4.48806	4.49104	4.45253	4.56772	4.48551	4.53803	4.51515	4.68379	4.69346	4.72246	4.36621	4.36705	4.39446	4.04439	4.17571	4.11092	4.59785	4.41342	4.29828	4.21484	4.11657	4.17669	4.6401	4.76569	4.00291	4.26629	4.20726	4.70298	4.67141	4.69772	4.36591	4.39629	4.52056	4.5459	4.51924	4.56637	4.50508	4.41506	4.36952	4.3593	4.14237	4.14879	4.35567	4.36159	4.32569	4.34638	4.34403	4.27205
STAU2	5.25909	5.49632	5.13897	4.91265	5.16183	5.18929	5.02057	4.88876	5.46945	5.53274	5.37094	5.21784	5.3752	5.33983	5.06506	5.06432	5.09071	5.03258	5.25961	4.97738	5.10628	4.94697	4.97495	5.59386	5.35912	5.35951	5.44898	5.47672	5.0768	4.99196	4.95837	5.1016	5.08632	5.45741	5.33849	5.28822	5.45785	4.96285	4.96727	4.93998	4.95002	4.93002	5.03861	5.08249	5.07912	5.08401	5.08438	4.95236	4.89028
CTNS	4.09278	4.10213	4.32882	4.36671	4.33004	3.65871	3.70213	3.75064	2.89385	3.37458	3.34814	4.77717	4.7446	4.71508	4.87811	5.03123	4.88828	4.45487	4.87446	4.5428	4.65973	4.34787	4.90848	3.57591	3.75525	3.79075	3.73542	3.80994	4.51624	4.48193	4.54698	4.5144	4.75153	4.66568	4.53772	4.44982	4.53395	4.88333	4.88653	4.85071	4.84196	4.19565	4.17006	4.67696	4.63684	4.36586	4.41777	4.94079	5.07387
RTN4R	3.9893	4.56437	4.06369	4.04203	3.81654	3.82718	4.6627	3.97167	4.42488	4.29236	4.23352	4.2306	4.05492	4.08383	3.93553	4.00865	4.00818	4.15248	3.96359	3.78526	3.69039	3.922	4.05529	4.37771	4.22301	4.82152	4.90998	4.78578	3.41127	3.52521	3.41325	3.87269	3.92317	4.12721	4.22433	4.11699	3.80396	4.28439	4.39232	4.24155	4.36568	3.86866	3.80262	3.60938	3.5641	3.2522	3.41721	3.71461	3.58165
PHF23	6.40377	6.06569	6.34259	6.31572	6.4896	6.21657	6.2762	6.08301	6.454	6.58393	6.5453	6.22859	6.09019	6.23641	6.40073	6.47564	6.28026	6.24526	6.17846	6.58097	6.30364	7.10733	7.09158	5.61964	5.47174	6.80018	6.7951	6.81958	5.77749	5.87757	5.86549	6.31459	6.33958	6.42874	6.39532	6.31825	6.15494	6.55561	6.57296	6.47805	6.52914	5.97509	5.94954	6.45457	6.36686	6.15175	6.14487	6.35799	6.39968
CDH10	1.73211	2.00872	1.97574	1.95914	1.93614	1.90678	2.00091	1.94086	1.80185	1.8711	1.78803	1.90629	1.98103	1.87953	2.04252	2.04979	1.97263	1.77946	1.87737	2.01499	1.92049	1.86029	1.86315	2.0676	1.92274	2.16549	2.16144	2.09693	1.7195	1.71309	1.71422	1.98006	1.8161	2.34451	2.1091	2.12823	1.75618	1.76147	2.20473	1.75472	1.75416	1.69576	2.08885	1.72453	1.71378	2.12731	1.70346	1.74651	1.75593
INPP4A	4.98711	5.28616	4.82748	4.84256	4.8036	5.18881	5.04535	5.15578	5.09432	5.19954	5.0767	4.76367	4.74989	4.9369	4.76603	4.86532	4.85443	4.69259	4.85391	4.90781	4.93767	4.76987	4.92544	5.1174	5.08619	4.99957	5.03586	5.04619	4.9599	4.84607	4.96077	4.72038	4.9756	4.49623	4.50478	4.72497	4.75157	4.93636	4.99535	4.76189	4.771	4.78765	4.83844	4.8971	4.96839	4.962	4.97932	5.07157	5.12128
RAB27B	1.76839	1.76613	1.76053	1.68396	1.80825	1.74271	1.7722	1.6685	1.67352	1.71522	1.67451	1.78884	1.83809	1.77406	1.79895	1.84418	1.78416	1.83875	1.56342	1.75974	1.8872	1.76448	1.76166	1.82096	1.67789	1.79622	1.90378	1.77273	1.76175	1.84968	1.45332	1.783	1.74156	1.76876	2.02134	1.4432	1.83014	1.80482	1.88951	1.94743	1.89953	1.6764	1.84765	1.67756	1.71428	1.71238	1.80059	1.72649	1.43639
PSMA4	7.64432	7.78992	7.45842	7.18329	7.1692	7.60283	7.57251	7.43113	7.93975	7.79735	7.82048	7.47284	7.46621	7.49213	7.19474	7.25034	7.18669	7.06197	7.01302	7.26825	7.33473	6.02886	6.59344	8.8861	8.56726	7.90327	7.46311	7.87038	7.51418	6.77026	7.59229	7.23123	7.10775	7.54383	7.53829	7.41643	7.45793	6.94205	7.036	6.88114	6.95363	7.23193	7.26762	7.05885	7.04496	7.15774	7.14755	7.01881	7.01512
MYO16	1.73016	1.7641	1.88527	1.88583	1.9918	1.83873	1.79576	1.80154	1.81765	1.8194	1.8119	1.84517	1.79597	1.84885	1.83905	2.00519	1.90856	1.98809	1.92034	1.91189	1.70461	1.91621	1.86733	1.7577	1.83468	1.85416	1.85756	1.8041	1.94647	1.6152	1.98639	1.86783	1.89464	1.46528	1.78541	1.99486	1.88548	1.93518	1.74247	1.95698	2.09287	1.86868	1.79124	1.81814	1.88668	2.07407	2.01286	1.89398	1.89556
LSG1	6.07107	6.00949	6.81762	6.57628	6.707	6.25369	6.31236	6.18901	5.9375	6.01482	5.96773	6.63668	6.68608	6.62599	6.64459	6.64167	6.7648	6.4832	6.60248	6.67026	6.73662	6.17836	6.26399	6.60126	6.5147	6.08485	6.0176	6.05417	6.74163	6.73097	6.70825	6.63135	6.61492	6.90351	6.90351	7.00385	6.87126	6.9237	6.87208	6.92805	6.84765	6.06058	5.99257	6.20708	6.24705	6.63457	6.61319	6.48677	6.47477
TNC	5.80669	6.64055	1.76971	1.82447	1.74515	5.25971	5.28205	5.14897	5.10777	5.28051	5.21577	2.49746	2.3023	3.07196	2.35133	2.08848	2.20797	2.47365	2.2199	2.92351	2.44347	3.65667	3.75979	3.88849	3.96648	4.95542	5.04304	4.97216	2.86905	2.53318	2.53431	2.54709	2.48318	2.84804	2.88536	2.70969	2.17063	2.17592	2.16976	2.4522	2.16861	2.67625	2.59181	2.64722	2.61636	2.3697	2.46795	2.57275	2.71985
THAP3	3.50344	3.42845	3.67862	3.70905	3.67554	3.38256	3.57289	3.53546	3.68066	3.60182	3.58594	3.56875	3.55732	3.50739	3.52294	3.69447	3.78334	3.86565	3.61853	3.57929	3.59219	4.15766	3.81457	3.09353	3.26544	3.67948	3.51756	3.67457	3.51441	3.72208	3.38869	3.85931	3.46852	3.69489	3.69147	3.65229	3.54388	3.84937	3.8179	3.82574	3.89408	3.65592	3.78095	3.53068	3.46087	3.51353	3.62492	3.53348	3.55268
TDP1	5.3868	5.45141	5.37175	5.43298	5.55212	5.49608	5.56396	5.60738	5.8116	5.77062	5.79789	5.19063	5.16758	5.15493	5.29405	5.32355	5.20535	5.416	5.42817	5.35938	5.39852	6.09483	5.86374	4.9751	4.86087	5.59713	5.59657	5.5424	5.2785	5.28985	5.38736	5.41704	5.38399	5.67113	5.60635	5.53406	5.58097	5.46489	5.22815	5.30498	5.41401	5.67631	5.49383	5.21794	5.30142	5.20131	5.04687	5.31056	5.35548
AIFM2	2.77983	2.93718	4.52354	4.38245	3.88062	3.28444	3.35529	3.32442	3.37781	3.34332	3.47681	3.82113	3.60013	3.51872	4.00679	4.24515	3.83005	4.24336	4.42446	3.87443	3.89349	4.20961	4.7822	2.62933	2.77354	2.90744	2.95417	3.00571	4.26402	4.25351	4.20717	4.09408	4.12379	3.75624	3.72482	3.93024	3.65307	4.04261	4.26139	4.02032	3.77876	4.06931	3.95024	4.3682	4.35971	4.25318	4.24899	4.65495	4.67093
C2orf83	1.63075	1.62998	1.60514	1.58005	1.55077	1.54946	1.58018	1.56586	1.5842	1.61152	1.59607	1.60157	1.58615	1.59071	1.63677	1.63952	1.63886	1.4497	1.72045	1.57	1.67215	1.55221	1.55251	1.47235	1.81655	1.56	1.54656	1.5751	1.64015	1.63375	1.63488	1.59446	1.61169	1.57407	1.559	1.56778	1.56122	1.93311	1.56034	1.55976	1.5592	1.5008	1.4991	1.86281	1.51882	1.51447	1.7662	1.55155	1.56097
SPATA7	4.14551	3.76671	2.82283	3.06785	3.13593	3.68517	3.62232	3.38343	3.40984	3.46282	3.69854	3.38533	3.31962	3.20777	3.17191	3.31855	3.45356	3.25222	3.15881	3.34709	3.1721	3.28638	3.08266	3.79511	3.54214	3.34787	3.55788	3.65031	3.2922	3.31639	3.39478	3.24019	3.22492	3.46699	3.57143	3.45885	3.52415	3.1663	3.03489	3.15547	3.23017	3.28053	3.07899	3.17555	2.99486	3.20647	3.149	3.03027	3.19697
MED17	3.78212	3.53261	3.81693	4.01351	4.19397	3.79507	3.71402	3.6729	3.7945	3.88897	3.88417	3.79959	3.80249	4.04094	3.87869	3.82849	4.15576	3.88147	4.13248	3.75194	3.91661	3.62573	3.64213	4.02499	4.12568	3.67176	3.61706	3.74844	4.03044	3.99358	4.06651	4.02374	3.81751	3.97208	3.97315	4.02063	3.97909	4.06959	4.06708	3.94633	4.06676	3.65193	3.70265	3.74658	3.7546	3.86023	3.91007	4.00389	4.00535
RETSAT	4.45847	4.0846	4.40639	4.40827	4.26249	4.13899	4.29422	4.27775	3.96474	3.81999	3.96775	4.48539	4.30544	4.44614	4.63398	4.56505	4.47984	4.34973	4.39029	4.6112	4.62398	4.43584	4.46558	4.0945	4.13051	3.86077	4.00641	3.8037	4.71744	4.68567	4.61565	4.57846	4.40914	4.24225	4.24772	4.3221	4.36088	4.56199	4.59917	4.5099	4.49849	4.52509	4.54536	4.55481	4.59008	4.58883	4.61	4.55913	4.58497
CAPG	6.45987	6.13023	7.48662	7.49963	7.71038	6.21558	6.21106	6.28223	6.62712	6.41482	6.43349	7.70081	7.61344	7.70397	7.4996	7.39833	7.16024	7.83933	7.62073	7.47476	7.19786	7.27513	7.2432	6.63096	6.60428	6.07835	6.14004	6.23896	7.66917	7.78385	7.71998	7.46149	7.60485	7.4295	7.42666	7.34215	7.14769	7.6599	7.66585	7.53415	7.54786	7.62659	7.75028	7.66871	7.61619	7.57658	7.59771	7.50945	7.43143
AP2S1	7.12881	7.36009	7.74324	7.67674	7.76006	7.17379	7.21558	7.14877	7.4589	7.29062	7.35808	7.74501	7.58905	7.6974	7.91497	7.69513	7.55295	7.75179	7.68982	7.6924	7.75475	7.77093	7.64289	7.1146	7.41833	7.11769	7.20691	7.27326	7.67555	7.80619	7.84054	7.69986	7.74452	7.51054	7.51892	7.37029	7.29983	7.8812	7.91292	7.83677	7.8943	7.63734	7.86441	7.91733	7.90687	7.57727	7.46553	7.98758	7.97392
USH2A	2.27976	1.99433	1.71579	1.59981	1.74856	1.89745	1.8876	1.90814	1.91274	1.95811	1.91201	1.81435	1.84079	1.86231	1.83504	1.85173	1.85769	1.81413	1.84735	1.7764	1.86449	1.91073	1.83432	1.84498	1.92263	1.87822	1.85916	1.84447	1.92827	1.8832	1.87568	1.80288	1.8483	2.02172	2.02949	1.69439	1.68784	1.97948	1.68696	1.68637	1.96677	1.62742	1.62572	1.91151	1.88093	1.88499	1.86979	1.96847	1.68759
ZPBP	1.63898	1.64504	1.7417	1.65323	1.50525	1.60746	1.6445	1.57798	1.58998	1.5681	1.60206	1.67167	1.67929	1.65331	1.63174	1.62057	1.65211	1.57111	1.77876	1.63369	1.75486	1.45697	1.82698	1.83016	1.38547	1.41868	1.40524	1.43378	2.03002	1.49243	1.96924	1.67599	1.69322	1.60182	1.58674	2.007	1.58897	1.59425	1.58809	1.5875	1.58695	1.52855	1.52685	1.55732	2.26769	1.54221	1.53624	1.57929	2.27425
TG	1.55588	1.55334	1.72935	1.78023	1.72591	1.62577	1.61046	1.58608	1.63573	1.60749	1.61674	1.72507	1.70318	1.68179	1.74354	1.66903	1.67888	1.5923	1.57787	1.81461	1.88233	1.63293	1.88049	1.55307	1.56143	1.61857	1.60513	1.63367	1.69873	1.69232	1.69345	1.70816	1.72539	1.97771	1.93459	1.67304	1.66648	1.67177	1.6656	1.66502	1.66446	1.60606	1.86182	1.63483	1.62408	1.61973	1.61376	1.92327	1.66623
ADAM28	1.73802	1.89665	1.84089	1.84648	1.8395	1.94444	1.89203	1.88533	1.85132	1.88916	1.89005	1.84865	1.8027	1.89248	1.84166	1.8684	1.82654	1.63694	1.62251	1.83938	1.63694	1.33853	1.33883	2.3362	2.46402	2.31752	2.36147	2.24685	1.31317	1.66948	1.30789	1.86116	1.50673	1.88382	1.5649	1.57368	1.90075	1.57241	1.8539	1.56566	1.5651	1.8268	1.86402	1.83915	1.77383	1.52037	1.5144	1.55745	1.56687
BARX2	2.13398	2.04582	2.07209	2.15202	2.08391	1.78424	1.9622	1.79074	2.02614	2.09832	1.89024	2.2886	2.17344	2.3243	2.09516	2.06028	2.26768	2.24856	2.15688	2.23877	2.29198	2.3204	2.50808	1.87255	1.55274	1.89295	1.63764	1.91935	2.15234	2.37784	2.40055	2.28329	2.18481	2.11089	2.26747	2.47798	2.47931	2.37286	2.65216	2.20745	2.31135	2.23012	2.11459	2.14145	2.1888	2.25416	2.30302	2.02523	1.60794
DCUN1D1	4.91402	4.96445	4.90235	4.74639	4.75288	5.11361	4.87137	4.73812	5.10503	5.20663	5.19934	5.20419	5.25859	4.31463	4.55102	4.57217	4.36193	4.67838	4.78808	4.79853	4.85986	4.41411	4.66862	5.36968	5.04647	4.66668	4.68349	4.70807	5.05889	5.06311	5.06807	4.93692	4.6255	5.18221	5.09477	4.91158	5.158	4.62132	4.66343	4.57242	4.53635	4.65626	4.66889	4.62638	4.59536	4.87183	4.92708	4.75589	4.65762
ZIC2	8.21533	9.10158	2.19302	2.16284	2.63381	6.90947	7.04226	6.97669	6.92659	6.95184	6.86772	3.36177	3.50162	3.7748	3.88111	3.57737	3.71116	2.91659	2.95032	3.32493	3.39134	3.8811	3.95549	6.60434	6.71987	8.13573	8.13573	8.06269	2.32975	2.53171	2.5456	3.18658	3.10501	3.266	3.2891	3.29615	3.08684	2.83163	3.23983	3.28599	3.28575	3.53244	3.41103	3.03622	3.34591	2.83337	2.7876	2.74879	3.05609
LCP2	1.90283	2.00933	1.82697	1.77047	1.78519	1.82659	1.78569	1.80904	1.87596	1.88224	1.86277	1.96413	1.81252	1.84627	1.8484	1.8568	1.93469	2.04755	1.77609	1.81563	1.79977	1.65447	1.98351	1.87462	1.92244	1.76799	1.76247	1.86888	1.52056	2.23362	1.99904	1.85338	1.86614	1.92661	1.58906	1.90638	2.10609	1.90525	1.89271	1.89045	1.58926	1.89586	1.91655	1.89586	1.54888	1.87486	2.02513	1.88683	1.90638
TRIT1	5.10893	4.43352	4.78404	4.85727	4.93834	4.76155	4.69808	4.74424	5.02583	4.87596	4.96709	4.78591	4.76589	4.60542	4.81164	4.91953	4.93544	4.63023	4.77947	4.81017	5.07308	4.86471	4.84142	4.84449	4.74824	4.16488	4.90178	5.46593	4.80178	4.93629	4.67763	4.74235	4.90412	4.74152	4.92016	5.0953	4.95324	4.87717	4.82751	4.79263	4.91136	4.72468	4.63932	4.74483	4.77988	4.84049	4.82975	4.77293	4.72098
ADRB1	2.31287	1.99742	1.95569	1.95569	1.9701	1.70682	1.8751	1.88938	1.81401	1.96041	1.90532	2.31824	2.24132	2.10741	2.30967	2.21187	2.05913	1.93146	1.91702	2.17696	2.21007	2.06969	1.94779	2.05261	2.0628	2.09001	2.20275	2.22888	1.89646	1.89006	1.89118	2.09359	2.02417	2.33081	1.91013	1.9189	2.29909	2.51664	1.91147	1.91088	1.91033	2.17549	2.35457	1.8807	1.86994	1.86559	1.85962	1.90267	2.3252
GUCA2B	1.74871	1.81055	1.7959	1.86709	2.01194	1.38697	1.56831	1.52843	1.71725	1.64411	1.67532	2.14217	2.05646	2.11895	2.15806	2.03676	1.81951	1.9586	1.94417	1.93901	1.9586	1.85879	1.85909	1.77893	1.78729	1.78262	1.76918	1.79772	1.86277	1.85637	1.85749	1.94148	1.95871	1.93822	1.92314	1.93192	1.92536	1.93065	1.92448	1.9239	1.92334	1.86494	1.86324	1.89371	2.5666	1.87861	1.87264	1.91569	1.92511
CUL7	4.30361	4.32669	4.31946	4.25295	4.3988	4.42209	4.69014	4.52015	5.13426	5.11196	5.17606	3.93086	3.78257	3.94074	4.13956	4.0738	3.92819	4.12083	3.90607	4.06332	3.84863	4.14751	3.52886	4.93669	5.00373	5.04456	5.03901	4.99894	3.81116	3.72575	3.80578	3.93964	4.02979	4.09142	3.91199	4.05115	4.01364	4.03475	3.98305	4.14094	4.20521	4.42268	4.2831	3.64524	3.75796	3.88922	3.97313	3.77976	3.57218
CTNNA1	7.48044	7.52778	7.377	7.3323	7.3102	7.70037	7.7149	7.76733	7.53497	7.66554	7.66203	7.2076	7.22987	7.19503	7.15406	7.16202	7.16873	7.48265	7.43341	7.19047	7.1211	7.56452	7.45959	7.30597	7.39074	7.45959	7.5177	7.4682	7.34954	7.35575	7.43044	7.31167	7.30214	7.04946	7.06795	7.10451	7.06482	7.22188	7.21789	7.07565	7.10609	7.80578	7.7789	7.5008	7.49024	7.47211	7.4643	7.21538	7.27472
PHKA2	5.0757	4.47614	4.58713	4.59052	4.69658	4.65268	4.70762	4.82374	4.82038	4.75878	4.78338	4.928	4.95702	4.76965	4.19521	4.2964	4.43477	4.53644	4.38251	5.03662	4.91183	5.48011	5.20705	3.99128	4.03078	4.72862	4.70982	4.73192	4.54735	4.6291	4.71702	4.54267	4.89103	4.62596	4.66347	4.78336	4.83613	4.66258	4.67488	4.80045	4.76401	4.71453	4.80045	4.52266	4.56385	4.8309	4.79225	4.65827	4.77584
CNTLN	4.09147	4.43161	3.64853	3.87047	3.34728	4.5683	4.68566	4.7468	4.18891	4.38882	4.39509	3.4016	3.48666	3.32854	3.37339	3.57977	3.5993	3.27828	3.28805	3.6867	3.6473	3.09031	3.24268	4.86668	4.7146	4.47235	4.34898	4.36746	3.54453	3.65279	3.48531	3.59903	3.35114	3.42914	3.49757	3.68704	3.67997	3.33453	3.21967	3.49324	3.53206	3.52699	3.55727	3.34824	3.499	3.51736	3.60607	3.29	3.38316
EPHA3	1.90128	1.93433	1.9452	1.94919	2.04712	2.05344	2.12391	2.07913	1.94586	2.01155	2.005	1.89893	1.87237	1.8018	1.88845	1.86775	1.86214	2.06823	1.78876	1.9838	2.05394	2.14978	2.20187	1.82351	1.62829	1.86584	1.81621	1.87617	2.02513	2.10434	2.01748	1.96513	1.98223	2.23707	2.03761	2.00689	1.79808	1.63761	1.98782	1.98262	1.8395	2.03297	1.97982	2.00114	1.86427	2.20856	2.17964	1.96243	1.82287
HSPA5	8.97828	8.45655	9.38977	9.31706	9.37639	9.14996	9.14381	9.14996	8.33334	8.39817	8.34477	9.22515	9.1025	9.09452	9.50242	9.44912	9.65083	9.32656	9.28559	9.47496	9.25901	9.20574	9.20345	8.96419	8.80813	8.73375	8.70619	8.63789	9.42125	9.40516	9.36805	9.36492	9.30814	9.82285	9.77387	9.82285	9.82285	9.31795	9.31795	9.408	9.37337	9.04927	8.97762	9.20718	9.15663	9.18613	9.07147	9.04927	9.02721
DSG2	7.29667	7.47773	6.46914	6.44262	6.75808	7.31284	7.35168	7.23578	7.052	7.11294	7.1222	6.91943	6.92852	6.85391	6.48343	6.63535	6.66844	6.608	6.66728	6.41437	6.51865	5.90957	5.82643	8.08941	8.06677	7.30723	7.34845	7.34845	6.64084	6.60467	6.58863	6.61647	6.48768	6.7522	6.76522	7.00156	7.0627	6.62664	6.66828	6.8061	6.804	6.48914	6.57863	6.19304	6.24336	6.53171	6.50651	5.88101	5.92312
GEMIN8	5.34661	4.70468	4.61212	4.57468	4.55488	5.01528	4.76808	4.78972	5.42097	5.56287	5.4027	4.87219	4.97677	4.70212	4.04225	4.09914	4.00309	4.30888	4.34493	4.74456	4.89994	5.06707	4.77309	4.71956	4.65868	4.94317	4.98501	5.13269	4.49197	4.63261	4.64214	4.51102	4.63814	4.28692	4.46075	4.42771	4.38514	4.51464	4.65471	4.412	4.5795	4.63301	4.5381	4.55835	4.67898	4.75587	4.8476	4.79332	4.66669
OFD1	5.20186	5.45314	5.05176	5.05882	5.2562	5.08416	4.99593	4.98751	4.89485	5.07883	4.95776	5.8811	5.83836	5.84574	4.91271	4.95642	5.14561	4.73398	4.97111	5.40908	5.53429	4.26361	4.55302	6.15135	5.89168	5.29145	5.20627	5.28555	5.27834	5.14778	5.0801	5.26051	5.06371	5.25209	5.20628	5.34367	5.49985	5.06106	5.195	5.21865	5.22163	4.95006	4.9932	4.9157	5.02711	5.30531	5.1762	5.13339	5.09459
GPM6B	5.88791	5.80925	5.95773	5.89776	5.61339	7.07536	7.25034	7.09251	6.5554	6.71256	6.75509	5.35285	5.28176	5.35285	4.66221	4.78078	4.79858	4.94854	5.33764	5.32462	5.49297	5.46319	5.51706	6.55093	6.35892	6.86418	6.92016	6.86582	5.08691	5.09087	5.00721	5.30121	5.25067	5.97163	5.93546	5.49296	5.53088	5.35585	5.54101	5.28603	5.2516	4.86671	5.0502	4.93788	4.82707	4.99791	5.15933	5.10171	5.1088
MAGEC2	1.67588	1.62153	1.84549	1.87509	1.95054	1.70977	1.62218	1.7522	1.71176	1.70032	1.77746	1.80082	1.85607	1.89804	1.77376	1.82119	1.78884	1.6112	1.91267	1.90756	2.15949	1.80547	1.80577	1.7256	1.73396	1.41914	1.4057	1.43424	2.05764	2.10827	2.18121	1.89293	1.90253	1.84498	2.1387	1.36065	2.04255	1.81221	2.13255	1.35263	2.04036	2.10358	2.09288	1.73559	2.11938	1.30734	2.06375	1.81368	2.40283
PREX2	3.13285	3.24185	3.09359	3.12191	3.23619	5.46605	5.42715	5.38277	5.48386	5.5605	5.50085	1.2889	1.33919	1.3576	1.51106	1.31308	1.40674	2.06898	2.36343	2.09782	2.05831	2.65419	2.84555	4.19539	3.98413	4.54133	4.54999	4.53568	2.34876	2.29736	2.24577	2.35233	1.94194	2.56827	2.49161	2.29408	2.27407	2.42983	2.40463	2.1914	2.20178	2.06419	2.05111	1.91499	1.80776	2.05923	2.05689	1.68794	1.8564
WDR37	4.04666	3.70694	3.64228	3.73587	4.09272	3.39033	3.63197	3.71001	3.64971	3.8286	3.89428	3.89428	3.57977	3.7057	4.07181	4.19226	4.35051	4.08558	3.82655	3.913	3.87385	3.99959	3.92226	3.58679	3.7911	3.7041	3.76349	3.72267	3.95175	3.98479	3.82281	3.9033	3.94618	3.77897	3.87784	3.68881	3.82242	3.88912	3.83314	3.70669	3.77357	4.36027	4.27901	4.02688	4.157	3.7154	3.69254	4.02387	4.17034
YTHDC2	5.58727	5.76032	4.14122	4.22319	4.39461	5.23086	5.05465	5.13948	4.85505	4.92435	4.96472	4.74198	4.76223	4.75857	4.52793	4.68292	4.62451	4.61772	4.73299	4.72861	4.65744	4.88571	4.76529	4.90674	4.86467	4.64803	4.68317	4.73197	5.12705	4.97251	4.9709	4.68832	4.68005	4.70448	4.82172	4.78748	5.0081	4.52056	4.66304	4.45188	4.50981	5.07851	5.16452	4.55402	4.54279	4.72252	4.67836	4.43067	4.30856
CTPS2	5.60297	5.65689	4.73684	5.00942	4.61741	6.98204	6.78528	6.95791	6.81137	6.6934	6.85581	4.15629	4.38882	4.11565	3.19738	3.32194	3.55339	4.29408	4.16899	4.47941	4.45926	5.65124	5.29594	5.12893	5.19698	6.39104	6.30253	6.35427	4.22254	4.38552	4.25373	4.42552	4.27535	4.76515	4.68053	4.55933	4.68911	4.20953	4.22169	4.15134	4.25956	4.39629	4.54579	4.17074	4.372	4.42659	4.32148	4.04598	3.79188
ATP6V1H	5.11678	4.99128	5.14931	5.21566	5.21831	5.03752	4.81949	4.89769	4.39285	4.56273	4.59839	5.22484	5.26141	5.14236	5.60779	5.61988	5.7199	5.28785	5.34581	5.41638	5.53555	5.66932	5.82885	4.37932	4.41745	4.84829	4.89917	4.80305	5.2262	5.30406	5.36165	5.23898	5.55381	5.46278	5.54149	5.39098	5.39197	5.25907	5.34919	5.39935	5.23822	5.37641	5.40643	5.32706	5.23327	5.63676	5.60677	5.39197	5.33061
POLR2B	7.16949	7.13588	7.12233	6.91755	7.17663	7.03169	7.08478	7.12899	6.99876	6.72217	6.77408	7.15229	7.20434	7.12337	7.31276	7.21566	7.32957	7.17492	7.23056	7.16624	7.07783	7.145	7.21186	7.09576	6.90686	7.0697	7.0441	7.06341	7.16108	7.07671	7.12423	7.22236	7.10241	7.57164	7.66132	7.59712	7.58479	7.15606	7.18059	7.31943	7.26231	7.06614	7.0798	6.92685	6.88913	6.92906	6.89525	6.76917	6.70954
ARAP2	1.66434	1.73321	1.65387	1.66647	1.66026	1.96233	1.84349	1.89497	1.84527	1.89959	1.83086	1.55026	1.51221	1.57584	1.51004	1.5279	1.50758	1.53282	1.5507	1.54211	1.60655	1.73945	1.49198	1.87612	1.71256	1.95101	1.91945	1.94292	1.47616	1.46975	1.47088	1.57877	1.53732	1.47259	1.45752	1.78395	1.73342	1.46503	1.45886	1.76621	1.45772	1.39932	1.39762	1.83578	1.68412	1.41299	1.40702	1.45007	1.74651
TPR	5.65871	5.53144	5.54959	5.43339	5.54087	5.80253	5.78839	5.84905	5.19001	5.31919	5.3565	5.5735	5.65479	5.505	5.6655	5.74842	5.73066	5.3771	5.42624	5.23326	5.24134	4.00858	3.83514	7.37762	7.17317	5.83681	5.75595	5.77169	5.46317	5.45872	5.30543	5.45922	5.17975	5.62949	5.64169	5.86844	5.83948	5.23644	5.22918	5.43678	5.41279	5.38212	5.35317	5.01555	5.01806	5.2104	5.23373	4.76963	4.83481
CP	2.06714	2.20428	2.65839	2.5139	2.47479	2.24291	2.24436	2.30628	2.14709	2.17778	2.18113	2.52044	2.42508	2.53241	2.32665	2.4613	2.34828	2.50537	2.4903	2.5366	2.92349	2.78455	2.92923	1.84989	1.74089	1.8243	1.87599	1.63648	2.92677	2.76925	2.92408	2.74566	2.48222	2.81662	2.6558	2.94019	2.87812	2.74651	2.73103	2.58333	2.5427	2.25403	2.31788	2.46404	2.32634	2.61737	2.67678	2.67678	2.59552
DTNBP1	4.33611	4.22484	4.76029	4.83876	4.59044	4.20099	4.20437	4.2743	4.23228	4.21462	4.28622	4.73169	4.81654	4.59929	4.82599	4.87194	4.90146	4.81403	4.79924	4.63712	4.53848	4.75549	4.74387	4.36351	4.19035	4.61966	4.57298	4.56192	4.48997	4.51713	4.31816	4.53938	4.85505	4.70841	4.84481	4.87244	4.68368	4.64021	4.90769	4.90769	4.79354	4.75896	4.75235	4.4147	4.65586	4.66993	4.63255	4.49672	4.4159
XK	2.27822	2.4685	2.33945	2.3676	2.35474	2.34562	2.37248	2.29182	2.35236	2.37248	2.38418	2.56103	2.4036	2.30482	2.31165	2.40173	2.13605	2.43379	2.37948	2.48468	2.28568	2.85669	2.89083	1.78441	1.88068	2.50625	2.47074	2.5274	2.21496	2.18694	2.21262	2.47824	2.31358	2.61898	2.45761	2.46195	2.7083	2.35841	2.42614	2.4201	2.54286	2.55382	2.33551	2.14066	2.17107	2.28432	2.43834	2.10093	2.31553
ANO2	1.6513	1.83375	4.00732	4.29173	3.46721	2.44494	2.47013	2.38754	2.41351	2.23497	2.33573	3.88378	3.63924	3.74533	3.13985	3.23891	3.26657	3.94145	3.69435	3.37151	3.06394	3.11498	3.48039	2.55058	2.58755	2.56878	2.54288	2.51448	3.29976	3.19079	3.48356	3.59878	3.43685	3.24874	3.40142	3.24114	3.20603	3.48454	3.49641	3.1885	3.31923	3.18471	3.22698	3.83703	4.05166	3.72231	3.65458	4.09836	3.9234
C12orf4	4.33572	4.23837	4.75003	4.76492	4.44728	4.27922	4.1862	4.25607	3.5653	3.8767	3.91654	4.53733	4.75599	4.69665	4.95879	5.02973	5.14875	4.65027	4.86082	4.81821	4.87296	4.21566	4.32796	4.51197	4.68017	3.67441	3.7504	3.604	5.21571	5.16408	5.19503	4.831	4.77013	4.90464	4.94153	4.99317	4.89487	4.7116	4.91069	4.39813	4.52864	4.63221	4.5583	4.84826	4.82324	4.88722	4.91211	4.98025	4.8842
SCML1	2.4245	2.51298	3.31952	3.32	4.08787	1.92766	1.94831	1.87687	1.90198	1.91516	1.98309	4.28279	4.12224	4.17647	3.63812	3.87892	3.91932	3.72638	3.5567	3.93046	4.01806	3.68052	3.44718	2.421	2.30827	2.19399	2.06429	2.0895	3.80836	3.8717	3.75763	3.84994	3.76586	3.57691	3.79603	3.60173	3.78135	3.61852	3.49889	3.78804	3.6303	3.92317	4.08807	3.92545	4.044	3.98906	4.07811	3.78894	3.79789
WWC3	5.21239	6.14855	3.0418	2.98136	3.05472	5.2063	5.20934	5.29436	5.97356	5.91349	5.96423	3.5583	3.1976	3.2661	2.80641	2.67366	2.69466	3.15469	2.91905	3.33748	3.33333	3.96428	3.73555	4.87778	4.67506	5.44046	5.38306	5.42402	3.22807	3.29371	3.10971	3.1141	3.25817	3.04106	3.15956	3.22356	3.19453	3.17981	3.14255	3.3417	3.14762	3.40756	3.32177	3.03876	3.08383	3.32841	3.19603	3.01912	3.15234
ARHGAP6	2.24311	2.14502	2.6715	2.52292	2.49476	2.25475	2.37858	2.35685	2.37291	2.29776	2.32017	2.45093	2.46097	2.4343	2.41363	2.52713	2.45741	2.42792	2.35362	2.67855	2.54861	2.46379	2.69843	2.2232	2.18971	2.32279	2.33838	2.26682	2.58162	2.41934	2.43373	2.5509	2.45345	2.97908	2.80283	2.44792	2.63744	2.60977	2.61164	2.52569	2.30893	2.36014	2.31694	2.27154	2.31563	2.33114	2.5373	2.44905	2.52978
FAM184B	1.90361	2.01974	2.04584	2.16225	2.17143	2.05962	2.13193	1.99257	2.09098	2.03195	2.0113	2.02912	2.17959	2.15627	2.03842	2.07362	1.99257	2.0534	2.1424	1.92968	2.03542	1.71175	1.89845	2.20458	2.44786	2.05131	2.1142	2.12462	2.04174	2.0405	2.0216	1.97445	2.106	2.11918	1.92801	2.09681	2.158	2.2166	2.19601	1.89713	2.02545	2.05446	2.00348	2.18561	1.8858	1.98232	1.94503	2.03657	1.91315
MAP4	6.54182	7.17504	7.5426	7.5389	7.54449	7.25908	7.19452	7.2849	7.07236	7.11513	7.05562	7.3103	7.42604	7.37662	7.20989	7.27261	7.25725	7.44388	7.37036	7.43575	7.3423	7.48144	7.34331	6.99837	7.12166	7.17635	6.93738	7.03388	7.44244	7.40371	7.42341	7.38092	7.41522	7.23846	7.27363	7.5463	7.4632	7.44671	7.38332	7.59988	7.57753	7.32095	7.26602	7.32095	7.34702	7.55421	7.56265	7.23689	7.23141
GOPC	5.8273	5.42397	5.28499	5.21337	5.41763	5.34972	5.21474	5.35447	5.14556	5.14556	5.09211	5.5607	5.65324	5.52172	5.65138	5.75	5.79989	5.59922	5.2977	5.40967	5.377	4.5401	4.77152	6.28876	6.14598	5.27383	5.29399	5.32369	5.59139	5.57976	5.55689	5.46025	5.38154	5.66331	5.58516	5.83587	6.01366	5.32939	5.36946	5.52585	5.4677	5.57129	5.62294	5.1661	5.11204	5.3412	5.35	4.86464	4.91575
ROS1	1.53182	1.55135	1.60929	1.57116	1.43821	1.53826	1.54984	1.55664	1.53094	1.52995	1.56189	1.5191	1.52338	1.54435	1.52833	1.53137	1.54378	1.55773	1.5433	1.53814	1.55773	1.57592	1.57622	1.49605	1.50442	1.49975	1.4863	1.51485	1.5799	1.57349	1.57462	1.64772	1.45073	1.54562	1.53054	1.53932	1.53276	1.53805	1.53189	1.5313	1.53074	1.71085	1.47064	1.50112	1.49036	1.48601	1.79276	1.52309	1.53251
USP28	7.6253	7.0128	8.07444	8.01314	8.10097	6.79985	6.84221	6.83021	6.99619	7.08514	7.07279	8.2293	8.34979	8.36013	8.4336	8.41294	8.5144	8.06552	8.12801	8.26388	8.28045	7.71317	7.69162	7.6604	7.57699	7.10926	7.0774	7.08761	8.29036	8.20451	8.19413	8.2301	8.13883	8.44121	8.37021	8.48359	8.49785	8.12675	8.0923	8.28106	8.25648	8.34377	8.36547	8.04375	8.05687	8.05687	7.97424	7.80082	7.76022
HDAC9	3.72574	4.32889	2.58869	2.51729	2.79758	4.62618	4.72583	4.39794	2.74564	2.90852	2.92529	2.85237	2.82811	2.72451	2.63065	2.83148	2.89186	2.9054	2.95295	2.91723	2.93939	3.39913	3.45917	3.1535	3.01767	3.5455	3.30294	3.2142	3.11057	3.17199	3.199	2.98147	2.87602	3.08142	3.03939	2.85795	2.97183	2.82446	2.86081	2.77305	2.81251	2.8803	2.86903	3.01445	2.9991	2.95488	2.97943	3.03542	2.90586
TSPAN17	5.26726	5.71116	4.65617	4.7331	3.90138	6.02827	6.1659	5.98002	5.74527	5.59865	5.7125	3.96444	4.06567	4.46467	4.09519	4.13284	3.96805	4.22019	4.23767	4.26472	4.45843	5.41163	5.09647	4.58608	4.87964	6.11735	6.05512	6.14432	3.93908	3.81389	3.89097	4.31853	4.27197	4.12293	4.26429	3.99328	3.95926	4.38437	4.46538	4.21584	4.14011	5.06309	4.8919	4.1391	4.13224	4.2479	4.15187	4.09331	4.4592
NOP16	5.66143	5.70266	6.90338	6.74202	6.79756	5.91293	5.90347	6.08462	5.69011	5.89262	5.93068	6.39516	6.30022	6.47754	6.98313	6.73022	6.77791	6.58532	6.58139	6.9335	7.02316	7.00697	7.19709	5.40088	5.42126	5.70678	5.59285	5.61907	6.89086	6.86154	6.8682	6.75093	6.81075	6.72167	6.77165	6.66161	6.56988	6.88542	6.96106	6.6103	6.59706	6.70087	6.76017	6.79058	6.83591	6.78296	6.71137	7.12419	7.00876
CC2D2A	4.01984	4.25488	3.06711	3.10786	3.09329	4.02489	3.95178	3.92039	3.90714	4.09456	3.98413	3.17252	3.08371	2.92995	3.07575	3.28502	3.28634	3.36619	3.44483	3.24362	3.16231	3.78938	3.99466	3.16767	3.28702	3.63169	3.67561	3.67703	3.4917	3.36093	3.52112	3.32497	3.28351	3.17582	3.30538	3.43483	3.48876	3.23865	3.31727	3.29838	3.3791	3.14918	3.11748	3.1842	3.27487	3.43172	3.44007	3.31605	3.31605
RRM2B	6.04031	5.90484	5.15283	4.92531	4.75406	5.5558	5.63311	5.46204	5.96951	5.90264	5.87007	5.32009	5.29998	5.30381	5.00334	5.01556	4.96123	4.91033	5.10292	4.95021	5.08306	4.34226	4.75234	6.31194	6.35918	5.70204	5.77336	5.8412	5.08035	5.14518	5.10645	5.58913	4.43413	5.61748	5.62192	5.25998	5.33517	5.08932	5.01272	5.02949	4.99736	5.41251	5.51137	4.66051	4.71772	4.22308	4.32256	4.76523	4.60965
ZNF800	3.17714	3.34542	3.26088	3.44997	3.42866	2.75085	2.82014	2.76828	3.09668	3.15556	2.96213	3.6091	3.77817	3.66285	3.60366	3.4947	3.73807	3.68524	3.40092	3.56031	3.41492	2.81013	3.05599	3.73571	3.54489	2.89438	2.77548	2.72754	3.83527	3.7859	3.7015	3.63388	3.39682	3.70519	3.67333	3.83855	3.8808	3.70918	3.76934	3.50315	3.50486	3.2567	3.18469	3.35452	3.28704	3.34286	3.38111	3.43725	3.41695
TNFRSF17	1.68135	1.77198	1.83329	1.83169	1.90206	1.83893	1.85669	1.81033	1.81261	1.82962	1.80173	1.80464	1.76585	1.80861	1.79543	1.80006	1.79073	1.48128	1.89119	1.46169	2.29372	1.37534	1.57344	2.12961	2.16001	1.37448	2.00287	1.81382	2.04408	2.173	1.44936	1.77336	1.79058	2.27058	1.348	1.35678	1.93295	2.14981	1.93663	1.93295	1.92957	1.96686	1.2881	1.86299	1.30782	1.30347	1.8211	1.34055	2.76333
SNX29	3.09411	2.92014	3.52305	3.35942	3.87397	3.35639	3.28413	3.26359	2.86226	2.78957	2.621	3.55784	3.62997	3.53971	3.31676	3.64562	3.63544	3.65074	3.64367	3.57493	3.5437	3.59825	3.50226	3.07925	2.98766	2.88746	2.78494	2.81538	3.73042	3.74515	3.78779	3.50327	3.70324	3.21659	3.21862	3.41402	3.31868	3.49729	3.4145	3.50797	3.43763	3.70211	3.55916	3.89421	3.93081	3.76047	3.77392	4.00079	4.00538
LMO3	2.12645	2.1092	1.98545	1.9865	1.92832	2.99782	2.81428	2.41328	2.09848	2.23939	2.17239	1.63974	1.62508	1.6816	1.67009	1.73381	1.7566	1.70166	1.87986	1.88782	1.95089	2.02687	1.73958	2.22518	2.28923	2.01641	2.11639	2.09131	2.17649	2.11496	1.90572	2.04323	1.66689	1.83439	1.51707	1.94514	1.80477	1.93988	1.98766	1.82036	1.99277	1.90208	1.86883	2.01245	1.9715	1.71721	1.82991	1.50961	2.0273
GUCA1A	4.27249	4.38747	4.24446	4.56533	4.1595	4.19511	4.15465	4.02151	4.9911	4.877	5.04283	4.33018	4.02772	4.13407	3.9273	4.00354	3.95106	4.85476	4.58232	4.1432	4.06198	5.43763	5.39107	3.14976	3.24023	4.13873	4.06708	4.04619	4.45403	4.53263	4.58937	4.35852	4.46261	4.15383	4.27182	4.3937	4.4003	4.2312	4.19164	4.7081	4.66352	4.42056	4.38478	4.4639	4.10842	4.59833	4.6483	4.60877	4.32185
RSF1	5.01301	5.99681	4.19518	4.15763	4.31436	5.45555	5.43577	5.5146	4.73719	5.02331	5.10789	3.9033	4.13439	4.08302	4.89315	4.93744	5.0544	4.24084	4.21322	4.27339	4.27382	3.39174	3.50654	6.39258	6.13581	5.55828	5.32119	5.32725	4.32976	4.29105	4.31248	4.28638	4.21425	4.54985	4.58099	4.61079	4.65919	3.98401	4.06295	4.24858	4.27927	4.36424	4.26287	3.96107	4.01097	4.13616	4.19854	4.03405	4.06155
VPS13D	4.5523	4.30351	4.5295	4.53006	4.51495	4.42207	4.41895	4.5959	4.06108	4.13095	4.20443	4.47333	4.5611	4.48398	4.70772	4.74854	4.82448	4.57195	4.6286	4.53195	4.47876	4.32905	4.10526	4.71285	4.73035	4.3245	4.21027	4.35004	4.67435	4.73857	4.51852	4.52746	4.57817	4.48817	4.44952	4.60314	4.60261	4.33067	4.42071	4.58466	4.58867	4.7303	4.70946	4.61878	4.55508	4.64662	4.63574	4.39497	4.48593
FAM120A	6.24789	5.86539	6.37518	6.38666	7.00254	5.92975	5.77257	6.03901	6.2623	6.16134	6.15802	6.70241	6.65679	6.57403	6.46627	6.58552	6.51563	6.61409	6.57322	6.57113	6.654	6.43393	6.2731	6.38046	6.18706	5.84306	5.81602	5.7812	6.82304	6.84158	6.80692	6.59197	6.61425	6.41644	6.56612	6.66073	6.71529	6.71189	6.62053	6.55821	6.59668	6.38101	6.40287	6.60097	6.59438	6.71529	6.67462	6.68383	6.75095
R3HDM1	6.12107	6.41854	5.65918	5.76251	5.58296	6.31954	6.26484	6.27124	6.2835	6.22408	6.21126	5.67389	5.76679	5.83127	5.5827	5.6961	5.64431	5.5929	5.55518	5.66451	5.67174	5.40245	5.26721	6.67305	6.58046	6.44545	6.33486	6.27869	5.64364	5.67183	5.51029	5.52004	5.72212	5.53501	5.65212	5.69197	5.72614	5.28033	5.33583	5.50261	5.59471	5.92485	5.8986	5.52984	5.63498	5.90282	5.84364	5.41024	5.47361
COL9A2	3.32527	3.30577	3.4661	3.3201	3.44811	3.24301	3.19861	3.25074	3.62397	3.34938	3.45345	3.73397	3.43748	3.58235	3.61544	3.30347	3.39058	3.04075	3.31917	3.10013	3.09139	2.23684	2.67416	4.27066	4.54583	4.36854	4.23919	4.2621	2.75456	2.45555	2.5113	3.34349	2.93223	3.18396	3.13971	3.12015	2.63591	3.33281	3.27843	3.16163	3.39479	3.11782	3.25521	3.03403	3.02704	3.15944	3.15094	3.26289	2.95099
KITLG	4.72608	4.61478	1.49356	1.47523	1.45626	3.10132	2.93985	2.96607	3.00361	3.05998	3.13778	2.59234	2.68254	2.70437	2.67635	2.73461	2.65723	2.41003	2.48459	2.15086	2.34343	2.43406	2.66042	3.18797	3.13623	3.22145	3.30722	3.30512	2.56391	2.27662	2.45369	2.47166	2.22279	2.9042	2.75475	2.36253	2.19037	2.52596	2.48502	2.37144	2.40798	2.17173	2.16316	2.1915	1.82294	2.25524	2.29922	2.36366	2.28595
ERCC8	3.51307	3.65083	3.35598	3.38073	3.29445	3.63903	3.56258	3.53777	3.53902	3.58283	3.55657	3.28804	3.41611	3.33839	3.20414	3.43329	3.34742	3.34149	3.39755	3.36039	3.42052	3.1938	3.45579	3.66142	3.50406	3.29948	3.47029	3.34115	3.70694	3.41399	3.49075	3.30893	3.45104	3.29748	3.36952	3.37569	3.46402	3.35964	3.29659	3.32883	3.28395	3.17804	3.22601	3.40467	3.41399	3.68167	3.63134	3.39106	3.37729
ADAMTS6	2.32437	2.47042	2.01183	1.99103	2.11141	2.12687	2.11886	2.15577	2.2037	2.22868	2.20499	2.22765	2.2444	2.26152	2.18971	2.33117	2.22793	1.95236	2.0145	2.10535	2.20237	1.57477	1.44841	2.94342	2.8738	2.2726	2.35645	2.2904	2.0631	2.07478	2.20329	2.13909	1.9982	1.87053	1.97634	2.01573	1.89456	1.94405	1.90428	1.97381	2.14901	1.90915	2.00066	2.23113	2.1276	2.25827	2.37824	2.22201	2.24293
H6PD	3.89033	4.17964	2.54895	2.86548	3.0129	3.43866	3.31213	3.11395	4.15228	4.39589	4.24665	3.00478	2.93519	2.90041	2.88405	3.10953	2.97141	3.01231	2.83132	3.14699	3.04532	3.45655	2.92168	3.51062	3.59946	3.59496	3.489	3.63366	3.17862	3.18262	3.15361	2.98038	3.03758	2.79963	2.54687	2.78733	2.90011	2.83605	2.8543	3.01896	3.07565	3.42001	3.37261	3.05007	3.063	3.29879	3.25608	2.90402	2.96026
VAMP3	5.46714	5.25074	6.39882	6.27384	6.3206	5.6199	5.71485	5.64365	5.90957	5.84392	5.90604	6.07077	6.08915	6.03644	5.97673	5.96322	5.95867	6.11592	5.86983	6.29534	6.25288	6.28862	6.3773	5.32934	5.58238	5.67006	5.78241	5.79927	6.04173	6.10867	5.96433	6.13488	6.1321	6.47685	6.3943	6.32004	6.37798	6.17178	6.14746	6.15001	6.12663	6.18442	6.3121	5.85194	5.90751	6.02512	6.18533	5.72252	5.78185
PER3	3.13574	2.53166	4.27194	4.44878	4.35479	3.64183	3.56543	3.80907	3.72948	3.65239	3.72523	3.79504	3.92158	3.60584	3.63147	3.76978	3.74248	3.95584	3.74155	3.91318	3.90825	3.70307	3.67984	3.78522	3.69508	3.56805	3.64027	3.69524	3.83189	3.81497	3.74439	3.87993	3.87948	4.03953	3.99798	3.95358	4.02282	3.80934	3.84484	3.93594	3.8571	4.03269	4.18204	3.63273	3.73492	4.12349	3.95754	3.46482	3.48594
UTS2	1.6858	1.61602	1.72434	1.8198	1.8238	1.75967	1.7824	1.70559	1.80055	1.80515	1.79962	1.72691	1.70166	1.7223	1.72045	1.70166	1.75532	1.86642	1.8293	1.49434	1.51393	1.41142	1.84553	2.06535	1.67147	1.95869	1.90833	2.11287	1.58422	1.80353	1.12301	1.84159	1.51041	1.29529	1.28022	1.28899	1.28244	1.28772	1.28156	1.74781	1.28042	2.47659	2.48076	1.82704	1.6787	1.97901	2.0275	1.64057	1.96136
TNFRSF9	1.93032	1.85717	1.90659	1.7586	1.80084	2.50103	2.55088	2.55753	1.57088	1.58066	1.66331	1.73149	1.60238	1.58295	1.60628	1.64466	1.57815	1.7265	1.71207	2.01589	1.99938	2.60099	2.61936	1.05303	1.11669	1.80911	1.79567	1.82421	1.88927	1.88286	1.88399	1.85458	1.87233	1.84485	1.82977	2.12565	1.83199	1.83728	1.83111	1.83053	1.82997	1.77157	2.02116	2.05328	1.78959	1.78524	1.77927	1.82232	1.83174
EPN3	2.2839	2.16791	2.24284	2.15577	2.32009	2.10144	2.26133	2.09224	2.24958	2.08793	1.99443	2.36963	2.30867	2.37061	2.46515	2.46118	2.24763	2.27284	2.14313	2.18816	2.06484	2.17651	2.28709	2.25674	2.28294	2.81328	3.10755	2.64787	1.6493	1.64289	1.64402	1.83565	2.49883	2.35645	1.88477	1.89354	1.88699	2.23171	1.88611	2.21911	2.27031	2.26035	2.28245	2.40326	2.46686	2.29474	2.12674	2.32575	1.88673
LTBP1	5.00387	4.79156	4.56504	4.85277	4.33587	5.47781	5.57506	5.38297	5.59374	5.72884	5.62077	4.24033	4.15488	4.38	3.84532	3.80187	4.11178	4.30787	4.41667	4.019	4.23505	4.67109	4.59604	4.85464	5.18269	5.6169	5.69214	5.77763	3.94669	3.98269	3.94064	4.17155	4.31774	4.4097	4.45245	4.40261	4.40572	4.20835	4.30218	4.50214	4.54377	4.35189	4.42976	4.06842	3.70762	4.36415	4.49753	3.60512	3.66289
RCN1	6.30178	6.02053	7.05203	6.97249	6.96096	6.60465	6.52016	6.51354	6.52229	6.34863	6.40316	6.80348	6.85608	6.99612	6.81836	6.80775	6.71936	6.57391	6.2794	7.03585	6.79052	5.66398	5.71495	7.56961	7.68933	6.69394	6.64175	6.60778	6.73611	6.68659	6.59061	6.67374	6.6661	6.59595	6.62809	6.67076	6.77744	6.51244	6.59308	6.71955	6.79953	6.50018	6.48943	6.68666	6.69104	6.7885	6.86389	6.6808	6.72139
ELN	2.56336	2.78093	2.89438	2.83061	2.81722	2.53827	2.4631	2.44914	2.85898	2.57662	2.52316	2.85104	2.8371	3.04355	3.08126	2.7925	2.80827	2.96286	3.00856	2.90812	2.90247	3.76459	4.51824	1.28142	1.37674	3.2324	3.03121	3.14964	2.08601	2.39165	2.52058	3.05965	2.83135	2.90878	2.53741	3.14066	2.8466	2.95533	2.96061	3.04994	2.97233	2.97233	2.93352	3.03938	3.01644	3.09748	3.01644	3.14135	2.53938
RFC2	6.61441	6.52384	6.91056	6.92165	6.95506	6.61688	6.67225	6.55002	6.91582	6.82195	6.85705	7.01025	6.87965	6.89279	6.62213	6.64195	6.53687	7.20324	7.0858	6.6747	6.71482	7.3931	7.26566	6.18891	6.15821	6.53931	6.56924	6.555	6.94209	6.93919	6.964	6.91017	6.92911	6.75691	6.80374	6.71534	6.76577	6.92392	6.90356	6.90627	6.91179	7.00379	7.01559	7.00935	7.16923	6.96068	7.00571	6.9299	6.93269
ARID1B	4.58387	4.84796	4.54756	4.57357	4.7843	4.74646	5.06364	5.19733	4.78808	4.82733	4.80183	4.60324	4.3909	4.30319	4.52614	4.79192	4.53811	4.3588	4.51503	4.51032	4.52735	4.68726	4.63378	4.751	4.78734	5.29685	5.31404	5.3679	4.03317	4.15023	4.12689	4.52157	4.43418	4.34263	4.38163	4.43233	4.38377	4.46285	4.44602	4.5002	4.44469	4.29639	4.23545	4.57112	4.55817	4.56371	4.63964	4.67414	4.71327
CLPTM1L	6.17684	6.17951	6.73175	6.74973	6.66602	6.22834	6.31575	6.4227	5.93363	5.87946	6.06458	6.43743	6.33614	6.32166	7.19223	7.01656	6.87961	6.66729	6.79975	6.8586	6.98564	7.12521	7.36182	5.38242	5.80658	5.94447	5.88514	5.91309	6.97577	6.81587	6.97969	6.81076	6.84488	6.5892	6.57264	6.51235	6.39576	6.92754	6.93178	6.87319	6.7828	6.33318	6.42174	7.06177	7.05703	7.07074	7.04784	7.34207	7.32547
NEDD4L	5.34113	5.61638	3.68943	4.03205	3.65552	6.81784	6.73763	6.84211	6.5968	6.48129	6.59759	3.09671	3.07483	2.92411	2.29287	2.51326	2.62458	3.55864	3.64079	3.38769	3.28474	4.88246	4.75569	4.60047	4.62792	5.77801	5.73284	5.77902	3.66041	3.67759	3.67194	3.38725	3.54868	3.65159	3.65638	3.68335	3.6727	3.53045	3.49448	3.6068	3.44943	3.46483	3.45946	3.3549	3.39938	3.39021	3.34637	3.20706	3.12001
FOXP3	2.49459	2.52275	2.70886	2.69575	2.70321	2.25317	2.46862	2.21275	2.606	2.26318	2.22898	2.5838	2.65637	3.00249	2.85404	2.9853	2.78904	2.77748	2.92958	2.875	2.71359	3.22866	2.87389	2.10618	2.09252	2.24265	2.38798	2.36789	2.74947	2.92389	2.78	2.72985	2.91798	2.48404	2.92194	3.03479	3.00303	2.62647	2.87581	2.71523	2.95375	2.84733	2.64654	3.00624	2.78424	2.87288	2.9177	2.89208	2.60053
PPP1R3F	2.73895	2.8478	2.70644	2.89864	2.76714	2.66376	2.81591	2.73309	3.12016	3.05111	2.97536	2.76181	2.62762	2.58144	2.94931	2.83548	2.63447	2.85873	2.92761	2.49796	2.5522	2.84394	3.01785	2.58591	2.80214	3.13516	3.20916	3.22684	2.45686	2.34119	2.50556	2.73861	2.67964	2.69348	2.60822	2.68262	2.649	2.77477	2.68725	2.65813	2.74978	2.83678	2.53426	2.69558	2.76	2.97097	2.50595	2.82624	2.71296
HEXB	5.91474	6.0048	6.36061	6.23522	6.4543	5.78534	5.77949	5.87216	5.55901	5.61453	5.55261	6.56089	6.63703	6.71244	6.6046	6.47114	6.58598	6.39586	6.41857	6.36585	6.38476	5.58788	5.52408	6.65007	6.81638	5.71468	5.65946	5.74999	6.53001	6.66861	6.54486	6.4092	6.37332	6.40676	6.44353	6.53193	6.50699	6.44353	6.3386	6.30982	6.27876	6.31739	6.27132	6.37728	6.34098	6.48353	6.42675	6.28509	6.49788
PTCD2	3.97142	3.30353	3.4581	3.53148	3.84292	3.79583	3.60103	3.84109	3.67572	3.47791	3.4458	3.68718	3.59398	3.39549	3.46562	3.64322	3.69777	3.76388	3.74595	3.5838	3.57535	3.50411	3.48589	3.75332	3.69688	3.18931	3.28017	3.15517	4.01409	3.98572	4.03584	3.72575	3.60874	3.72759	3.69293	3.74717	3.80822	3.60636	3.60591	3.60098	3.54254	3.75699	3.74571	3.50451	3.58499	3.93762	3.90229	3.51389	3.39819
JKAMP	5.55446	5.37103	5.05898	5.06952	5.02044	5.27518	5.24034	5.10096	5.64092	5.57241	5.45755	5.17449	5.27702	5.19502	5.03592	4.98347	5.03084	5.04882	5.05977	5.11383	5.0965	5.01466	5.0383	5.34767	5.59408	5.40832	5.44995	5.41622	4.94566	5.1376	5.13431	5.14432	5.01514	5.43246	5.59517	5.28767	5.34597	5.07295	5.05219	5.19465	5.10284	5.09596	5.03385	4.94484	4.72689	4.81044	4.82662	4.8791	4.87408
DKK3	4.17604	4.64976	2.56926	2.44979	2.63578	3.35517	3.36404	3.42736	3.45101	3.36332	3.43431	3.23097	3.3648	3.2221	3.28455	3.33198	3.3161	2.90614	3.03435	3.22015	3.23422	4.12379	4.21965	2.4958	2.54266	4.03842	4.23953	4.16169	2.60432	2.49683	2.53208	3.10292	3.09451	3.38017	3.48373	3.21212	3.16969	3.19216	3.20761	3.03587	3.07243	3.00778	3.03186	2.98234	2.91668	2.94401	3.04411	3.00746	2.89141
ARHGEF5	4.18265	3.97261	4.53426	4.59764	4.33336	4.75733	4.87946	4.9451	4.28592	4.2489	4.7155	4.14186	3.92844	3.77468	4.01665	4.38313	4.20313	4.19308	4.17514	4.16936	4.23769	4.57525	4.31116	4.25311	4.28718	4.76137	4.70856	4.75627	3.87232	4.01005	4.03149	4.16792	4.21971	3.94592	3.94779	3.87867	3.75866	4.20454	4.31736	4.32652	3.98466	4.60514	4.52209	4.24325	3.9986	4.39024	4.42597	4.29673	4.25493
NFE2L3	6.93668	6.32494	6.03603	6.25257	6.16022	6.86532	6.64275	6.71548	7.48827	7.64041	7.43509	5.56923	5.41377	5.42783	6.07092	6.03825	6.11701	6.14315	6.22221	5.59115	5.65279	5.73757	5.46343	7.39101	7.2161	6.81036	6.77843	6.77765	6.13095	6.13994	6.07484	5.9602	5.84445	6.08969	6.18355	6.13353	6.13494	5.62858	5.5678	5.88416	5.80688	6.46107	6.45381	5.92388	5.8689	5.89111	5.91073	5.25164	5.24692
LIMA1	5.19429	5.2844	5.69753	5.68648	5.67842	4.92421	4.86928	5.07283	5.21934	5.35413	5.18989	5.87851	5.98643	5.97674	5.5803	5.6407	5.83933	6.04489	5.62985	5.66496	5.44917	4.67331	5.0639	6.16476	5.94193	4.88354	4.88304	4.93983	6.08931	5.9931	5.97701	5.7567	5.63774	5.80694	5.72736	5.71113	5.79551	5.49619	5.60174	5.61323	5.6416	5.13096	5.11023	6.07932	6.11035	5.90614	5.93764	5.74116	5.746
LETMD1	5.08603	4.52815	5.10235	5.15477	5.48334	4.81912	4.83873	4.84282	4.95756	5.09716	4.91409	5.1323	5.19565	5.18682	5.1843	5.31109	5.22166	5.24503	5.16355	4.95822	5.11662	4.8632	4.37017	5.46155	5.53884	4.92622	4.818	5.12011	5.17733	5.08654	5.22245	4.97811	5.2636	4.83529	4.98996	5.30775	5.17025	5.15267	5.12698	5.0761	5.01523	5.36678	5.35168	5.05212	5.01462	5.28452	5.27698	5.01798	4.89478
SLC4A8	3.08572	2.76152	4.9299	4.83058	5.02715	3.522	3.44492	3.54196	2.7569	2.85768	2.74235	4.64524	4.81684	4.64132	4.8102	4.91424	5.01753	4.8553	4.73861	4.68783	4.64279	4.57744	4.54852	3.45083	3.32694	3.44372	3.52113	3.41382	4.51647	4.47407	4.48638	4.86448	4.59778	4.56897	4.61538	4.57686	4.70729	4.31805	4.38877	4.33076	4.36956	5.07834	4.99965	4.88532	5.03208	4.99965	4.9418	4.95049	4.93517
LAMC3	4.01104	4.17366	4.67592	4.89384	4.76295	4.68487	4.74849	4.67573	5.25953	5.29699	5.3086	4.11218	4.12833	4.0367	4.1747	3.8655	3.97131	4.75365	4.30369	4.43859	4.22312	4.36267	4.15395	4.69999	4.87104	4.13559	4.09132	4.02593	4.93867	4.94861	4.99135	4.39841	4.46111	3.77665	3.67812	3.83028	3.69313	4.18499	4.1807	4.19174	4.33623	4.81808	4.73899	5.17352	5.11346	4.5838	4.688	4.92491	4.96358
PTGER3	1.74517	1.69739	1.71988	1.74821	1.7421	1.71466	1.75715	1.7062	1.74833	1.75447	1.75131	1.74875	1.72429	1.73768	1.74544	1.76685	1.74248	1.58118	1.76524	1.81995	1.58118	1.66615	1.66646	1.84073	1.79252	1.91904	1.90125	2.02039	1.53993	1.53353	1.53466	1.67868	1.69509	1.96441	1.60405	1.90685	1.93704	1.61156	1.60539	1.60481	1.60425	1.54585	1.54415	1.91791	1.56387	1.55952	1.81789	1.5966	1.60602
TNIP3	1.59194	1.59205	1.60936	1.7374	1.60633	1.61698	1.6887	1.63147	1.59321	1.63111	1.59069	1.60902	1.63236	1.65382	1.61006	1.64362	1.62608	1.49568	1.80444	1.71637	1.49568	1.37706	1.69212	1.68885	1.75102	1.58885	1.57541	1.60396	1.66901	1.6626	1.66373	1.61943	1.63665	1.5893	1.57422	1.583	1.57645	1.58173	1.57557	1.57498	1.92575	1.51603	1.51433	1.92348	1.53404	1.52969	1.52372	1.56677	1.95958
MAPK9	5.08056	5.27202	5.22656	5.4543	5.19517	5.19236	5.17415	5.16338	5.31845	5.34193	5.27895	5.27495	5.34818	5.31966	5.01971	5.09478	5.13968	5.64082	5.47723	5.14844	5.09311	5.4645	5.47743	4.93297	5.01382	4.91955	4.81471	4.85515	5.52558	5.58281	5.63529	5.37103	5.30877	5.24477	5.26239	5.29899	5.34982	5.21679	5.19808	5.21733	5.09586	5.47669	5.49031	5.49087	5.45947	5.51692	5.5744	5.27333	5.27237
COL23A1	3.71588	3.26692	3.53384	3.76766	3.88942	3.30645	3.47028	3.40882	3.65607	3.67967	3.52406	3.89303	3.82788	3.92178	3.82742	3.73001	3.73875	3.33819	3.29648	3.79766	3.61686	2.97821	2.42142	4.54831	4.71347	4.20832	3.89175	4.24933	3.11235	3.2618	3.26856	3.44174	3.58285	3.1735	3.09604	3.34353	3.37737	3.19194	3.24053	3.27442	3.33222	4.02003	4.1384	3.65087	3.58197	3.91279	3.81821	3.44297	3.60193
BCAR1	5.18588	5.54646	5.12114	5.09715	5.10315	5.81284	5.93809	5.86659	6.09941	5.9033	5.92568	4.72139	4.76042	4.83473	4.63794	4.57813	4.57044	4.71827	4.82591	4.83883	4.96685	5.02376	5.10177	5.3698	5.72099	5.94179	5.7951	5.91305	4.64728	4.66979	4.85746	4.87091	4.80403	4.76376	4.78744	4.6086	4.44524	5.03284	5.00522	4.86341	4.92445	4.92926	4.86383	4.98833	5.04999	4.47357	4.64335	4.94364	5.07653
HOMER3	4.57082	4.61672	4.51137	4.53817	4.58163	4.3072	4.34049	4.32961	4.44428	4.37225	4.41291	4.89481	4.91174	4.82639	4.86196	4.63082	4.63869	4.5248	4.52864	4.66095	4.26555	4.36611	4.31631	4.805	4.8363	5.30762	5.20076	5.12541	3.88772	3.92322	4.04086	4.36087	4.6291	4.63661	4.54753	4.2791	4.19895	4.64765	4.54051	4.57787	4.60992	4.15322	4.18017	4.73844	4.90134	4.29256	4.13041	4.75278	4.73272
RAD51	4.89721	5.00928	6.23133	6.26474	6.32967	5.28848	5.11751	5.17939	4.98045	5.04696	4.98541	6.3035	6.14103	6.24034	6.03221	6.05698	6.05698	6.3674	6.40012	6.12823	6.12749	6.36918	6.37424	4.92577	4.80722	4.96719	4.86914	4.69714	6.24432	6.52906	6.40777	6.27867	6.23295	6.39268	6.38177	6.45091	6.34701	6.3032	6.14862	6.35034	6.38177	6.13966	6.08245	6.14419	6.18674	6.24703	6.1898	6.1898	6.15699
POLQ	4.40503	5.14352	4.02414	3.94538	4.21057	4.83006	4.79958	4.69612	4.08948	4.25926	4.32117	4.13944	4.05776	3.85409	4.26608	4.61746	4.57032	4.21579	4.50093	4.02821	4.16851	3.88975	3.62815	4.919	5.06337	4.0937	4.0394	4.12338	4.63679	4.71222	4.64492	4.23638	4.22034	4.61313	4.50003	4.67077	4.67763	4.10192	4.18731	4.19288	4.25842	4.20348	4.17961	4.00037	4.04568	4.30953	4.21919	3.71528	3.77856
PIK3CB	5.23929	4.85402	5.7784	5.65017	5.9235	5.20146	5.19966	5.24963	5.31784	5.44481	5.50154	5.65146	5.57573	5.58691	5.42206	5.49345	5.62163	5.7845	5.57219	5.7499	5.65335	5.56086	5.39568	5.43258	5.36627	4.8706	4.85027	4.91231	6.02208	5.99331	5.98453	5.73344	5.64653	6.0654	6.10523	6.0026	5.97282	5.23372	5.22254	5.37477	5.41511	5.98509	6.02254	5.62977	5.65279	6.07418	6.07853	5.09968	5.10494
CYBA	6.36774	6.47521	6.76308	6.85471	6.99063	6.39037	6.50424	6.36938	6.71205	6.74867	6.63039	6.91519	6.8298	6.95649	6.83992	6.66186	6.7072	6.44161	6.70484	6.72527	6.913	6.95308	7.02988	6.36454	6.40769	7.29861	7.20135	7.38816	6.02222	6.04711	6.17534	6.68613	6.70622	6.19006	6.18326	6.28469	6.06907	6.55361	6.6288	6.79359	6.81914	6.75442	6.82064	7.0013	7.00524	6.96785	6.87134	7.09905	7.09678
THOC3	4.614	4.59708	6.24578	5.80105	5.40272	5.1431	5.46814	4.82532	5.01566	4.86354	5.08042	5.767	4.99281	5.48227	5.5629	5.3901	5.65511	5.51511	5.51904	5.63068	5.64924	5.85777	5.79924	4.42275	5.00237	5.19405	5.1757	5.11094	5.41657	5.37128	5.35465	5.54251	5.61452	5.16206	5.09584	4.94008	4.80109	5.2515	5.58828	5.84291	5.19435	5.94042	6.38517	5.91351	5.6402	5.73452	5.8647	6.01312	5.88853
HEBP2	5.69137	6.27576	5.95116	5.92162	5.86528	5.77198	5.79172	5.77643	6.26942	6.23613	6.20241	6.04401	6.07761	6.12556	5.57738	5.57945	5.56205	6.273	6.04612	6.06141	5.75469	6.51774	6.60812	5.27039	5.27514	5.59212	5.6931	5.57856	6.43458	6.18437	6.02435	6.03955	6.02806	6.26081	6.27939	6.24572	6.24424	6.19934	6.1707	5.97294	5.92692	5.77568	5.71832	6.06692	6.20171	5.72455	5.76138	5.96463	6.02767
MPHOSPH9	4.92216	5.71064	4.4388	4.48824	4.9856	4.78515	4.80373	4.87969	5.1285	5.087	5.07587	4.8877	4.97675	4.76372	4.83739	4.96498	4.98155	4.91879	4.79322	4.87392	4.69983	4.0895	4.11334	5.8942	5.62696	4.4757	4.60281	4.53496	5.2372	5.42479	5.31054	4.77958	4.86329	4.92997	4.91557	5.06887	5.14857	4.46218	4.54806	4.74356	4.79759	5.20395	5.13267	4.65978	4.61304	4.95216	4.98648	4.55743	4.42311
PLEKHA5	6.06129	6.22024	4.32358	4.42073	3.74527	6.33356	6.34766	6.32516	6.22415	6.17042	6.31871	4.12732	4.02714	3.92072	3.91514	4.13764	4.34076	4.12818	4.37621	3.89082	3.77142	3.68255	3.43084	6.93227	6.6838	6.19002	6.20739	6.18527	4.11358	4.1735	4.22444	3.98939	4.09393	4.73909	4.72794	4.45663	4.56592	4.16553	4.22577	4.15496	4.08351	4.11058	4.16328	3.56186	3.57503	3.68256	3.72397	3.44579	3.2841
PRSS8	6.17543	5.88767	6.43989	6.79325	6.06118	6.3827	6.37139	6.34641	6.59082	6.66285	6.57922	6.06562	6.17119	6.14082	6.19381	6.17119	6.09868	5.8469	5.67289	6.33364	6.54331	6.19679	6.05156	6.35616	6.65372	6.92458	6.96019	6.99795	5.70536	5.56386	5.73543	6.07127	6.12711	5.6432	5.59364	5.94393	5.91368	6.20462	6.24233	6.22523	6.21624	6.45746	6.35207	6.27029	6.26006	6.03757	6.22739	5.98448	6.01482
SIKE1	6.22304	5.97061	5.38439	5.63472	5.61678	5.66489	5.60551	5.5552	5.65084	5.72082	5.59663	5.81872	6.00089	5.98883	5.9111	5.87642	6.04835	5.57235	5.6652	5.66801	5.8284	4.95599	5.21379	6.49426	6.48202	5.78803	5.96034	5.85184	5.7706	5.67312	5.67518	5.50344	5.86354	6.0011	5.93565	5.97788	6.1441	5.53243	5.69379	5.77032	5.76731	5.57014	5.58801	5.3807	5.15458	5.9477	5.96329	5.27889	5.22996
FNIP2	3.59826	3.78709	4.1796	3.98657	4.13122	2.80368	2.81562	2.79219	2.05699	2.19753	2.19078	4.86486	4.83018	4.81163	5.30962	5.40674	5.39244	4.2422	4.48616	4.59875	4.77417	3.70486	3.69788	3.88715	3.86754	3.1396	3.25295	3.30476	4.37825	4.32077	4.33981	4.66712	4.38352	4.64504	4.58935	4.62668	4.66071	4.54674	4.66279	4.58731	4.69449	3.95323	4.06785	4.36952	4.44991	4.41999	4.35169	4.86986	4.90991
TTC17	6.16458	6.56421	4.98864	4.84765	5.02924	5.76167	5.66614	5.75819	5.88973	5.83599	5.90345	5.35799	5.51151	5.42023	5.34947	5.43168	5.65263	5.00832	5.14767	5.06136	5.10837	4.3323	4.2943	6.93087	6.95543	6.25313	6.30022	6.29161	5.05028	4.96682	4.90729	5.0657	5.09716	4.97062	4.91438	5.11847	5.21503	4.86783	4.7745	5.01283	4.91931	5.21554	5.18053	5.19971	5.21818	5.33563	5.33184	5.01519	5.0133
ALX4	1.94184	2.08801	2.30202	2.28963	2.40197	2.02244	1.96668	2.25555	2.24771	2.12684	1.91123	2.19581	2.31114	2.44722	2.15843	2.3074	2.29506	2.38233	2.43221	2.28334	2.00196	2.02583	2.17052	2.23657	2.31559	2.06221	2.05431	2.06181	2.27391	2.27286	2.39767	2.2645	2.28543	2.29831	2.25402	2.30503	2.39625	2.42127	2.43557	1.79756	2.35018	2.06874	2.27399	2.26476	2.32093	2.1641	2.44543	2.19448	2.40879
FSTL4	2.55657	2.55589	2.58983	2.58973	2.52689	2.47439	2.45375	2.5674	2.89749	2.90484	2.95056	2.35693	2.41139	2.42961	2.40177	2.55052	2.43298	2.70664	2.46969	2.47852	2.51193	2.91177	2.61728	2.39088	2.35728	2.61586	2.51857	2.51634	2.63993	2.53437	2.59074	2.68288	2.40051	2.39175	2.40529	2.3966	2.58489	2.32836	2.55828	2.53626	2.49034	2.68715	2.61316	2.38994	2.40911	2.99927	2.91248	2.43389	2.53033
FOXN3	6.5277	6.64939	6.08934	6.01298	6.0223	6.71796	6.71033	6.71442	6.93	6.8683	6.87392	5.95336	6.0674	5.98308	5.77231	5.78445	5.80555	5.75411	5.78798	6.01909	6.07086	5.96007	5.66768	7.01972	6.74622	6.82954	6.7885	6.87889	5.83235	5.91712	5.84414	5.89213	5.92389	5.99169	6.03202	5.91831	5.97116	5.56724	5.52266	5.7786	5.73228	6.22542	6.29396	5.99169	6.10314	6.04926	6.02034	5.66618	5.66423
AKR7A2	5.60495	5.91773	5.50141	5.53888	5.48295	5.59481	5.78799	5.57312	5.8087	6.26277	5.63512	5.58488	5.25585	5.57835	5.45964	5.46946	5.45964	5.45586	5.49856	5.72457	5.54421	6.31477	5.91507	5.21899	5.04128	5.93602	5.68919	5.88963	5.3947	5.34466	5.48097	5.52582	5.58578	5.24605	5.23549	5.21532	5.35706	5.86684	5.76243	5.61389	5.70154	5.62536	5.59311	5.52117	5.54855	5.67963	5.66226	5.71405	5.55005
MRTO4	5.9653	5.81149	7.03452	6.83426	6.84541	5.87987	6.07605	6.03598	6.43118	6.47465	6.46066	6.58899	6.46561	6.69897	6.62891	6.76107	6.76634	6.74933	6.87699	6.60846	6.70474	6.57563	6.8337	6.1943	6.15247	6.16368	6.07207	6.14352	6.69826	6.77239	6.78423	6.77664	6.69312	6.84037	6.74228	6.63719	6.57357	7.11659	7.01832	6.82529	6.91329	6.11574	6.23132	6.74955	6.74549	6.51649	6.47646	7.13639	7.11972
NNAT	6.81871	6.90746	5.38448	5.17987	5.51332	7.40239	7.46625	7.36619	7.49392	7.47991	7.36448	5.19901	4.81684	5.11907	4.65735	4.65872	4.69125	5.27065	5.33766	5.07182	5.24804	6.49844	6.24975	5.73468	6.08894	7.18366	7.17631	7.21723	5.13126	5.07808	5.07116	5.15851	5.30557	5.31253	5.49445	4.93073	4.70694	4.70487	4.62124	5.06627	4.50871	5.92108	6.20698	5.38087	5.35403	5.30289	5.35747	5.40395	5.43968
USE1	4.12154	4.13864	4.27846	4.31409	4.20499	3.89412	3.90849	4.00367	4.32238	4.57573	4.35822	4.24737	4.27461	4.49186	4.33847	4.06732	4.1013	4.06556	4.29748	4.10224	4.32094	3.95981	3.89602	4.53514	4.47021	4.11102	4.51908	4.0842	4.34586	4.03901	4.1926	4.35205	4.04106	4.01886	3.94063	3.9009	4.06827	4.19643	4.38241	4.53851	4.39045	3.98625	3.92398	4.16476	4.2052	4.2085	3.93969	4.64215	4.63787
MCF2L2	2.37692	2.36026	2.34593	2.30323	2.37177	2.56215	2.39452	2.55657	2.6515	2.5363	2.85767	2.19441	2.16698	2.24513	2.20607	2.16974	2.19291	2.15344	2.27006	2.16267	2.13429	2.07658	1.90446	2.88779	2.70916	2.89243	2.45017	2.67998	2.196	2.12533	2.02307	2.06101	2.29922	1.9518	2.15368	2.38333	2.21711	2.08489	2.08465	2.20098	2.15702	2.31009	2.32082	2.08442	1.98806	2.46848	2.45175	1.91945	2.1053
NRIP2	2.78626	2.80942	2.99344	3.10096	2.99262	3.06906	2.90383	2.97545	2.84235	3.03306	3.08577	2.95603	2.84235	2.87795	2.85863	2.86673	2.90078	2.76136	3.34392	2.68497	2.99125	2.46385	2.01568	3.57048	3.68732	2.45265	2.42734	2.35976	3.5129	3.48022	3.37313	2.94108	2.94968	2.30991	2.19706	2.60396	2.74577	2.94786	2.72796	3.09057	2.90857	3.15292	3.0716	3.08831	2.81512	3.25594	3.41506	3.66911	3.12631
LAMA3	2.10475	2.07024	2.11455	2.10682	2.11224	2.11242	2.09831	2.12431	1.9756	2.02026	2.05136	2.14309	2.13622	2.19528	2.0966	2.14802	2.08844	1.99912	2.32604	1.95633	2.16636	2.15077	2.13187	2.05018	2.06383	2.16561	2.14397	2.14181	2.09276	2.01886	2.03194	2.09385	2.13007	2.00963	2.1531	2.18054	2.20617	1.93922	2.11148	2.03641	2.13442	2.21889	2.16901	2.01529	2.20695	2.07086	2.15392	1.99071	2.19476
ANAPC4	5.44934	5.5841	5.88051	5.76303	5.81889	5.46475	5.55835	5.47795	5.49006	5.47702	5.40215	5.7675	5.90398	5.94453	5.84622	5.86954	5.71211	5.4256	5.76624	5.99581	6.24372	5.40076	5.91069	5.60064	5.72595	5.17013	5.25363	5.34133	6.10809	6.08152	6.00237	5.84815	5.86753	6.06892	6.05092	6.05319	6.11834	5.83429	5.80748	5.93793	5.93746	6.08093	6.09958	5.50339	5.50565	5.97509	6.03338	5.36037	5.35853
KCNQ1	2.43681	2.34152	2.42959	2.42505	2.41736	2.15986	2.38562	2.18369	2.5054	2.531	2.52475	2.46602	2.73717	2.3792	2.4106	2.4932	2.39856	2.23995	2.34724	2.39464	2.31939	2.50338	2.06069	2.60248	2.55847	2.91383	2.88818	2.95205	1.94839	1.94198	1.94311	2.38107	2.26955	2.48872	2.12001	2.47599	2.12223	2.12752	2.45611	2.68607	2.45413	2.57444	2.49318	2.09058	2.07983	2.3721	2.06951	2.11256	2.48193
TRAPPC3	5.9594	5.78711	5.90486	5.73733	5.67934	5.68782	5.59338	5.533	6.20365	5.96824	6.16742	6.17067	6.05022	5.97282	5.49259	5.63329	5.4852	5.74363	5.69257	5.82627	5.73197	5.68183	5.83116	5.71744	6.089	6.10933	6.00731	6.02125	5.64204	5.54559	5.65361	5.73658	5.76064	5.80738	5.70596	5.85695	5.84027	5.77526	5.83691	5.51563	5.77138	6.07391	5.8223	5.71199	5.79091	5.50832	5.60028	5.73252	5.62779
THRAP3	6.68503	6.59393	7.57949	7.36431	7.10559	7.1334	7.07136	7.00892	7.12355	7.01666	7.05291	6.95414	7.07761	6.9547	7.17527	7.19364	7.10275	7.10412	7.05815	7.05543	6.9425	6.35192	6.35192	7.80812	7.77634	7.03407	7.04558	7.00345	7.09962	7.1561	7.09364	7.05759	7.02251	7.15056	7.17005	7.36343	7.37491	7.03402	6.96202	7.12225	7.08212	7.1162	6.9959	6.83466	6.8642	6.92484	6.98995	6.83022	6.82545
PHPT1	6.63996	6.72445	6.65263	6.574	6.8249	6.29544	6.4584	6.24826	6.68529	6.60787	6.61453	7.11383	6.74765	6.86353	6.89386	6.84021	6.54303	6.94832	6.87647	6.71006	6.57967	6.81179	6.91396	6.26112	6.65042	6.71428	6.55896	6.56129	6.57084	6.73571	6.81487	6.7068	6.85046	6.38097	6.31038	6.50001	6.21973	6.99265	6.98919	7.10741	7.09187	6.66246	6.70967	6.83538	7.03701	6.72579	6.6012	7.12841	7.16593
ENTPD2	2.93744	2.88193	3.01668	3.03631	2.92818	2.90232	2.71059	2.75703	2.95173	2.92365	2.91466	3.0475	3.10186	3.30364	3.1477	3.02672	2.77237	2.96598	2.80386	3.07419	2.9451	2.84937	2.43537	3.21138	3.35714	3.10384	3.04227	3.03751	2.94605	2.75504	2.89518	2.88966	3.00491	3.0612	3.12639	3.16294	3.36414	3.06557	2.9433	3.26485	3.18886	3.14663	3.11206	2.9081	2.87408	2.72057	2.62441	2.36017	2.23324
LY75	1.1081	1.54209	3.1016	3.69434	2.97261	2.33456	2.31537	2.35166	2.34908	2.48055	2.42382	2.42639	2.44948	2.50026	2.46937	2.53715	2.54529	2.57468	2.52656	2.7425	2.92057	2.43692	2.47436	2.3515	2.46488	2.18627	2.18892	2.14899	2.65722	2.62403	2.78606	2.67327	2.70888	2.75431	2.6067	2.82854	2.76979	2.53713	2.64514	2.76792	2.77025	2.6665	2.48145	2.76337	2.66211	2.72695	2.75397	2.71163	2.61147
ARID4B	4.41509	5.36003	4.27189	4.00388	4.11381	5.06609	4.82689	5.06879	4.88929	4.82274	4.8719	4.05735	4.3046	4.16355	4.01049	4.24991	4.08738	4.18611	3.94387	4.10448	3.86572	2.93004	3.2194	6.1199	5.87031	4.73499	4.77046	4.7657	4.27638	4.33408	4.32788	3.98917	4.06092	4.34333	4.32243	4.48799	4.45492	3.99002	3.88729	4.12571	4.0011	3.85287	3.84899	3.84899	3.84378	3.82801	3.89209	3.86341	3.80979
OPN3	3.64426	5.10533	2.2993	2.36333	2.22617	3.29925	3.68835	3.59163	4.21438	4.56493	4.31117	2.64981	2.47508	2.52974	2.41791	2.67182	2.77631	2.67127	2.54067	2.76196	2.32585	3.29539	3.45654	3.22752	3.08401	4.22712	4.08583	4.39456	2.24867	2.16971	2.4693	2.58854	2.56133	2.67655	2.58933	2.65554	2.45142	2.56267	2.62656	2.69259	2.88573	2.67856	2.42278	2.43941	2.48155	2.50129	2.55197	2.44413	2.53887
SDCCAG8	5.99754	2.78173	4.81367	4.80589	4.65553	4.29144	4.18585	4.32687	3.91801	3.89035	4.02266	5.061	5.07131	4.91673	4.69741	4.9553	5.03398	4.90035	4.90035	4.87472	5.04749	4.61843	4.61522	4.59261	4.29738	3.83756	3.79658	3.76556	5.1356	5.3586	5.29156	4.86655	4.99491	5.01641	4.95089	5.08257	5.1909	4.77476	4.84057	4.77033	4.8835	5.01451	5.04398	4.91264	4.71323	4.88566	4.95196	4.9332	4.92656
HHAT	2.27491	2.35269	2.38804	2.2064	2.38012	2.21729	2.3366	2.09447	2.22996	2.29342	2.2068	2.37328	2.39842	2.32811	2.43519	2.51176	2.36849	2.45242	2.34995	2.26632	2.28157	2.41615	2.46474	2.26303	2.12068	2.51332	2.4541	2.47426	2.41544	2.01932	2.02045	2.23532	2.43981	2.38297	2.42927	2.33784	2.41034	2.25014	2.41355	2.45455	2.36988	2.02881	2.39265	2.44509	2.38243	2.29962	2.27886	2.3127	2.21232
KIF1B	4.80285	4.93313	5.66938	5.49769	5.48912	5.74917	5.69481	5.78667	5.79135	5.7981	5.75838	4.70688	4.93699	4.86121	5.06322	5.02511	5.00955	5.2213	4.97974	4.95039	4.84199	4.97081	4.43473	6.04407	5.94419	5.97446	5.86785	5.93611	4.75795	4.76686	4.78748	5.01712	4.97959	5.09082	5.1474	5.12002	5.11638	4.66235	4.64151	4.80568	4.82751	5.5194	5.47205	5.10632	5.11791	5.09502	5.04208	4.64873	4.56051
FOXC1	2.36237	1.84996	3.64257	3.83787	4.28654	2.63374	2.50881	2.79697	2.72556	2.99046	3.03949	3.39138	3.42385	3.37637	3.47483	3.40126	3.29145	3.3891	3.22921	4.0079	3.8855	3.23442	3.65842	2.72306	2.73548	2.22468	2.25914	2.2712	3.9309	3.8738	3.96737	3.62029	3.63557	3.45352	3.47858	3.93934	3.90553	3.78775	4.07044	3.55062	3.34111	2.69863	2.92063	3.98605	3.91354	3.29871	3.49601	4.04791	4.15851
TBC1D22A	4.47586	4.42678	4.51736	4.62052	4.69728	4.43587	4.21572	4.50775	4.2707	4.31892	4.42879	4.78045	4.58833	4.53756	4.6791	4.64835	4.65771	4.69183	4.66591	4.7428	4.75832	4.78265	4.78661	4.15716	4.29666	4.18978	4.03781	4.09694	4.99325	4.87879	4.83805	4.69712	4.73232	4.34348	4.59796	4.53834	4.41613	4.79774	4.69041	4.74743	4.7744	4.7082	4.59374	4.72889	4.82684	4.79904	4.91617	4.99767	4.95899
SYNE2	5.18598	5.46201	6.10964	6.07163	6.03245	5.19036	5.14451	5.21788	5.12568	5.39799	5.33113	6.01403	6.18139	5.98969	6.29658	6.44793	6.41466	6.09991	6.17108	5.79751	5.70928	4.84622	4.85187	6.71492	6.50426	5.57476	5.46212	5.37291	5.96592	6.03251	5.96768	6.00752	5.88137	5.92564	5.88596	6.11058	6.18108	5.80621	5.80386	5.95828	5.95211	5.99575	5.92986	5.8667	5.82246	6.03847	6.06743	5.88129	5.88543
PLEKHH1	4.76619	4.26857	4.12788	4.3336	4.09893	4.84374	4.85564	4.99719	4.95179	4.83835	4.97041	3.89116	4.03195	3.54534	3.94219	3.94695	3.96751	4.1257	4.32752	3.66405	3.88713	3.76968	3.70308	5.02356	5.09776	4.49682	4.43875	4.7984	4.21586	4.17171	4.26957	4.02035	3.98185	3.54607	3.56391	4.0465	3.99432	4.01875	3.95013	3.99046	3.90161	4.06556	4.02332	4.15552	4.2644	4.21803	4.3262	4.05339	3.89943
ATP9A	3.34815	3.81424	4.91757	5.00503	4.64351	3.64749	3.54566	3.65359	3.43779	3.42678	3.46643	4.93795	4.96161	4.80358	4.88525	4.93097	4.80086	5.20067	5.30327	4.52145	4.55803	4.98656	4.79645	3.5764	3.47325	3.4683	3.45461	3.45343	4.99185	4.91929	4.9615	4.90358	4.88813	4.94047	4.8009	5.00277	5.02909	5.11555	4.99391	4.88583	4.83836	4.34281	4.39174	5.10731	5.14328	4.97689	5.07799	4.88872	4.79805
SPO11	1.57053	1.48693	1.49996	1.41276	1.55015	1.5088	1.50488	1.53765	1.48118	1.5097	1.51718	1.51135	1.45595	1.46321	1.55815	1.49032	1.49315	1.43666	1.74892	1.41707	1.43666	1.54039	1.5407	1.46053	1.46889	1.46422	1.45078	1.47932	1.54438	1.53797	1.5391	1.50121	1.51844	1.54067	1.5256	1.53437	1.52782	1.5331	1.52694	1.52635	1.5258	1.4674	1.4657	1.49617	1.48541	1.48106	1.47509	1.51814	1.52756
CBLN4	1.58228	1.47988	1.6456	1.69314	1.76885	1.60958	1.61401	1.63156	1.64254	1.61374	1.6339	1.64786	1.62211	1.67424	1.64723	1.58278	1.6133	1.5988	1.58437	1.57922	1.8728	1.6655	1.66581	1.58564	1.594	1.58933	1.57589	1.60443	1.66949	1.66308	1.66421	1.82439	1.49321	1.66585	1.65078	1.65955	2.03371	1.65828	1.65212	1.65153	1.65098	1.59258	1.59088	1.62135	1.61059	1.60624	1.60027	1.64332	1.65274
CHRDL2	2.24991	2.24345	2.39363	2.29174	2.41016	2.25424	2.15863	2.26755	2.14376	2.20653	2.11917	2.5696	2.43537	2.36251	2.50339	2.42402	2.2956	2.36128	2.26848	2.25984	2.47878	2.09483	2.43362	2.27068	2.44767	2.48182	2.31927	2.49424	2.08844	2.40326	2.08316	2.32027	2.36392	2.01663	2.00156	2.39728	2.48745	2.00907	2.31001	2.64323	2.61169	2.26123	2.49873	2.42272	2.30176	2.65289	2.39053	1.9941	2.47466
FAM168A	4.6219	4.59975	4.77397	4.73214	4.72697	4.4704	4.54508	4.60679	4.56488	4.58277	4.5342	4.67676	4.66452	4.83912	4.83305	4.77311	4.89331	4.75487	4.8945	4.67206	4.85218	5.06763	4.92242	4.3204	4.35088	4.58402	4.57362	4.62972	4.79231	4.60931	4.80302	4.85103	4.73577	4.34191	4.25606	4.53222	4.55523	4.7039	4.69184	4.78937	4.74431	4.97933	4.90974	5.003	5.06327	5.19129	5.08924	4.89491	4.94882
RELT	3.23811	3.10718	3.35236	3.1611	3.01284	3.02853	3.06182	3.06881	3.15795	3.09313	3.08541	3.25685	3.37169	3.31677	3.14438	3.1928	2.98878	3.34761	3.29544	3.24741	3.23995	3.56492	3.6359	2.72183	2.66633	3.04759	2.95407	2.92374	3.30585	3.38193	3.27028	3.37677	3.18843	3.14873	3.25304	3.29355	3.18356	3.28428	3.38077	3.39014	3.46255	3.15399	3.03876	3.40311	3.42296	3.06044	3.14135	3.49903	3.40537
GALC	3.20838	3.12526	3.32431	3.55695	3.45418	3.79627	3.6896	3.49422	4.22864	4.26339	4.23186	3.08417	3.06229	2.66954	2.68124	2.63685	3.02417	3.15805	3.0958	2.9792	2.96028	3.48644	3.16223	3.45811	3.51397	3.97659	3.95707	3.96318	2.72766	2.93766	2.86896	2.99823	3.09844	3.2968	3.22551	3.21546	3.29024	3.02472	2.97665	2.9933	2.96539	3.13919	2.90715	2.90939	2.96011	2.88659	3.03075	2.94492	3.00716
NOP58	7.77795	7.87502	7.88813	7.59895	7.81315	7.54164	7.44103	7.49498	7.68153	7.60983	7.63291	7.96084	8.00065	7.93635	8.12215	8.07257	8.13706	7.77099	7.8715	7.6357	7.69254	6.14547	6.53162	9.40174	9.13168	7.5479	7.55769	7.51958	8.11166	8.05259	8.02636	7.83508	7.65028	8.02576	8.06811	8.00368	8.07393	7.72589	7.75817	7.70135	7.7148	7.45402	7.48976	7.6479	7.6479	7.6044	7.59817	7.70854	7.66056
KCNH2	4.0236	3.5292	4.84324	4.90324	4.78054	3.56098	3.58407	3.55506	3.75853	3.42907	3.73258	4.84361	4.85749	4.99032	4.98522	4.9992	5.15319	5.00276	4.97241	4.81008	4.9349	5.28604	5.40411	3.12275	3.33687	3.93999	3.954	3.85634	4.58519	4.61811	4.77104	4.82052	5.03955	4.65379	4.6377	4.67604	4.43217	4.98596	4.98515	4.99113	5.02366	5.32381	5.27923	5.05141	5.11984	4.48057	4.59335	5.27315	5.37364
CUL1	6.12842	6.80104	6.61855	6.47065	6.55329	6.73534	6.77207	6.69688	6.63355	6.56147	6.50716	6.43633	6.5843	6.40389	6.19978	6.2611	6.39612	6.3443	6.57248	6.55717	6.56323	6.96125	7.23041	6.05811	5.81288	6.78876	6.65186	6.63894	6.36655	6.38075	6.26712	6.57733	6.44125	6.79065	6.80644	6.62877	6.76809	6.67375	6.70543	6.56287	6.62565	6.21339	6.09142	6.51671	6.52127	6.19565	6.20276	6.32339	6.52244
FAM114A2	3.74382	3.77848	3.76497	3.82322	3.75937	3.7998	3.85759	3.92831	3.42817	3.43087	3.69522	3.71425	3.70282	3.609	3.81312	3.92679	4.19569	3.8236	3.97082	3.80107	3.74842	3.36312	3.51555	4.15658	3.99863	3.54031	3.27303	3.22169	4.29889	4.0526	4.1643	4.0074	3.66456	4.0247	3.97496	4.15171	4.12407	3.69485	3.80764	3.5532	3.59043	4.09249	3.97956	3.90043	3.90993	3.69444	3.80202	3.4027	3.67252
CYFIP2	5.50955	5.59021	4.62886	4.87531	4.49007	5.68523	5.65381	5.61657	5.51751	5.58255	5.54721	4.54604	4.5853	4.62228	4.61386	4.66574	4.69707	4.95908	4.87052	4.32296	4.44585	5.28381	4.7354	5.23995	5.18523	5.82797	5.68278	5.80517	4.44821	4.42983	4.47262	4.39994	4.89926	4.49675	4.47551	4.4078	4.48732	4.58674	4.62665	4.60226	4.75188	5.17035	5.14282	4.62947	4.62325	4.49475	4.53385	4.72043	4.64379
EIF2AK2	5.14749	5.21874	4.15014	4.0283	3.84208	6.38764	6.35388	6.30241	6.3445	6.18072	6.33766	3.47789	3.42487	3.47379	2.64894	3.01851	2.74646	3.4903	3.52092	3.4176	3.52181	3.35673	3.22667	6.26525	6.05043	5.70796	5.55787	5.64996	3.86116	3.76985	3.80181	3.53304	3.44227	3.66705	3.77193	3.78296	3.73094	3.37009	3.45434	3.33515	3.44793	3.60274	3.51254	3.35142	3.33111	3.55371	3.48221	3.19401	3.21438
USP36	5.4663	5.29494	6.07573	6.15387	6.09022	5.57781	5.63386	5.67061	5.61927	5.50217	5.53429	5.78602	5.8664	5.91599	6.11225	6.17655	6.08277	6.19144	6.32226	5.53421	5.639	5.35269	5.34764	6.17491	6.2841	5.29629	5.66489	5.83377	5.90993	5.86486	6.16927	5.86932	5.97413	5.58472	5.59537	5.6701	5.76469	5.93565	5.91759	6.02888	6.0706	5.88706	5.85697	6.04157	5.97687	5.93269	5.95832	6.23811	6.28845
MCOLN3	3.42613	2.66362	3.89637	3.82001	2.99976	3.33564	3.1442	3.29578	3.20013	3.2691	3.25299	3.52817	3.8508	3.78106	2.97781	3.2743	3.23606	3.36703	3.74096	3.12894	3.45857	2.56465	2.93785	3.92998	3.94954	2.94748	3.01525	3.04286	3.56835	3.75184	3.74724	3.41699	3.43076	3.39714	3.48865	3.63901	3.73156	3.55293	3.44458	3.39096	3.36002	3.24474	3.08274	3.16708	3.23232	3.38542	3.36787	3.68679	3.61022
CCDC85A	1.59921	1.86483	1.60582	1.64558	1.6943	1.50048	1.4952	1.54018	1.59757	1.52455	1.68831	1.86554	1.69186	1.75169	1.85468	1.82151	1.8247	1.93558	1.52443	1.51927	1.78467	1.46353	1.8751	1.61442	1.7657	1.75059	1.88435	1.86368	1.5304	1.52399	1.52512	1.80357	1.57841	1.65445	1.63937	1.64815	1.64159	1.64688	1.64072	1.64013	1.63957	1.58117	1.95813	2.01866	1.59919	1.59484	1.58887	1.92275	1.64134
PUM2	5.93136	5.71096	6.06103	5.75272	6.09005	6.07551	6.06208	6.19971	5.95133	5.92304	5.9831	5.827	5.84978	5.84241	5.83292	5.8142	5.87148	5.78549	5.76928	5.85816	5.79481	5.42082	5.37015	6.43743	6.51579	5.96862	6.11997	6.03317	5.7652	5.87689	5.85244	5.85384	5.75003	5.99061	5.98975	5.96903	6.08646	5.64711	5.70705	5.78603	5.70853	5.72949	5.8297	5.73136	5.71283	5.80444	5.83375	5.66438	5.64044
ITIH1	1.63485	1.63357	1.56291	1.66626	1.82863	1.56541	1.62727	1.60643	1.67201	1.63534	1.61228	1.6676	1.67838	1.67389	1.74213	1.72978	1.71605	1.69253	1.67809	1.67294	1.69253	1.69831	1.69862	1.61845	1.62681	1.56165	1.54821	1.9397	1.64181	1.6354	1.63653	1.67541	1.69264	1.69268	1.6776	1.68638	1.67982	1.68511	1.67894	1.67836	1.6778	1.6194	1.6177	1.64817	1.63742	1.63307	1.6271	1.67015	2.03465
ZFR	6.38954	6.74928	6.38099	6.18803	6.0052	6.77583	6.72099	6.86436	6.61976	6.70623	6.79688	6.13735	6.08491	6.07351	6.0019	5.99271	6.22452	5.90627	6.0248	6.0932	6.16261	5.34367	5.85331	7.3917	7.07764	6.7673	6.70544	6.65872	6.14103	6.18585	6.04113	6.10884	5.9846	6.14935	6.2763	6.22432	6.2854	5.90231	5.88477	5.8693	5.92659	6.04191	6.04847	5.94407	5.97237	6.12384	6.19441	5.94407	5.96005
ZNF280C	6.05966	6.14149	3.47493	3.72132	3.86297	5.19128	5.19649	5.09868	5.36214	5.42402	5.35638	4.2841	4.27621	4.17881	4.21927	4.30569	4.4898	4.05614	4.01846	4.29999	4.15639	3.5066	3.51935	6.01704	6.08464	4.89325	4.93857	4.84028	4.64151	4.70672	4.67113	4.16648	4.099	4.22677	4.12592	4.11588	4.13473	3.81467	3.6862	3.78335	3.77518	4.48875	4.45866	4.13473	3.9879	4.34201	4.35251	4.27972	4.41692
NPFFR2	2.37878	2.11671	2.16132	2.24323	3.38062	3.48541	3.6115	3.32128	2.56383	2.79129	2.51189	1.92787	1.91952	1.95354	1.83032	1.99639	2.01598	2.25865	2.3545	2.40559	2.19875	2.46682	2.55219	2.49618	2.46108	2.3417	2.40599	2.40328	2.60793	2.54936	2.65615	2.36098	2.24776	2.07927	2.1588	2.2085	2.29861	2.09784	2.57478	2.25944	2.09589	2.29478	2.57353	1.9821	2.55094	2.28855	2.43192	2.52891	2.44612
PHF21B	3.77852	3.74876	3.93938	3.94074	3.90272	3.96073	3.95269	4.12873	4.07578	4.08436	4.14405	3.94679	3.89	3.84856	3.72006	3.87136	3.7472	3.56257	3.45398	3.45178	3.61174	2.78453	2.62897	5.05029	5.32631	4.85143	4.82424	4.94955	2.94788	3.0631	3.04895	3.74658	3.29346	3.36511	3.27679	3.42336	3.42688	3.54069	3.39191	3.5501	3.60403	3.75041	3.62854	3.52641	3.5931	3.48786	3.32142	3.78813	3.64552
TRAF1	2.41393	2.43045	2.70406	2.49523	2.39245	2.49045	2.50622	2.50682	2.59467	2.5252	2.52141	2.46722	2.51133	2.47415	2.55904	2.52293	2.49097	2.6614	2.55234	2.18423	2.1193	1.91961	1.83536	3.29679	3.00503	2.67319	2.69816	2.77572	2.37996	2.20491	2.35325	2.35238	2.40625	2.16259	2.23318	2.2888	2.38137	2.68899	2.44222	2.61909	2.45547	2.54248	2.53833	2.20589	2.43627	2.49898	2.46135	2.1399	1.97417
RC3H2	5.40729	5.35023	5.18691	5.05184	5.19863	5.12842	5.09484	5.1278	5.01743	5.10282	5.15182	5.32764	5.43268	5.42516	5.26628	5.26872	5.33079	5.48634	5.30244	5.2323	5.19264	4.6799	4.87908	5.74115	5.59134	4.62007	4.78883	4.72788	5.77869	5.7639	5.65782	5.40955	5.19731	5.32925	5.32539	5.45861	5.57427	5.08485	5.15394	5.10983	5.11953	5.19247	5.27792	5.29615	5.26019	5.51476	5.46688	5.33356	5.35731
IL17RB	3.09413	3.23273	3.54358	3.59896	3.63836	3.73832	3.68647	3.62881	3.58945	3.85427	4.00136	3.18105	3.15234	3.06438	3.10633	3.27189	3.12159	3.39225	3.14	3.31852	3.3852	3.51732	3.50925	3.29839	3.4738	3.78071	3.69914	3.59743	3.12859	3.25316	3.23912	3.32159	3.2964	3.29942	3.41371	3.67329	3.80466	3.68678	3.66791	3.53159	3.62613	2.88773	3.02945	2.85099	3.29814	3.08089	2.91601	3.14264	3.03456
TRAF3IP2	4.42288	4.27181	4.33399	4.31225	4.58135	4.27068	4.36753	4.23893	4.24669	4.53616	4.5673	4.28008	4.30323	4.31566	4.3049	4.43353	4.49704	4.6998	4.55405	4.22494	4.39468	5.07913	4.53363	3.87532	3.96582	4.14997	4.33302	4.1155	4.41306	4.50364	4.66567	4.40488	4.53186	4.58162	4.56779	4.60083	4.33617	4.43046	4.37802	4.48748	4.43232	4.6422	4.69324	4.42278	4.59007	4.39474	4.32439	4.33936	4.27245
GYG2	5.1537	5.10883	4.7771	4.76615	4.59703	6.72536	6.75136	6.85919	6.46386	6.41291	6.31159	3.72805	3.68474	3.63983	3.30869	3.55478	3.62182	3.80049	3.77584	4.3517	4.26692	4.5787	4.41224	5.57932	5.7838	6.2124	6.15622	6.14926	3.97074	3.98403	4.05844	4.10232	3.99515	4.17064	3.84387	3.81758	3.81758	4.20944	4.33812	3.84031	4.30481	4.09948	4.04548	3.91692	3.57265	4.07933	4.11066	4.32146	4.29148
DCBLD2	4.49231	4.43078	4.54134	4.55993	4.62956	5.73488	5.78456	5.76433	5.37352	5.49889	5.52326	3.72933	3.53981	3.57307	3.76309	3.93583	3.8166	3.81145	3.889	4.11115	4.08787	3.99032	4.17458	5.2453	5.26884	5.49934	5.55775	5.56681	3.85997	3.83789	3.69683	4.102	3.84774	4.41148	4.3838	3.9908	4.25595	3.81573	3.85305	3.95978	3.93036	3.84886	3.91456	3.6394	3.81862	4.1408	4.16696	3.73273	3.73499
SOAT1	3.61693	2.34307	5.68947	5.75852	5.72516	2.92799	2.95342	2.94486	2.45033	2.49786	2.40532	5.79787	5.75723	5.79288	6.1323	6.30013	6.1323	5.17538	5.539	6.0265	6.33503	5.0715	5.82421	3.3566	3.11185	3.08167	3.08566	3.09485	5.62113	5.58102	5.58192	5.96782	5.57013	6.04528	6.01616	6.16308	6.26748	5.86143	5.91219	5.89085	6.03435	5.16474	5.24596	5.79333	5.71569	5.48486	5.49383	5.50754	5.70683
PKP2	4.39031	4.6964	5.46329	5.41688	4.7659	5.12545	5.06308	5.16685	4.69854	4.60498	4.79695	5.01541	4.95649	4.92125	4.83763	4.89257	5.01816	5.18926	5.07801	4.95641	4.91096	4.3786	4.5273	5.43954	5.35368	4.37634	4.43288	4.46173	5.50815	5.36606	5.40353	4.98696	5.08036	5.20115	5.24483	5.20721	5.23634	5.41302	5.48027	4.78806	4.84788	4.61086	4.57872	5.49503	5.36674	4.65774	4.5983	4.94831	4.86409
MSH4	1.93827	1.91543	1.9713	2.00613	2.18084	1.93581	1.94818	1.95715	1.99951	1.90512	1.94626	2.01342	2.00357	2.05618	2.0423	1.96	2.01227	2.0995	2.12549	1.99266	2.12385	2.095	1.97696	1.81468	2.03995	1.35082	1.87357	1.78818	2.34005	2.23339	2.30387	2.16042	2.01033	2.2057	2.11746	2.0629	2.0871	2.06391	2.21838	2.25515	2.17145	1.97726	1.92046	2.01727	2.09354	2.01934	2.10507	1.84118	2.20986
F7	2.2146	2.43853	2.22772	2.23212	2.32055	2.15686	2.25801	2.21771	2.3312	2.37347	2.13368	2.43413	2.37617	2.18396	2.52147	2.28003	2.33212	2.31098	2.09958	2.31527	2.20978	2.02036	2.01789	2.44484	2.71652	2.44513	2.51604	2.51009	2.1053	2.11451	2.10834	2.18707	2.28074	1.99406	2.28859	2.43499	2.38374	2.15982	2.31451	2.10473	2.06014	2.40446	2.38896	2.13781	2.23466	2.32339	2.33069	2.07698	2.10494
GDI2	8.36521	8.20847	8.01683	7.92887	7.80841	8.49094	8.49673	8.46499	8.70314	8.47466	8.74526	8.00384	7.98715	8.00954	7.35545	7.4172	7.52327	7.72725	7.71265	7.8231	7.81857	7.81432	7.76467	8.5934	8.38499	8.54125	8.5772	8.5617	7.75464	7.71853	7.68277	7.80439	7.7364	7.92245	7.98625	7.58835	7.54703	7.46379	7.39603	7.16736	7.10066	8.41756	8.33623	8.18412	8.15219	7.49573	7.57343	8.01478	7.98034
PRDM1	3.24983	2.47153	4.7294	4.74114	4.74027	2.40219	2.12252	2.20662	2.62064	2.43542	2.50826	4.87491	4.98044	4.95487	5.32324	5.40281	5.40152	4.69045	4.89748	4.94994	4.8796	4.07377	4.35542	3.48552	3.1631	2.80619	2.79585	2.63131	4.84587	4.80322	4.73428	4.93679	4.77195	5.09974	5.00926	5.09078	5.09923	5.00445	5.02124	5.05989	5.06876	4.33726	4.37092	4.74743	4.79214	4.71232	4.60357	4.78671	4.86619
ATG5	4.93172	5.18996	6.5695	6.36243	6.33876	5.09284	5.14755	5.09627	5.23001	5.13848	5.08327	6.35517	6.38788	6.36193	6.40459	6.37011	6.4657	6.21568	6.42931	6.34702	6.39906	5.63336	6.17637	5.58119	5.65368	5.06954	5.10553	4.94893	6.47985	6.49222	6.47084	6.42473	6.2708	6.62613	6.47563	6.43482	6.50151	6.46269	6.48199	6.4074	6.40497	6.10411	6.12145	6.15891	6.13508	6.29684	6.3172	6.36556	6.26995
TMCC3	2.66864	2.37229	4.19892	4.15763	3.65023	2.87047	2.7874	2.84866	2.90819	2.79294	2.78476	3.81077	3.66223	3.76904	3.74481	3.86558	3.91822	3.8494	4.08174	3.56607	3.67619	3.63801	4.00625	2.83091	2.77919	3.09055	3.06379	3.04198	3.60584	3.53208	3.5473	3.81069	3.77601	3.94591	3.87849	4.16841	4.10422	3.93426	3.9935	3.71884	3.70752	3.48825	3.54903	3.70652	3.82081	3.46701	3.57029	3.9463	3.69426
MTA3	7.15673	7.01813	6.64507	6.7107	6.63146	7.04009	7.12202	7.07653	7.21887	6.97503	7.03549	6.68093	6.8324	6.69923	6.61505	6.62648	6.63301	6.54727	6.64501	6.6811	6.70145	7.2242	6.99851	6.67809	6.61759	7.47967	7.50915	7.57387	6.21588	6.46075	6.03825	6.63625	6.65117	6.65735	6.76155	6.83395	6.90397	6.44956	6.45774	6.70823	6.66644	6.8378	6.80983	6.42797	6.48935	6.83583	6.84005	6.23813	6.38157
USP13	4.69523	4.92098	5.72089	5.94739	6.18601	5.24847	5.14257	5.33282	4.75168	4.79492	5.01413	5.70217	5.62691	5.55099	5.88961	5.86685	5.94791	6.19003	6.01101	5.81763	5.37124	5.28135	5.79511	5.4308	5.11575	4.74557	4.68487	4.65452	6.15637	6.10509	6.08809	5.6472	6.04776	5.87906	5.84339	6.04006	6.07258	6.04644	6.01132	5.76572	5.76104	5.08176	4.89481	5.81377	5.85806	6.39319	6.34113	5.90529	5.85209
ATP11B	4.74537	4.77829	3.62293	3.21886	3.36309	5.18731	5.08338	5.04402	4.8961	4.99143	5.10316	3.38629	3.21751	3.15822	2.72066	2.9007	2.87921	3.44965	3.54408	3.52495	3.63816	3.99668	3.81408	4.3184	4.06018	3.64192	3.69811	3.67325	4.44777	4.46483	4.35812	3.73612	3.3423	3.2358	3.30664	3.46258	3.53783	3.15174	3.19697	3.13367	3.12765	3.67782	3.77306	3.60167	3.65103	4.55087	4.49844	3.41597	3.30564
LAMC2	3.81796	3.7735	3.70652	3.70408	3.63087	4.7056	4.79478	4.76457	3.30038	3.20473	3.49657	3.72334	3.78143	3.35115	3.08461	3.28501	3.47025	3.75235	3.97972	3.46014	3.38964	3.70235	3.57619	3.8074	3.90153	3.51455	3.434	3.51203	4.06552	3.95015	4.00497	3.54594	3.74498	4.06156	4.13209	3.67604	3.74032	3.68779	3.64375	3.28574	3.38686	3.72333	3.71343	3.82439	3.85417	3.4678	3.41877	3.3258	3.38553
SEC61A1	6.37539	6.16484	8.14817	7.72522	7.73132	6.96678	6.97169	7.03884	6.85837	6.72818	6.82723	7.41203	7.3525	7.36096	7.40317	7.50996	7.45274	7.43941	7.51008	7.56275	7.5576	7.19423	7.26576	6.99183	7.17566	6.67016	6.7393	6.84334	7.57522	7.51314	7.60005	7.48718	7.54774	7.42807	7.30138	7.17273	7.15324	7.61001	7.57905	7.50291	7.5363	7.12776	7.27995	7.68788	7.65448	7.7758	7.72294	7.8865	7.8604
PPP1R12A	6.90827	7.1638	5.39033	5.35039	5.64341	6.5901	6.58909	6.55366	6.53971	6.6533	6.66393	5.94403	5.84907	6.01259	5.69565	5.77608	5.82781	5.52627	5.57011	5.53547	5.59961	4.42978	4.67386	8.03065	7.76404	6.79264	6.70243	6.63534	5.86219	5.77076	5.58414	5.55547	5.56025	5.89973	6.00308	6.02107	6.07711	5.51185	5.44626	5.54461	5.50684	5.72963	5.69393	5.32357	5.28237	5.42849	5.41346	5.05209	4.99171
RASGRF1	1.76002	1.89115	1.92298	1.98741	1.91891	1.79636	1.97236	1.84671	1.82153	1.69781	1.8108	2.07858	1.99889	1.83056	1.98653	2.04927	1.85174	1.72318	1.76113	2.0631	2.053	1.94928	2.05767	1.81356	1.75987	2.12128	2.15392	2.12575	1.75705	1.74732	1.46526	1.91706	1.88315	1.85285	1.83777	1.84655	1.83999	1.84528	1.83911	1.83853	1.83797	1.77957	1.77787	2.10541	2.13025	2.08063	1.78727	2.16287	1.83974
CAMK2B	1.8283	1.7947	1.85093	1.86604	1.84536	1.69631	1.69657	1.76574	1.81929	1.72376	1.90361	2.04455	1.93573	1.76008	1.84251	1.87694	1.94179	1.91408	1.88293	1.80637	1.79544	1.50543	2.00066	1.87152	1.95801	1.73236	2.09776	1.74746	1.81252	1.80611	1.80724	1.86666	1.83275	1.77574	2.04948	1.76944	2.1122	1.76817	1.76201	1.76142	1.76087	1.94295	1.98193	1.73124	1.72048	1.71613	1.95878	2.02179	1.76263
CROCC	4.65075	4.56566	3.953	4.10109	3.95786	4.11924	4.10606	4.22268	4.45516	4.34868	4.37851	4.43328	4.56297	4.31443	4.29663	4.26308	4.1573	4.19843	4.03882	3.92897	3.86985	3.58136	3.46663	4.94317	5.22818	4.90826	4.90942	4.97275	3.69839	3.66825	3.67195	4.12522	3.89281	3.40167	3.27704	3.58345	3.42697	3.6849	3.49804	3.80867	3.87412	4.63255	4.43734	4.48363	4.41693	4.47339	4.56919	4.37086	4.20552
POLR3E	5.28365	5.46694	6.06837	6.03978	6.10886	5.5721	5.61143	5.68905	5.84328	5.78256	5.72419	5.81385	5.78418	5.79369	5.98428	5.85865	5.72529	5.9441	5.97558	5.79272	5.91463	6.02537	6.00904	5.47683	5.54962	5.73363	5.74724	5.62716	5.8012	5.81018	5.87187	5.8679	5.94562	5.64449	5.68708	5.85578	5.74223	6.09344	6.09841	6.09521	6.07212	5.75838	5.75421	5.89835	5.92007	5.82456	5.86182	6.08643	6.11554
ATP2B4	5.86656	5.83152	5.56989	5.68517	5.84567	5.316	5.21706	5.11001	4.94332	4.9631	5.11631	6.33663	6.307	6.26446	6.16984	6.32131	6.21035	6.21212	6.05556	6.11115	5.78258	5.88135	5.66526	5.74448	5.46736	5.25268	5.29359	5.28341	6.10115	6.12226	6.08461	6.11013	5.97058	5.71676	5.74291	6.04782	6.09419	5.87967	5.86161	6.01974	6.0518	6.38108	6.3716	6.24471	6.26678	6.21988	6.24845	5.74994	5.74874
ZC3H11A	4.63016	4.7209	4.50067	4.37806	4.48422	4.62774	4.53097	4.97449	4.13202	4.48741	4.25096	4.43666	4.42911	4.71529	4.41888	4.52496	4.81511	4.58442	4.67424	4.4441	4.69512	4.48478	4.45409	4.61274	4.56292	3.56599	4.6331	4.222	5.01816	4.75579	4.97676	4.65058	4.54835	4.57616	4.61218	4.67967	4.81354	4.71903	4.67272	4.76134	4.76751	4.49646	4.44171	4.52183	4.60572	4.59619	4.50199	4.26575	4.55969
RIOK2	5.70254	5.17741	4.40301	4.06384	5.02236	4.77765	4.9417	4.85335	4.93738	4.94426	4.80226	4.87799	5.1179	5.0433	4.70159	4.81989	4.85171	4.69276	4.82227	4.71017	5.02618	4.53477	4.82458	5.22316	4.9738	4.77234	4.75112	4.69216	5.0613	5.11971	4.93785	4.85544	4.77025	5.21078	5.30627	5.06194	5.12216	4.92652	4.85612	4.55632	4.58419	4.4705	4.47003	4.50988	4.67235	4.95434	4.96648	4.73773	4.59986
YIPF1	5.10508	4.77779	5.55705	5.44627	5.38515	5.34648	5.35156	5.31816	5.23699	4.86769	5.16533	5.40886	5.27273	5.20582	5.25323	5.26351	5.14305	5.04565	5.31289	5.38675	5.56218	5.59091	5.69953	4.90904	4.74499	5.39045	5.42046	5.25577	5.21582	5.03545	5.09875	5.14638	5.50736	5.55614	5.4645	5.40554	5.35623	5.39907	5.39907	5.29829	5.2914	5.13401	5.24059	5.35978	5.40701	5.09153	5.08454	5.45182	5.29035
DGKG	1.76697	1.81695	1.73635	1.76072	1.7511	1.72466	1.68436	1.68329	1.71231	1.73723	1.77592	1.86799	1.73185	2.11526	1.74254	1.73116	1.74411	1.647	1.82929	1.87079	1.647	1.57767	1.82597	1.92742	1.7525	1.97975	1.83206	1.91903	1.63539	1.62899	1.63011	1.87737	1.61966	1.72577	1.7107	1.71948	1.71292	1.71821	1.71204	1.71146	2.06516	1.91281	1.6508	1.68127	1.67052	1.909	1.6602	1.70325	1.71267
FLYWCH1	4.20986	4.08797	4.29236	4.36771	4.28643	3.92355	3.99224	3.88531	4.19073	3.96466	3.66421	4.41819	4.42094	4.37602	4.48997	4.57284	4.34377	4.67168	4.61107	4.30501	4.39965	4.48912	4.48506	3.73939	4.0339	3.53817	3.53349	3.63605	4.79005	4.87504	4.74843	4.54265	4.45105	4.2422	3.99742	4.13018	4.06668	4.51828	4.34951	4.58463	4.63589	4.75085	4.61351	4.63216	4.50193	4.52326	4.52096	4.93198	4.95018
UNKL	4.50131	4.67667	4.18535	4.34203	4.36499	4.3772	4.58628	4.65351	4.86428	4.46224	4.39941	4.20025	4.16016	4.53386	4.61264	4.12393	4.29615	4.2839	4.29711	4.33942	4.3344	4.39717	4.47007	4.35447	4.53493	4.61818	4.69794	4.61348	4.1678	4.29193	4.24562	4.42689	4.20053	4.05592	4.06481	4.28738	4.15378	4.50588	4.58902	4.45741	4.36486	4.25834	4.40474	4.38263	4.38318	4.24087	4.15152	4.29994	4.41909
TBXAS1	1.94305	1.94599	2.07744	1.95783	1.93333	1.95332	1.86972	1.90963	2.05482	1.9737	1.95373	1.97187	1.97716	1.99458	1.99631	2.03083	1.99483	1.90377	2.10726	1.90185	1.94367	2.00036	1.80938	2.04475	2.03902	2.03728	2.08672	1.96223	2.08104	1.83974	1.83325	1.83765	2.09062	2.10581	1.87332	1.8936	1.91817	2.12731	1.94387	2.00713	2.10189	1.83021	1.82645	1.82037	2.03532	2.019	1.98235	2.08391	1.85751
ALDH18A1	6.89017	6.89155	6.2472	6.35029	6.20196	7.15988	7.24859	7.1827	7.09493	7.05653	7.07508	6.06492	5.97709	5.85553	6.16623	6.17776	6.06658	6.0972	6.11847	6.29776	6.31017	7.12043	6.83835	6.30708	6.10942	7.22482	7.24387	7.27795	6.00295	5.91069	5.90263	6.16395	6.24785	6.5595	6.43782	6.34124	6.39947	6.33938	6.32346	6.24915	6.14491	6.18891	6.23192	6.16795	6.12557	6.07869	5.91749	5.87826	5.9107
TARBP1	4.69377	4.99708	4.61651	4.58543	4.44748	5.27194	5.33152	5.12295	5.45252	5.29988	5.3492	4.20027	4.17593	4.06024	4.15006	4.44478	4.34017	4.33695	4.43999	4.22475	4.09347	4.19662	4.20187	5.41339	5.2546	5.48422	5.29986	5.40195	4.10517	4.20369	4.10484	4.24819	4.29938	4.59896	4.61227	4.68894	4.68936	4.44172	4.35305	4.5098	4.57259	4.10622	4.17051	3.98067	3.86097	4.25226	4.09081	3.71727	3.73523
MXD1	3.45408	3.00786	3.16163	2.99926	3.33964	3.55354	3.33022	3.27069	3.46278	3.41498	3.36566	3.24296	3.22658	3.24494	2.5243	2.85409	2.83222	3.13775	3.18541	3.33855	3.09082	3.3696	3.6554	2.86873	2.8806	3.09618	2.96419	2.9179	3.47697	3.35779	3.34845	3.20505	3.17121	3.20343	3.33991	3.49637	3.54221	3.25529	3.38278	3.05448	3.19554	3.00284	2.97297	3.12574	3.05448	3.17903	3.17347	3.09347	2.93808
DNAJC25	4.31727	4.25528	5.35674	4.95366	5.04252	4.35986	4.48469	4.40948	4.64103	4.66113	4.63417	5.07412	5.02343	5.16058	4.91687	4.71506	4.89282	4.84533	5.05634	4.90786	4.92806	3.72154	4.06899	5.70527	5.49527	4.02676	4.00775	4.2969	5.32687	5.49237	5.33598	4.98743	4.88137	5.04461	4.94946	5.41095	5.43369	4.59559	4.86752	4.86368	4.70523	4.75486	4.72498	4.98811	5.05016	4.84041	4.7996	4.88446	5.03705
PSD	3.20137	3.27934	3.71578	3.77857	3.79124	3.24591	3.28912	3.18281	3.33255	3.47763	3.19576	3.68357	3.67794	3.75421	3.74355	3.73256	3.73127	3.79329	3.95994	3.64756	3.60194	3.80888	3.92492	2.98095	3.30088	3.16581	3.36395	3.32664	3.56822	3.76815	3.83066	3.62425	3.87711	3.25607	3.398	3.61168	3.22161	3.62146	3.59952	3.65381	3.6125	4.23134	4.08761	3.79963	3.9731	3.97982	4.00374	3.96165	3.99937
CTDP1	5.03154	5.09754	5.87445	5.92308	5.75783	5.2213	5.21234	5.32266	5.42245	5.25577	5.35647	5.7295	5.58297	5.5741	5.71178	5.69651	5.5959	5.85987	5.92976	5.67156	5.70093	6.21272	6.34946	4.56643	4.7653	5.29681	5.09118	5.39377	5.72354	5.64122	5.69435	5.77719	5.80387	5.58351	5.48597	5.54262	5.45787	5.98056	5.95047	5.88223	5.97147	5.55123	5.4159	5.94288	5.98719	5.75715	5.91677	6.07914	6.14352
STYK1	2.4305	2.34439	3.26578	3.15759	2.6642	2.79584	2.73997	2.73747	2.7055	2.69336	2.66844	2.7138	2.79477	2.76178	2.8191	2.65539	2.81326	2.99711	3.01645	2.69264	2.87878	2.78162	2.73689	2.76439	2.68332	2.43869	2.38134	2.24599	3.07551	3.16061	3.14718	3.75945	2.03304	2.58824	2.72286	2.74161	2.76479	2.80903	2.77909	2.63792	2.51044	2.91114	3.0225	3.31245	3.33624	3.10083	3.17735	2.98559	2.93989
WNK1	5.86221	5.84446	5.82859	5.85604	5.84405	6.36422	6.46675	6.3806	6.18972	6.26658	6.17374	5.45656	5.60305	5.52562	5.49059	5.43525	5.58715	5.83585	5.68119	5.52123	5.31664	5.47998	5.05287	6.59017	6.52359	6.19513	6.11911	6.07323	5.69728	5.75433	5.63084	5.58237	5.59508	5.44982	5.43951	5.65758	5.63878	5.24229	5.22751	5.35855	5.43444	5.94794	5.92469	5.77436	5.73925	5.85277	5.9081	5.43951	5.38455
CCAR1	7.52814	7.75195	6.68328	6.74144	6.93649	7.31853	7.36657	7.44129	6.7422	6.70638	6.61663	7.22486	7.29524	7.15405	7.27597	7.3229	7.42948	6.92945	7.10157	6.95273	7.05595	5.83569	6.42416	8.34488	8.02664	7.09321	7.06052	6.97796	7.34008	7.26748	7.20781	7.14885	6.871	7.23627	7.27983	7.32398	7.37243	7.00813	7.05175	6.9729	6.89301	6.75556	6.77043	6.8609	6.86282	6.84795	6.82193	7.06918	7.03172
OGFR	4.87332	4.67198	5.30435	5.39626	5.34817	4.8248	4.74183	4.83783	5.20933	5.05164	4.99189	5.49652	5.23948	5.13941	5.36006	5.14475	5.01462	5.42853	5.23101	5.11171	5.20221	5.36141	5.38476	4.63124	4.9733	5.27434	4.9844	5.05003	4.97883	5.16967	5.0688	5.2078	5.27892	5.13205	4.99823	5.07627	4.94487	5.37704	5.38315	5.27057	5.25363	5.55388	5.42901	5.27747	5.33684	4.95	4.93484	5.41619	5.55975
GNA15	1.88533	1.86589	1.89631	2.11783	1.89704	1.91613	1.85187	1.8933	1.87368	1.88604	1.82149	2.03254	1.9023	2.07542	1.94695	2.03662	1.94837	2.09335	1.78606	2.05678	1.80049	2.12517	1.76891	1.68875	2.14541	2.06559	2.0539	2.14198	2.02188	1.65394	1.65507	1.87708	1.99126	1.58221	1.56714	1.57592	2.24849	1.57465	2.07814	2.08876	2.12879	1.847	2.27634	1.90108	2.01552	2.23492	2.69895	1.55968	1.56911
CREB3L3	2.31196	2.14656	2.60407	2.43178	2.32464	2.37297	2.18882	2.2698	2.39996	2.30033	2.28466	2.54474	2.56789	2.28289	2.5341	2.46906	2.36488	2.40427	2.0909	2.08574	2.58832	1.58921	1.26984	3.39473	3.27291	2.41485	2.35479	2.41123	2.22524	2.45251	2.43143	2.1831	2.40152	2.21227	2.39003	2.10833	2.17349	1.77578	1.76961	2.17054	2.38558	3.21394	3.14803	2.10854	2.34939	2.63318	2.19286	1.76082	2.28451
PIGV	4.28315	4.02495	3.28059	3.35673	3.58429	3.90659	4.07084	3.96452	4.19322	4.28146	4.36135	3.393	3.48225	3.28051	3.22573	3.37175	3.43279	3.61886	3.67102	3.37922	3.49775	4.3812	3.94346	3.21856	3.44479	3.75747	3.92709	3.94577	3.61885	3.68399	3.54884	3.4552	3.62823	3.42139	3.54351	3.62769	3.57867	3.42241	3.70718	3.55455	3.55152	3.68333	3.73812	3.52433	3.43573	3.44064	3.60424	3.54303	3.29105
PTPRU	5.40055	5.51048	7.07757	7.05184	6.98224	4.75229	4.85803	4.79578	4.67568	4.75925	4.74267	7.46666	7.52412	7.40936	7.63782	7.71904	7.72585	7.29537	7.2394	7.37164	7.42894	7.1308	7.31788	5.11891	5.12127	5.17218	5.10949	5.12107	7.22453	7.16012	7.2459	7.24037	7.42731	6.93052	6.93394	7.21395	7.0824	7.36696	7.31376	7.62304	7.63869	7.36212	7.33909	7.41596	7.40537	7.44177	7.47856	7.38417	7.4111
RIMBP2	1.81634	1.9904	2.10644	2.16943	2.72182	2.03443	2.05803	2.06762	2.0688	2.21874	2.10875	2.15948	2.1742	2.29532	2.17146	2.15168	2.16065	2.03013	2.38441	2.049	2.5286	2.23482	2.23648	1.9895	2.09559	1.89644	2.06638	1.98104	2.30637	2.31136	2.27299	2.2768	2.21927	2.15389	1.99152	2.44116	2.44807	2.47738	2.16005	2.45231	2.30446	2.2568	2.19708	2.05775	1.96117	2.32393	2.37485	2.36002	2.00813
COL11A1	3.48337	3.57217	2.06059	2.02496	2.11344	3.36181	3.52573	3.36786	2.71801	2.61944	2.71275	2.408	2.49304	2.63549	2.50582	2.51366	2.40941	2.06585	2.12447	2.25698	2.2095	1.57215	1.53321	3.93171	4.05327	3.58184	3.54281	3.48183	1.98304	2.03045	2.01554	2.19133	2.13707	2.21801	2.31069	2.05399	2.11258	2.04873	2.0823	2.17499	2.03557	2.3209	2.29671	2.13031	2.16316	1.99893	2.24707	2.26943	2.16384
QSER1	6.95187	7.88447	4.8398	4.87124	5.05629	7.41628	7.36793	7.49881	7.20367	7.25785	7.23979	5.03423	5.25624	5.1827	4.67738	4.91236	4.93625	4.74648	5.09104	4.87944	5.05301	4.75482	4.79701	7.65548	7.45385	7.43906	7.31964	7.3565	5.04967	4.97833	4.84855	4.97033	4.91465	5.36964	5.42363	5.28417	5.40085	4.89357	4.94825	4.88438	4.93888	4.81844	4.81134	4.68967	4.56772	4.89357	4.87973	4.59911	4.67689
ACAA1	4.07045	4.14241	5.298	5.22086	5.12392	3.85372	4.05427	3.9114	4.40605	3.96767	4.40826	5.29716	5.25326	5.13624	5.28803	5.20139	5.06499	5.14697	5.05155	5.40289	5.36457	5.18742	5.36592	3.91257	4.14825	3.94699	4.01324	4.01725	5.2899	5.31522	5.33862	5.19561	5.28738	5.01995	5.01668	4.96125	5.03278	5.57767	5.52339	5.42473	5.37165	5.07526	5.11447	5.14877	5.11183	5.20191	5.23324	5.4415	5.60883
BCAT1	7.48515	7.9473	5.96442	6.07018	5.73337	7.80454	7.75512	7.77981	7.31596	7.27081	7.36137	5.76072	5.96406	5.75034	6.31324	6.32975	6.25199	5.92367	5.68428	6.22547	6.09127	5.65285	6.0457	7.88285	7.63784	7.66178	7.60759	7.65971	5.97209	6.02454	5.90315	6.06965	5.89269	6.25007	6.37484	6.23746	6.30288	5.99726	6.03411	5.94202	5.92825	5.71467	5.76364	5.59356	5.52568	6.11562	6.08044	5.92825	5.91
HDAC7	4.65856	4.5726	4.82346	4.80417	4.84662	4.94001	5.09909	5.29467	5.15691	5.07575	5.1971	4.53397	4.47744	4.7229	4.52821	4.45165	4.22828	4.39125	4.47822	4.52317	4.48765	4.65909	4.20517	5.09017	5.28091	5.53674	5.47211	5.54409	4.07194	4.09447	4.13363	4.51329	4.42686	4.39901	4.12252	4.36451	4.24083	4.62641	4.51131	4.70248	4.67158	4.45547	4.23115	4.58516	4.51974	4.35781	4.39661	4.65462	4.68195
LZTS1	3.90847	3.92548	3.93937	3.93835	3.98087	3.08971	3.00697	2.88296	3.19948	3.06447	3.26506	4.50715	4.4028	4.55942	4.71252	4.68058	4.59216	4.81614	4.61674	4.22173	3.83117	4.67049	4.67982	2.90252	3.06826	3.4974	3.45119	3.49636	4.1438	4.10016	4.29273	4.34737	4.39552	4.63538	4.84287	4.30129	4.31736	4.97962	4.86776	4.48089	4.52344	3.32285	3.33408	4.86052	4.81281	4.03656	4.06075	4.1439	4.42302
PRDM6	1.87258	1.86328	1.94807	1.87258	1.77338	1.5669	1.61163	1.63996	1.76261	1.72892	1.64949	1.92495	1.94891	2.01876	2.18587	1.9581	2.08892	1.9241	2.02765	1.90739	2.01372	1.68693	2.03046	1.82895	1.81533	1.68861	1.59624	1.63957	1.97686	2.06749	2.07373	1.95481	1.98162	1.94834	1.86635	2.00296	1.97078	2.0963	2.12551	1.86979	1.5835	1.76108	1.97719	2.04339	2.09208	1.92085	2.0521	2.18425	1.99696
WNT8A	3.70039	2.66444	1.94513	1.99327	2.08147	2.33886	2.29602	2.44995	2.53033	2.62312	2.61702	2.27991	2.33012	2.27654	2.69116	2.59751	2.51093	2.64912	2.47104	2.51296	2.5171	4.20627	3.06086	1.38883	1.1912	2.38008	2.50153	2.33652	2.47823	2.51714	2.55724	2.51187	2.56324	3.23283	3.01985	2.24397	2.56522	2.50524	2.62675	2.22984	2.22638	2.47187	2.8927	2.40342	2.34894	2.44902	2.25656	2.46854	2.65976
SPAG4	4.86627	4.34899	1.99895	2.32647	2.12832	2.97265	3.10586	3.1649	3.72116	3.60518	3.61606	3.17684	2.98377	2.93902	3.09536	3.09793	3.0031	3.03408	2.69417	2.91926	2.71941	3.14684	2.73652	3.38761	3.5563	3.27003	3.47569	3.3441	2.89981	3.23588	3.01539	2.89774	2.78571	2.57832	2.82063	2.71618	2.56444	2.75129	2.61041	2.83712	2.87493	2.98785	3.2752	2.90776	2.92822	2.95283	3.16704	2.65481	2.84062
NCKAP1	6.36902	6.22275	5.15525	5.11739	5.34885	6.13472	6.12678	6.05834	5.94417	5.90725	5.94245	5.55238	5.51472	5.4871	5.30512	5.32078	5.37685	5.38352	5.30797	5.30336	5.29731	5.18064	5.38504	6.13294	6.1916	6.17103	6.13789	6.24798	5.09056	5.36547	5.3224	5.39965	5.24643	5.71838	5.72785	5.60901	5.64237	5.25188	5.24171	5.33735	5.36092	5.22414	5.21015	5.20071	5.11025	5.23221	5.25957	4.99916	5.04299
TNK2	4.93203	4.92737	5.31392	5.40861	5.31088	4.24211	4.29907	4.35529	4.5015	4.43826	4.47938	5.64422	5.65816	5.5967	5.91414	5.70892	5.73497	5.6458	5.76771	5.68659	5.70756	5.17433	5.52294	4.68962	4.80402	3.89545	3.74712	3.8048	6.17994	6.29202	6.36703	5.69	5.71382	4.8901	5.00165	5.36481	5.19912	5.85994	5.89559	6.02865	6.12346	5.09699	5.13626	5.88396	5.89682	6.10111	6.01498	6.37079	6.36639
MON2	3.80359	3.95549	3.57365	3.66043	3.51595	3.76863	3.62657	3.83807	3.83858	3.86418	3.88832	3.63586	3.59609	3.45975	3.74815	3.81659	3.80354	3.54604	3.54833	3.52673	3.56961	2.99983	3.1046	4.41626	4.44075	3.92354	3.90467	3.86093	3.50256	3.47366	3.77682	3.7245	3.37086	3.59585	3.54626	3.76606	3.89989	3.59909	3.48248	3.4733	3.5831	3.70046	3.67236	3.37334	3.41009	3.52009	3.5186	3.30842	3.31344
CDH3	7.144	6.57536	6.09433	6.11705	5.98702	6.59549	6.53661	6.72146	6.4437	6.39732	6.47519	6.24231	6.29539	6.26673	6.42789	6.40042	6.40042	6.51001	6.45322	5.88785	5.88277	6.72881	6.24513	6.26383	6.49653	7.21195	7.02191	7.00466	5.83495	5.7555	5.77249	6.19878	6.16814	6.05974	6.12166	5.82963	5.67884	5.79383	5.77571	5.93694	5.87309	7.1396	7.00907	6.31263	6.36947	6.27679	6.30334	6.23595	6.21906
ARSF	1.73509	1.60774	1.76794	1.85401	1.79294	1.68162	1.70429	1.68811	1.76774	1.69048	1.70202	1.80019	1.74572	1.77638	1.78578	1.77398	1.74733	1.7076	1.69316	2.10432	1.7076	2.0083	1.86233	1.38451	1.6994	1.70023	1.68679	1.71533	1.78038	1.77398	1.77511	1.77657	1.82977	1.92301	2.05701	2.00778	1.31053	2.22306	2.05633	1.73874	1.97005	1.25011	1.24841	1.90274	1.26812	1.65275	1.63792	2.22717	2.37696
GPBP1	7.27553	7.42314	6.21498	6.02709	6.19677	6.86052	7.01095	7.02772	6.79642	6.79364	6.78286	6.44415	6.50765	6.53247	6.54931	6.59907	6.5978	6.31741	6.27529	6.28028	6.34038	5.51754	5.46367	7.98483	7.86814	6.86938	6.89066	6.89499	6.58061	6.59849	6.41715	6.40095	6.20573	6.48483	6.49758	6.49926	6.45908	6.07475	6.10953	6.16714	6.18305	6.35299	6.3884	6.28503	6.2148	6.51879	6.4452	6.04954	6.12344
DGAT2	2.95036	2.93925	2.50256	2.72573	2.5178	2.54811	2.66067	2.55386	3.08759	2.77503	2.79439	2.97535	2.77264	2.99489	2.65225	2.50578	2.78019	2.63646	2.66317	2.54084	2.56798	2.69606	2.78025	2.77319	2.78409	3.36125	3.34628	3.31676	2.32531	2.15958	2.04121	2.61357	2.59066	2.6034	2.46311	2.60292	2.5391	2.62506	2.72158	2.54441	2.5693	2.80541	2.72053	2.77056	2.62886	2.44955	2.45083	2.47634	2.66286
CS	7.54184	7.46993	7.92746	7.90976	7.69055	7.42397	7.49196	7.32314	7.37117	7.27623	7.32314	7.90615	7.924	7.91988	7.87169	7.85791	7.90615	8.18929	8.07935	7.87816	7.88418	8.68723	8.38745	6.84351	6.61361	7.25025	7.17859	7.24866	8.03511	8.03074	8.05435	8.00425	8.01124	8.08207	8.00751	8.06188	8.0357	7.92553	7.92256	7.8927	7.84428	8.14194	8.15268	8.01195	8.00463	8.02572	8.01798	7.9992	7.99758
LTK	2.15663	1.86096	2.33035	2.33078	2.34011	2.0865	2.13032	2.10416	2.14585	2.19129	2.14301	2.17215	2.32114	2.37218	2.31069	2.21135	2.21523	2.0668	2.24719	2.12499	2.43115	1.36218	2.32886	2.55308	2.55717	2.29688	1.85402	2.30063	2.39978	2.40829	1.94234	2.18375	2.25131	2.4355	2.11633	2.24705	2.43013	2.18769	2.11604	2.37241	1.75376	2.17352	2.44445	2.4625	2.30054	2.13382	2.30762	2.24362	1.75552
ELMO2	4.73587	4.86897	4.86492	4.96078	4.98521	4.58068	4.79262	4.71269	4.61947	4.78155	4.65512	4.99174	4.9697	4.97579	5.05986	5.18036	4.92667	5.04834	5.09653	4.94802	4.90842	5.36938	5.41085	4.44971	4.18547	5.04374	4.90505	4.86501	4.68261	4.85792	4.76879	4.91245	5.0882	5.06681	5.09616	4.96625	5.16265	5.14959	5.21991	5.16709	5.2111	4.88506	4.955	4.89351	4.96993	4.6396	4.76219	4.98325	4.87713
APPBP2	3.7509	3.6015	3.29447	3.11766	3.29517	3.90461	3.56736	3.56306	3.85739	4.05391	4.12036	3.10333	3.30097	3.32469	2.73331	3.03894	3.03119	3.32925	3.1564	3.20637	3.08129	3.30395	3.30095	3.61764	3.64383	3.63565	3.60767	3.69427	3.24112	3.27538	3.34546	2.90083	3.48583	3.39172	3.47819	3.40995	3.4732	3.21711	3.26433	3.13315	3.26387	3.02947	2.99865	3.00526	3.13021	3.15726	3.09476	3.056	2.99012
POLD1	5.9842	6.18596	6.73443	6.63193	7.01071	6.24123	6.29562	6.30219	5.99517	6.18724	5.94873	6.51671	6.53612	6.48774	7.02847	6.79759	6.80969	6.92603	6.79229	6.83557	6.77309	7.00703	6.78603	5.85571	6.06672	5.71666	5.78644	5.77214	7.01746	7.08793	7.19261	6.80685	6.85664	6.03524	6.17692	6.24095	6.08474	6.72939	6.7336	6.84621	6.8505	7.16132	7.12652	7.27512	7.18615	7.07922	7.12144	7.31895	7.34167
SEZ6	2.22586	2.29813	2.31968	2.32766	2.32854	2.39595	2.339	2.33681	2.2384	2.3682	2.24328	2.26487	2.2855	2.25475	2.27513	2.34072	2.34728	2.2546	2.38868	2.26971	2.1666	2.17212	2.02553	2.50532	2.527	2.2949	2.38621	2.327	2.21821	2.34675	2.27188	2.10872	2.43108	2.06602	2.00049	2.05745	1.84509	2.38802	2.21548	2.2973	2.31981	2.21045	2.28325	2.49507	2.53702	2.56455	2.50742	2.21004	2.32095
EIF4B	8.33915	8.07367	8.79346	8.79757	8.78284	8.31494	8.38856	8.24743	8.55851	8.72242	8.66656	8.56742	8.58172	8.65049	8.68959	8.61873	8.6731	8.90558	8.54433	8.52559	8.26532	8.18392	8.12042	8.9632	8.95895	8.61303	8.76958	8.5735	8.47388	8.50672	8.40302	8.57598	8.54443	8.7467	8.69295	8.8947	8.91188	8.42397	8.41744	8.45641	8.39784	8.64603	8.60856	8.45641	8.46436	8.66249	8.7076	8.24351	8.23245
SLC6A16	2.35914	2.34528	2.36988	2.43927	2.35791	2.20903	2.25397	2.3769	2.6449	2.67418	2.72117	2.26618	2.31218	2.25065	2.29674	2.26646	2.33623	2.62862	2.33217	2.32417	2.05615	1.96072	2.14835	2.65062	2.77651	2.24634	2.29134	2.07728	2.44872	2.80016	2.44045	2.32764	2.34292	2.34493	2.35358	2.07294	2.27406	2.42414	2.4654	2.2828	2.36931	2.46101	2.49712	2.11398	2.44673	2.29052	2.30002	2.23879	2.42911
SPHK2	4.26471	4.25228	4.09461	4.00451	4.05818	4.3334	4.54122	4.47331	4.42292	4.20723	4.27062	4.11904	4.03101	3.8697	4.03558	4.21343	3.96069	3.85478	3.84613	3.88939	3.80265	3.90277	4.33908	4.19096	4.39324	5.32395	5.13392	5.53447	2.95934	3.1625	3.12489	3.87081	3.82566	3.60817	3.87751	3.54411	3.5424	4.04932	3.96704	4.04889	3.87018	3.7792	3.54576	3.69883	3.73087	4.11671	3.98221	4.14796	4.06262
CA11	5.90165	6.16137	3.6971	3.48099	3.49199	6.35799	6.40171	6.34881	6.59769	6.18999	6.45942	3.67776	3.37946	3.47482	3.04353	3.05716	3.26608	3.29823	3.21692	3.42562	3.31908	3.9646	3.28122	6.05946	6.11286	6.83058	6.80339	6.8985	2.58358	2.85729	3.15388	2.8238	3.80612	3.45025	2.91187	3.28408	2.85546	2.87801	3.05071	3.18651	3.23044	3.91952	3.98059	3.38194	3.15714	3.31916	3.51347	3.33079	3.58945
ISOC2	5.54821	5.94792	6.73356	6.59388	6.83828	5.89753	6.14971	5.92532	5.27496	5.51515	5.22668	6.51816	6.26448	6.5059	7.09048	7.15667	7.06423	6.72158	6.71543	6.9012	6.85683	6.94902	7.08513	5.27972	5.54921	5.55203	5.71871	5.6411	6.74691	6.81722	6.81867	6.84664	6.75087	6.54033	6.53298	6.55437	6.1945	6.98567	6.86332	6.63619	6.45958	6.53884	6.60549	7.25613	7.34286	6.39408	6.4346	7.6912	7.74997
U2AF2	7.84274	7.7087	7.93051	8.00729	7.86933	7.82668	7.8427	7.84977	7.66032	7.63733	7.66974	7.91226	7.79448	7.89335	8.05449	8.07141	7.82284	7.92365	8.0487	8.05944	8.02204	8.63189	8.80254	6.83885	7.07184	7.91836	7.85268	7.84865	7.74609	7.8011	7.85079	7.99454	8.03237	7.84989	7.83626	7.76424	7.65584	8.19374	8.17088	8.12621	8.04651	7.75535	7.75368	8.21092	8.1614	7.99625	8.02385	8.30546	8.3648
EPN1	6.31505	6.45033	6.02406	6.08758	6.04442	6.00888	6.19974	6.18437	6.18139	6.154	6.14965	6.18182	6.15684	6.07482	6.45917	6.3188	6.27276	6.17859	6.24781	6.09313	6.04323	6.15787	6.04227	6.19652	6.38409	6.20097	6.36808	6.45283	5.7043	6.10405	6.34089	6.09406	6.18731	5.83611	5.82827	5.7538	5.67227	6.33968	6.20055	6.2411	6.25758	6.05756	6.03552	6.25654	6.29968	6.25562	6.31712	6.46588	6.43373
MED29	5.27852	5.36282	5.61154	5.73531	5.58857	5.40161	5.35603	5.34362	5.29575	5.33795	5.44437	5.43411	5.45825	5.4549	5.82696	5.80251	5.67597	5.47983	5.57117	5.74686	5.73311	5.71718	5.83188	5.2149	5.18006	5.46261	5.35158	5.38061	5.63265	5.53456	5.55401	5.62933	5.63616	5.56845	5.41893	5.48728	5.41893	5.70415	5.60652	5.61046	5.67704	5.55537	5.67176	5.74481	5.69654	5.71378	5.81289	5.72821	5.70876
AHRR	2.44797	2.16158	2.52157	2.29648	2.29705	2.09001	2.05386	1.86144	2.32569	2.13714	1.96166	2.49228	2.42141	2.75201	2.76928	2.55076	2.3533	2.47555	2.38428	2.50321	2.51043	2.41593	2.50418	2.08268	2.25349	2.2228	2.28659	2.19214	2.42176	2.41485	2.34629	2.42105	2.51569	2.2444	2.22933	2.57858	2.61247	2.52729	2.55931	2.55914	2.22953	2.40625	2.16943	2.56661	2.61782	2.50073	2.42254	2.60923	2.66122
GSC2	2.13826	2.22167	2.35319	2.2447	2.32867	1.85889	1.87423	1.94838	2.19727	2.11935	2.23967	2.35137	2.26763	2.4653	2.53923	2.44459	2.39046	2.56329	2.40354	2.32541	2.25854	2.62117	2.38966	1.9398	1.94816	1.95695	2.38743	1.97205	2.50139	2.0307	2.49965	2.39243	2.38296	2.87786	2.65927	2.73685	2.43253	2.3724	2.51898	2.15781	2.37446	2.51468	2.51383	2.01764	2.38173	2.17054	2.1955	2.12664	2.1524
ZNF275	3.30764	3.62462	3.38813	3.60437	3.37969	3.95173	3.73466	3.84768	4.33955	4.33639	4.4692	2.86229	2.95183	2.96973	2.96495	2.94327	2.9294	3.05286	2.88801	3.51632	3.35972	3.37243	3.14524	3.80583	3.77673	3.57168	3.6576	3.57324	3.43642	3.47316	3.43825	3.1586	3.24985	2.93383	3.03249	3.11964	3.01638	2.89251	3.06001	2.96835	2.98718	3.43573	3.40684	3.31222	3.41633	3.3611	3.36292	3.49792	3.46417
MTMR1	5.1829	4.45172	4.48133	4.7077	4.66416	4.8442	4.7525	4.92072	4.4016	4.43895	4.42581	4.6443	4.64922	4.53273	4.70557	4.80635	4.83178	4.69714	4.69301	4.96889	4.98723	5.60665	5.45293	3.9505	3.64118	4.40584	4.6229	4.31889	4.77653	5.06534	4.78737	4.86362	4.80952	4.44985	4.5727	4.60189	4.5911	4.44447	4.71181	4.46344	4.54961	4.90892	4.82912	5.08777	5.15422	5.31879	5.26331	5.17533	5.26276
GPC1	4.91542	5.07472	5.00006	5.08129	4.99371	4.87793	5.05926	4.92314	5.13961	4.98657	4.93552	5.09298	5.09147	5.1031	5.10541	5.00901	4.89788	5.09317	4.87467	5.01208	4.98505	5.22583	5.24132	4.65707	4.94975	5.34752	5.42762	5.30051	4.66217	4.61687	4.75624	4.94214	5.04034	4.80771	4.78122	4.85753	4.80731	5.18809	5.09972	5.20993	5.29226	5.17886	5.21191	5.02215	5.03443	4.67312	4.68505	4.936	5.07457
ADCK1	3.92128	4.08284	4.32076	4.39026	4.29725	3.85762	3.80646	3.79198	3.85581	3.84113	3.95974	4.53427	4.41594	4.58721	4.35182	4.40799	4.25356	4.49516	4.57017	4.37616	4.39005	4.8238	4.76718	3.64562	3.31791	4.06624	3.75279	3.75237	4.22637	4.57447	4.45952	4.33652	4.57926	4.05026	3.88837	4.10479	4.07053	4.17533	4.39957	4.23371	4.31943	4.45506	4.53187	4.908	4.72345	4.61498	4.64548	5.16199	5.04335
HAGH	4.50423	4.45251	5.06841	5.04316	4.84556	4.41804	4.56598	4.58337	5.04227	4.99317	5.11558	4.97973	4.75453	4.82496	4.56009	4.71345	4.46749	4.97784	4.81923	4.94309	4.89045	5.24958	5.44866	4.02177	4.28621	4.84299	4.43211	4.48274	4.87393	5.05308	4.82448	4.75414	5.06116	4.66361	4.73175	4.78072	4.74635	4.99848	4.87952	4.93804	5.07248	5.18704	5.20768	4.91457	4.8779	5.02983	5.08274	4.79177	4.61992
CASP8	4.39567	3.57575	4.69716	4.93311	5.16284	3.54452	3.33282	3.44402	3.17534	3.12653	3.45841	5.52304	5.58028	5.48061	4.95087	5.31015	5.31662	5.63216	5.76255	4.95518	5.05061	4.37354	4.76574	4.36062	3.9145	2.4429	2.52676	2.34411	6.27827	6.34013	6.18942	5.35342	5.34683	5.84972	5.9658	5.66482	5.64654	4.99562	5.14165	5.34897	5.41559	5.16251	5.1723	5.24255	5.17182	5.13815	5.1747	5.26021	5.25107
LIMCH1	3.74633	3.89098	2.29716	2.2513	2.36648	3.96601	4.0106	3.97038	2.41139	2.39472	2.36852	2.8798	2.85742	2.79932	2.78503	2.64131	2.82392	2.54095	2.51245	2.74392	2.53378	1.99432	2.35395	3.76789	3.85333	3.32132	3.26998	3.25411	2.59396	2.78582	2.72904	2.49799	2.66756	3.338	3.41284	2.67458	2.58121	2.77545	2.73089	2.70758	2.56828	2.26522	2.27345	2.53432	2.41086	2.10972	2.17244	2.34603	2.4235
TM7SF3	5.85198	5.66077	5.41556	5.65811	5.17321	5.52989	5.54702	5.43012	5.60066	5.63791	5.70841	5.529	5.529	5.54531	5.48752	5.65524	5.69277	5.99939	5.65331	5.16179	5.0336	5.63819	5.40877	5.56809	5.68257	5.85029	5.859	6.00151	5.21076	5.21996	5.30489	5.66463	5.25942	5.5725	5.6387	5.42024	5.53559	5.4945	5.4524	5.61585	5.44172	6.0086	6.01957	5.32974	5.35525	5.29899	5.2177	5.02431	4.96672
DLX3	2.81364	2.56579	3.33457	3.13656	3.79634	1.58059	1.61945	1.71385	1.84127	1.72696	1.8943	4.05502	4.04198	4.1388	4.17539	4.10716	4.15537	4.05333	3.41405	4.53953	3.84713	3.99795	4.08305	1.63334	1.96903	1.64625	1.61959	1.79226	4.05007	4.21863	4.19827	3.93349	3.99353	3.59693	3.4761	4.05139	4.07352	4.37	4.27683	4.03318	3.94562	3.57625	3.52398	4.52621	4.44331	3.74331	3.79898	3.95786	4.0227
SPA17	3.96964	4.03299	3.30415	3.29718	3.00452	3.11666	3.15698	3.1076	3.61386	3.8315	3.66659	3.85688	3.85221	3.82913	3.34434	3.4796	3.40403	3.46172	3.48232	3.52026	3.62378	3.45227	3.53379	3.65299	3.44741	3.52972	3.47709	3.17273	3.53886	3.67917	3.73213	3.50496	3.53908	3.32649	3.71388	3.55589	3.45083	3.86461	3.79238	3.51541	3.45904	3.68089	3.63806	3.30833	3.52736	3.40543	3.55845	3.249	3.30625
TSPAN32	1.9027	1.99508	2.04239	2.03823	2.03536	1.85754	1.87362	1.85417	2.09052	1.92527	1.87208	1.9893	2.16234	2.13108	2.20361	2.20193	1.90254	2.13158	2.10418	1.85718	1.87677	1.98653	1.5626	2.29415	2.17804	2.1852	2.07844	2.13025	2.13357	1.91605	1.58847	1.98381	2.00104	1.79382	1.77874	1.78752	1.78097	1.78625	2.13167	1.7795	2.12824	2.15011	2.11064	2.07313	2.05247	2.3805	2.21152	1.77129	2.16246
DMRT3	1.77422	2.09272	2.20634	2.1139	1.96292	1.94689	1.61426	1.85739	1.88207	1.68069	1.7245	2.34978	2.20682	2.28365	2.06105	2.07549	2.09389	2.3352	2.2563	2.2547	2.05226	2.30197	2.66144	1.47686	1.48522	1.68641	1.67297	1.70151	2.15453	2.31856	2.35426	2.19946	2.24976	2.45521	2.58616	2.00251	2.04028	2.23292	1.8979	2.24191	2.35935	1.82755	2.0183	2.07627	2.31812	2.19269	2.33074	2.58616	2.42774
ST3GAL6	3.0967	3.57297	3.00785	3.32514	3.3077	3.97998	3.99249	3.92934	3.34363	3.91456	3.6683	2.84105	3.21535	2.88279	2.60741	2.7377	2.69914	3.00766	2.97501	3.06622	3.11026	3.36419	3.42614	3.26214	3.2181	3.57432	3.79655	3.39245	3.14848	2.92862	3.06545	3.02518	3.0544	3.35949	3.40169	3.09365	3.21738	2.82141	2.80267	3.00937	3.03578	2.75386	2.91491	3.15757	3.04895	3.02662	3.26645	2.91727	2.80952
ATP2C2	2.68231	2.54094	2.85043	2.73601	2.65834	2.51108	2.31361	2.531	2.43964	2.38837	2.31214	2.98205	2.84836	2.78478	2.94652	2.9123	2.8201	2.71322	2.87081	2.91471	2.98682	2.85188	2.90605	2.43139	2.40733	2.38339	2.29134	2.31762	3.0124	2.97005	2.92017	2.92544	2.81734	2.67165	2.67359	2.7427	2.88995	2.84353	2.76981	2.90102	2.79589	2.66465	2.81418	3.205	3.23341	2.84241	2.80761	3.0793	3.00751
NGFR	4.48682	4.01508	3.91967	4.09091	4.02469	4.46211	4.60344	4.60478	4.11872	3.97805	4.00423	4.03385	3.89089	4.08099	4.09058	3.92984	3.81074	3.95983	4.09341	3.87822	4.07296	3.49745	2.32375	5.28854	5.42633	3.64138	3.47758	3.36311	4.74427	4.76343	4.81434	3.90725	4.09495	3.35073	3.51226	3.53714	3.56472	3.42492	3.59695	3.69278	3.70193	5.73177	5.75137	4.16496	3.9681	4.74704	4.75433	3.36753	3.15111
CDON	4.30031	4.27064	3.39252	3.99364	4.13464	4.70192	4.77371	4.57001	3.98931	4.20157	4.16237	3.84425	3.91538	3.57433	3.58618	3.59798	3.5321	4.49056	4.10828	3.77174	3.39762	4.31205	4.18377	3.7707	3.88318	3.74885	3.67149	3.68236	4.45632	4.30714	4.35839	3.97895	3.90515	4.28894	4.19742	4.14979	4.17295	3.92198	3.97372	3.69773	3.79254	3.89604	3.86735	4.15327	4.00518	4.09291	4.10322	3.36039	3.39941
TAF2	5.87041	5.86372	5.27461	5.43043	5.39071	5.55561	5.40744	5.51855	5.60539	5.51855	5.56029	5.72889	5.75571	5.748	5.46818	5.50276	5.66021	5.52123	5.52177	5.44314	5.4606	4.79016	5.0229	6.35618	6.17395	5.53926	5.45687	5.4776	5.68715	5.7065	5.64741	5.44257	5.5308	5.8179	5.91095	5.68152	5.72417	5.36939	5.37212	5.46794	5.44987	5.72753	5.66501	5.14399	5.23439	5.43025	5.38129	5.26475	5.14592
HIPK2	3.91332	4.29159	4.18589	4.20741	4.27168	5.18882	5.1247	5.2855	5.13185	5.12051	5.03625	3.28253	3.56324	3.71372	3.3036	3.36365	3.40366	3.67252	3.97524	3.40269	3.7384	3.63864	3.42788	5.15581	4.95035	4.83348	4.737	4.78946	3.74927	3.84544	3.80437	3.59832	3.79611	3.69295	3.81988	3.7675	3.86338	3.70666	3.72411	3.8013	3.85854	3.44517	3.41215	3.5735	3.61948	3.80599	3.87239	3.49006	3.70232
TNPO3	6.89593	7.00112	7.13684	7.09399	7.06942	7.29353	7.26479	7.37647	7.08524	6.88038	7.01445	6.88145	6.83865	6.7554	7.19429	7.15039	7.19592	6.94826	6.94596	6.78339	6.87037	6.37546	6.41045	7.75644	7.76796	7.38211	7.39438	7.37333	6.77506	6.76005	6.78054	6.92135	6.85264	6.97229	6.92792	7.06566	7.04362	6.82954	6.84612	6.88859	6.86774	7.09106	7.06755	6.77299	6.75291	6.81694	6.80322	6.70313	6.74263
RFXANK	5.26944	4.92039	5.27294	5.45102	5.26277	5.21984	5.18027	5.36021	5.18607	5.08763	5.14699	5.24511	5.37896	5.16723	5.38031	5.21138	5.18607	5.05733	5.08948	5.43495	5.4577	5.48854	5.56114	4.86683	5.00019	5.45982	5.40876	5.47384	4.90269	5.03712	5.09282	5.07553	5.4442	5.04172	5.16802	5.15286	5.04622	5.41737	5.21281	5.37472	5.61295	5.38796	5.46396	5.13794	5.44104	5.38796	5.44189	4.99423	4.87618
TMEM161A	5.42061	5.3974	5.5058	5.50297	5.63355	5.53631	5.6758	5.60647	5.65779	5.74035	5.57058	5.51469	5.47261	5.52035	5.29967	5.29762	5.23258	5.56581	5.15051	5.53173	5.4269	5.44743	5.06609	5.65967	5.86841	5.38192	5.66732	5.64421	5.38419	5.34276	5.642	5.24323	5.59424	4.78499	4.80509	4.80414	4.89556	5.33525	5.32466	5.57171	5.61689	5.44565	5.63293	5.92877	5.85477	5.47259	5.4065	5.90177	5.91851
LPAR2	5.49805	5.51281	6.77888	6.83876	6.81543	5.85201	5.85886	6.1148	5.929	6.10095	5.80698	6.60845	6.44044	6.55097	6.44433	6.46042	6.396	6.85844	6.68808	6.47641	6.33523	6.28928	6.43462	5.96836	6.16214	5.67473	5.74397	5.66695	6.70407	6.73588	6.75601	6.55183	6.62725	5.99956	6.15397	6.44701	6.38181	6.75426	6.73333	7.00515	7.06148	6.34995	6.44054	6.50673	6.63402	6.73248	6.74713	6.76424	6.72092
CTSA	5.5876	5.62397	6.48071	6.31263	6.2004	5.0623	5.35737	5.14818	5.43644	5.47944	5.5456	6.60082	6.49752	6.59608	6.47356	6.48348	6.40558	6.26203	6.64546	6.45272	6.67916	7.03774	7.32966	4.63218	4.69589	5.59783	5.50818	5.71756	6.174	6.27191	6.27372	6.4912	6.52848	6.26253	6.33608	6.48415	6.33085	6.87995	6.83963	6.70505	6.75295	6.13669	6.08922	6.30034	6.31964	6.44316	6.55175	6.87629	6.84922
SLC12A2	4.13163	3.90813	4.18937	4.212	3.90343	4.49863	4.31566	4.48794	4.10658	4.03126	4.11842	3.95755	3.9063	3.88451	3.86669	3.84675	3.94008	3.99285	4.01236	3.99621	4.09631	3.62542	3.75525	4.41731	4.52214	3.78837	3.73454	3.70256	4.52956	4.36485	4.3603	4.04808	4.00078	4.01708	4.21425	4.14876	4.19178	3.99763	3.96434	3.87127	3.79432	3.82223	3.7869	3.95859	3.92913	4.40413	4.40865	3.91011	3.97173
SNX24	4.94492	5.29245	5.74388	5.81643	5.72914	4.71036	4.51499	4.60242	4.46446	4.32148	4.30506	6.22567	6.44672	6.37209	6.1498	6.20737	6.34308	5.96152	5.99922	5.91888	6.00966	4.78072	5.16278	5.90634	5.70466	4.65146	4.58037	4.46514	6.22992	6.23427	6.17059	5.87718	6.06746	5.75074	5.65853	5.94301	6.17683	5.7096	5.78972	5.70626	5.63528	6.50148	6.4952	6.01853	6.03377	6.25996	6.24357	5.8521	5.78253
EYA2	2.39439	2.39004	2.4023	2.40406	2.35067	2.13377	2.22678	2.17709	2.35446	2.4103	2.24523	2.56493	2.46354	2.5711	2.44478	2.30563	2.25022	2.50313	2.82259	2.44903	2.46065	3.66105	3.82274	0.922739	0.976078	2.52098	2.41366	2.55633	2.25368	2.18815	2.14111	2.69492	2.42279	2.80463	2.66376	2.79196	2.56578	2.9437	2.85434	2.69208	2.57009	2.383	2.24661	2.40528	2.64354	2.45263	2.19251	2.33138	2.40036
CNN2	7.56699	7.99993	7.19973	6.87529	7.21176	8.70915	8.74328	8.68954	8.30779	8.34831	8.36646	6.8137	6.71004	6.78664	6.40088	6.21836	6.28272	6.33685	6.38127	7.02134	7.17283	7.22101	7.17256	7.81482	7.91724	8.62798	8.5702	8.68992	6.57743	6.29675	6.42616	6.69653	6.75961	6.69195	6.69844	6.35483	6.22669	6.66737	6.73203	6.88469	6.91492	7.04245	6.99196	6.80386	6.7438	6.86727	6.79096	6.61407	6.6239
ABCA7	3.87255	3.87881	4.25231	4.23627	4.17831	3.46735	3.51067	3.59119	3.79908	3.75129	3.39741	4.58691	4.62212	4.58445	4.48266	4.39831	4.37531	4.11583	3.8413	4.54068	4.41951	3.39964	2.90845	4.83053	5.0503	3.87411	3.62121	3.60219	4.35469	4.44542	4.38577	4.25348	4.20518	3.61359	3.7666	4.08378	4.08419	4.05925	3.97378	4.3267	4.27544	4.63495	4.46207	4.36748	4.36584	4.42951	4.47416	4.39989	4.35204
SNCAIP	3.34577	3.21831	2.63825	2.72724	2.68841	3.39857	3.23544	3.25366	2.94726	3.09207	2.93614	2.73427	2.65627	2.62902	2.8336	2.82818	2.80094	2.73833	2.65199	2.85471	3.09971	3.03505	2.7352	2.9556	3.05596	2.73234	2.84537	2.69482	3.19606	3.23527	2.96885	2.98118	2.6912	2.32751	2.46467	2.86526	2.90155	2.77756	2.62475	2.68884	2.80303	3.06631	3.13064	3.01049	2.84449	2.93678	2.86995	2.96573	3.10145
DDX20	5.2591	5.32504	5.60313	5.59432	5.47985	5.53379	5.49394	5.54154	5.84938	5.77328	5.82473	5.23854	5.29712	5.30691	5.20917	5.20521	5.27444	5.26273	5.40052	5.46623	5.51887	5.49726	5.68838	5.35799	5.30571	5.42623	5.46906	5.50378	5.45596	5.49534	5.42364	5.42366	5.40052	5.93148	5.86545	5.65097	5.75159	5.46706	5.49384	5.4436	5.36849	5.06787	5.1227	5.23364	5.10622	5.16623	5.15212	5.37755	5.39463
BTBD1	6.06949	6.30251	5.6441	5.5738	5.59712	6.01869	6.09794	5.88131	6.06271	6.10137	6.01974	5.63465	5.74285	5.69178	5.77801	5.6799	5.73792	5.83351	5.90435	5.45533	5.62574	5.39651	5.55339	6.26263	6.26978	5.74618	5.82024	5.82076	6.00428	5.88826	5.94372	5.7835	5.62597	5.96768	5.8615	5.87719	5.97917	5.52948	5.70958	5.45499	5.51109	5.84117	5.90412	5.54753	5.48902	5.78978	5.83803	5.47249	5.50292
FAR2	4.29024	5.23195	2.66548	2.59522	2.16911	4.98667	5.02355	4.86364	5.6245	5.65709	5.61166	2.0517	2.19367	2.3122	1.68153	1.7922	1.69008	2.33509	2.3369	2.6294	2.52199	3.66747	3.5964	3.77624	3.45605	4.42833	4.69402	4.6551	2.6962	2.56178	2.70881	2.45975	2.45194	2.61206	2.59974	2.63423	2.62679	2.19944	2.3647	2.40143	2.21523	2.36002	2.40665	2.62963	2.33451	2.34345	2.49713	2.46145	2.60706
BCAS1	1.78254	1.94583	1.96423	2.01032	1.87757	1.90504	1.89514	1.87007	1.89078	1.88484	1.94077	1.94745	1.91264	1.97534	1.9405	1.89561	1.99312	2.02736	1.84923	1.83998	1.87029	1.6678	1.90411	2.05756	2.0543	2.02201	1.92128	2.11702	1.60163	1.91302	1.95069	1.97015	1.82328	1.91437	1.58866	2.13187	1.90946	1.89351	1.59	1.98672	1.90347	2.03402	2.05838	1.55923	2.03923	2.02055	1.88965	1.9336	1.89474
POU1F1	1.47434	1.49393	1.50086	1.508	1.50303	1.4357	1.51672	1.53275	1.4743	1.47514	1.45731	1.47313	1.52429	1.5103	1.48436	1.52429	1.48508	1.43282	1.41839	1.41323	1.7984	1.52888	1.52918	1.44902	1.45738	1.6358	1.3169	1.34545	1.83922	1.40409	1.40522	1.65947	1.37194	1.54656	1.53148	1.54026	1.5337	1.53899	1.53282	1.53224	1.53168	1.47328	1.47158	1.50205	1.4913	1.48695	1.48098	1.52403	1.53345
CHI3L2	1.94284	1.81843	2.99841	2.60092	2.89269	2.22513	2.31186	2.23214	2.28516	2.29823	2.32511	2.56738	2.51276	2.50128	2.41714	2.52528	2.47025	2.39262	2.78458	2.66827	2.93871	2.60219	3.08162	2.18853	1.6849	1.80963	2.12681	1.82473	2.76139	2.90438	2.90894	2.50103	2.89106	2.70365	2.86443	2.81043	2.94604	3.06067	3.38941	2.94465	3.15379	2.24051	2.37321	2.33609	2.18543	2.61064	2.70151	2.42715	2.3891
SBNO2	4.53727	4.60351	5.06694	5.02312	5.01236	4.41072	4.71676	4.65549	4.62529	4.71148	4.64851	4.98801	4.8646	4.99027	5.06006	4.92471	4.98493	4.69512	4.61829	5.48785	5.39708	5.24628	5.01933	4.3682	4.5598	4.41415	4.51433	4.34837	5.11071	5.13924	5.26362	5.09332	5.00586	4.54827	4.44623	4.73302	4.65912	5.10089	4.91334	5.18688	5.21752	5.19867	5.16561	5.11891	5.22485	5.1829	5.27834	5.43191	5.38691
PMS1	5.75877	6.48133	4.52991	4.71798	5.06855	5.66766	5.59546	5.62127	5.58552	5.60141	5.60786	5.19168	5.30354	5.17137	5.10223	5.13842	5.21314	5.11457	5.03469	4.92424	4.75331	4.4453	4.34645	6.3609	6.44719	5.75983	5.76439	5.71027	5.13221	5.12529	4.90777	5.12344	4.78996	5.23549	5.34994	5.30173	5.54199	4.64063	4.97919	4.96117	4.87689	5.24249	5.14658	4.79142	4.73549	4.93386	4.93515	4.34779	4.28741
HMG20B	6.89383	6.97433	6.05485	6.17322	6.12994	6.38167	6.44297	6.36738	6.85227	6.95366	6.96547	6.43191	6.22655	6.41366	6.33625	6.20199	6.1821	6.59504	6.28251	6.22358	6.12906	7.03307	6.66759	5.89202	6.32594	6.70911	6.92856	6.78574	6.11424	6.11474	6.22555	6.29497	6.32013	6.2516	6.10376	6.08562	6.0317	6.05259	6.01469	6.26163	6.32225	7.03591	7.0417	6.3254	6.34229	6.31644	6.32902	6.17096	6.23521
CALCRL	1.73611	1.78905	1.74349	1.78339	1.71075	1.85068	1.78413	1.88522	1.79856	1.83846	1.86159	1.69524	1.69485	1.70815	1.71045	1.78643	1.73681	1.62794	1.60482	1.72318	1.62775	1.62783	1.25045	2.06467	2.1739	2.09272	1.98324	2.00422	1.62175	1.64301	1.33033	1.7585	1.53335	1.59657	1.58149	1.59027	1.58371	1.589	1.88191	1.58225	1.58169	1.87967	1.52159	1.55207	1.54131	1.79613	1.89961	1.57404	1.58346
TAF11	5.90035	5.6608	5.90355	5.88934	5.79406	6.09447	6.12099	5.9537	6.11826	6.05559	6.02069	5.61176	5.57885	5.59455	5.60937	5.68578	5.76584	5.85428	5.78211	5.70744	5.63542	5.60031	5.91986	5.90651	5.97661	5.8453	5.99174	5.79377	5.79692	5.82824	5.84896	5.78474	5.70488	5.59919	5.88942	5.81231	5.92525	5.75879	5.90377	5.70808	5.70746	5.83673	5.91274	5.66333	5.6344	5.87354	5.68693	5.47973	5.52535
ANKS1A	5.55764	5.30685	5.23178	5.28928	5.19465	5.68406	5.71304	5.78215	5.47886	5.50142	5.50921	5.09946	5.17604	5.08124	5.19804	5.02807	4.98562	5.24139	5.15175	5.10621	5.17183	5.43739	5.25403	5.29809	5.4229	5.5458	5.62009	5.5792	5.15908	5.05193	5.16251	5.15502	5.18056	4.94653	4.9816	4.89321	4.88559	5.08676	5.13553	5.11395	5.1782	5.307	5.30613	5.33908	5.43226	5.38102	5.37416	5.13504	5.18864
AP3D1	7.43005	7.26272	7.24643	7.37834	7.2504	7.32279	7.37799	7.40913	7.1792	7.14625	7.161	7.283	7.28085	7.36682	7.45144	7.36813	7.4633	6.94423	6.90103	7.67743	7.6692	7.17604	7.22645	7.45135	7.41613	7.41712	7.43782	7.36962	7.20923	7.22995	7.24121	7.25778	7.33816	6.91393	6.89089	7.2104	7.12758	7.33062	7.32418	7.44951	7.48104	7.4064	7.36033	7.32697	7.34975	7.4064	7.44685	7.3699	7.37277
ZNF76	4.08451	4.21489	4.39917	4.4157	4.43259	4.01449	3.98801	3.98067	4.26201	4.24092	4.21041	4.28833	4.29141	4.34308	4.50812	4.55839	4.55285	4.6562	4.54707	4.35722	4.30875	4.51871	4.53492	3.93262	4.0933	3.80965	3.98119	4.12944	4.55748	4.51163	4.62995	4.44612	4.48849	4.31619	4.26803	4.32855	4.2239	4.48622	4.5303	4.54763	4.40176	4.6141	4.48622	4.62227	4.37191	4.70299	4.6502	4.46476	4.4619
NTHL1	5.36573	5.34577	5.4139	5.32641	5.52402	5.21309	5.22603	5.28667	5.58513	5.48574	5.69279	5.59309	5.23224	5.31603	5.43361	5.30139	5.39948	5.42448	5.26671	5.34553	5.51286	5.57602	5.49711	5.0584	5.4569	5.55103	5.50362	5.51777	5.13269	5.26371	5.41383	5.28495	5.48984	5.08357	5.24459	5.14744	5.06236	5.5739	5.62366	5.57338	5.46885	5.33612	5.20411	5.44547	5.38735	5.40691	5.20158	5.72111	5.71792
GNAI3	6.03624	6.00059	5.06797	5.00079	5.06095	5.73181	5.78525	5.57087	5.75362	5.71531	5.65031	5.36183	5.41762	5.39063	5.17936	5.22767	5.13225	5.08842	5.19566	5.22844	5.26489	4.69104	4.90715	6.21115	6.16285	5.52082	5.59058	5.56318	5.4148	5.4338	5.4351	5.27512	5.11358	5.73768	5.74584	5.40029	5.40093	5.20235	5.16013	5.05846	5.10554	5.16696	5.22331	4.95608	4.90573	5.12346	5.04237	4.97616	4.90436
IPO5	7.77572	7.88474	7.57408	7.64528	7.67912	8.14973	8.13566	8.15652	7.76801	7.69469	7.73441	7.45298	7.48587	7.45485	7.5589	7.62521	7.63259	7.78253	7.69012	7.51907	7.44482	7.87765	7.79598	7.66928	7.60689	7.8958	7.91191	7.8716	7.60698	7.59436	7.54405	7.63179	7.58648	7.88171	7.88815	7.81966	7.84199	7.46307	7.47537	7.50209	7.47347	7.53176	7.48496	7.51433	7.48496	7.83566	7.8262	7.37204	7.35074
OAT	7.54059	6.9195	8.661	8.61176	8.4108	6.96115	6.88125	6.9367	6.8477	6.92742	6.82013	8.88916	8.94285	8.87618	8.76051	8.58328	8.77741	8.86076	9.05966	8.48612	8.56307	8.53187	8.78459	6.88886	7.19592	6.82167	6.88727	6.8287	8.85013	8.88257	8.83152	8.7703	8.7145	9.34126	9.31938	8.91202	9.03057	9.0022	9.06151	8.53447	8.4801	8.70593	8.76847	8.74762	8.73597	8.17081	8.16553	8.43586	8.46676
WDR3	5.4165	5.18504	4.97738	4.95235	5.35095	5.09491	5.05009	5.06788	4.96492	4.87356	4.87444	5.26316	5.20986	5.13196	5.42833	5.49728	5.69538	5.1691	5.19599	5.12666	5.16815	4.63659	4.59172	5.90382	5.58514	5.1759	5.19481	5.1305	5.19779	5.24026	5.13662	5.20191	5.12804	5.70611	5.64068	5.52642	5.62191	4.99876	5.1445	5.18436	5.19843	5.13852	5.079	4.97082	4.92481	4.9388	4.8818	4.8679	4.81677
PKN2	5.39997	5.52557	5.04771	4.99805	5.59089	4.84607	4.9392	4.84003	4.86486	4.90759	4.86922	5.61458	5.55314	5.62181	5.85288	5.77119	5.84357	5.26982	5.3755	5.39066	5.51397	4.19527	4.39937	6.346	6.23408	4.99714	4.89863	4.92991	5.66313	5.6514	5.62185	5.55515	5.21982	5.67786	5.66929	5.74805	5.83421	5.26048	5.22485	5.2916	5.32918	5.46197	5.55355	5.27865	5.31275	5.0892	5.05278	5.17563	5.23975
WDR18	6.5876	6.43963	6.75857	6.75281	6.68872	6.63591	6.78792	6.61882	6.65032	6.75949	6.74882	6.72099	6.52084	6.55236	6.69182	6.58581	6.58363	6.07681	6.12105	7.10258	7.13325	6.59122	6.608	6.65788	6.76181	6.81761	6.84181	6.80578	6.43459	6.43134	6.59724	6.57022	6.64662	6.49493	6.60169	6.42042	6.18993	6.97758	6.98877	6.87265	6.83611	6.57686	6.39351	6.50027	6.58234	6.1763	6.16015	7.00625	6.95701
TRAM2	4.83757	4.85046	5.1124	4.90949	4.91435	5.28226	5.31937	5.38251	4.70759	4.79357	4.82081	4.8063	4.78443	4.6741	4.82253	4.77902	4.93903	4.80804	4.95507	5.02528	4.89335	4.7296	4.81011	4.97729	5.18685	4.59949	4.68662	4.66496	5.20731	5.13758	5.2598	4.84003	5.00083	5.0019	5.01296	4.62341	4.59344	4.94113	4.93098	4.70886	4.7217	4.69657	4.70179	5.14578	5.21495	5.00088	4.98605	5.3531	5.09341
NTN1	3.88284	3.69907	3.92105	3.9203	3.97876	3.34019	3.31425	3.28953	3.97719	3.86588	3.89759	4.10312	4.25216	4.15851	3.94978	3.75566	3.88023	5.19943	4.65263	3.37209	3.33846	5.40495	4.82279	2.41092	2.6227	3.69085	3.75003	3.62933	3.91616	3.92793	3.97774	4.12035	4.16096	4.79086	4.50942	4.25858	4.11919	4.31532	4.42076	3.92217	3.9096	4.6728	4.60234	3.99684	4.06464	3.70419	3.81179	3.53221	3.61973
GLP2R	1.60098	1.79006	1.64332	1.75945	1.71209	1.65272	1.55692	1.59752	1.71716	1.60934	1.67678	1.77853	1.79184	1.82379	1.71827	1.67065	1.69972	1.77846	1.53949	1.80665	1.84133	1.6598	1.93639	1.57993	1.58829	1.6527	1.63925	1.6678	1.73285	1.72645	1.72757	1.73287	1.75009	1.75289	2.04882	1.74659	1.74004	1.74532	1.73916	1.73857	1.73802	1.67961	1.67792	1.70839	1.69763	1.69328	1.68731	1.73036	1.73978
MCM10	5.43952	5.49054	6.15271	6.03859	6.18065	5.43605	5.47831	5.46911	5.51626	5.67887	5.4613	5.96217	5.95515	5.96554	6.11523	6.20985	6.19238	6.30999	6.32685	6.01023	5.974	5.97693	6.07055	5.65459	5.44467	5.12069	5.09888	5.14657	6.52279	6.46116	6.37002	6.2058	6.10473	6.50832	6.49339	6.04937	6.04114	6.19938	6.10696	5.88139	5.89531	5.72896	5.65769	6.49131	6.58067	6.00363	5.8695	6.59151	6.38574
DGKA	3.71333	3.91948	3.38669	3.30895	3.33974	3.93963	3.93453	4.03584	3.92262	3.84798	3.86553	3.09013	3.40283	2.98158	3.28127	3.44465	3.21483	3.59308	3.48996	3.25027	3.05755	4.27935	3.80164	3.12503	3.11446	4.13931	3.93714	4.06793	3.10997	3.28474	2.94163	2.98812	3.70731	3.30691	3.3438	3.32086	3.4114	3.22147	3.34511	3.50617	3.37192	3.48489	3.5674	3.38064	3.33551	3.43574	3.32226	3.07855	3.13083
ERBB3	5.3912	5.20044	5.42668	5.68023	5.68196	6.13836	6.07504	6.20541	5.70275	5.75399	5.73642	5.05788	5.08893	4.92182	5.14417	5.2017	5.18632	5.35629	5.25005	5.28196	5.35003	5.64396	5.67632	5.43354	5.31711	5.89166	5.75754	5.83296	5.21576	5.10548	5.30299	5.2932	5.32597	5.08362	5.12164	5.46452	5.47253	5.20071	5.21057	5.4861	5.40072	5.62903	5.50408	5.25273	5.3343	5.44645	5.53454	4.88895	4.92288
ROPN1	1.73463	1.72302	1.8463	1.9476	1.80636	1.76748	1.69598	1.73338	1.75821	1.74041	1.77912	1.93994	1.75877	1.85908	1.77485	1.82715	1.91066	2.14186	1.98142	1.79352	1.58814	1.83318	1.83349	1.75332	1.76168	1.62111	1.63144	1.59006	2.13027	1.98756	1.81207	1.91719	1.83528	1.87038	1.8553	1.86408	2.19479	1.86281	1.85664	1.85606	1.8555	1.7971	1.7954	1.82587	2.06514	1.81077	1.8048	1.84785	1.85727
ANKRD44	1.91596	1.90332	1.89132	1.86342	1.88237	1.76624	1.8954	1.9051	1.83756	1.91339	1.86827	1.91052	1.93489	2.01575	1.93462	1.90696	1.85341	1.97173	2.00128	1.7839	1.74588	1.8982	1.79865	1.90657	1.97729	2.02291	2.04673	1.93178	1.46386	1.95608	1.9497	1.88785	1.86355	2.0572	2.06349	1.81632	1.91243	2.00895	1.87944	1.8413	1.73953	1.80499	1.68289	1.99368	2.04812	1.76708	1.84763	1.87573	1.67235
ADAT1	4.75367	4.52852	5.14597	5.31143	5.31037	5.01995	4.90697	4.93435	4.74702	4.72518	4.64364	4.98103	5.09141	5.02892	5.14956	5.23595	5.47971	5.0513	5.14522	4.99702	5.08139	4.74481	4.62603	5.39848	5.21191	4.96925	5.1038	5.04172	5.152	4.75298	4.95209	4.98467	5.1528	5.17805	4.99154	5.24509	5.34619	5.23267	4.98142	5.16972	5.22663	4.85541	4.89163	4.82627	4.9148	5.13526	5.07286	5.08447	4.94772
PDIA5	5.5452	5.37356	5.34607	5.30752	5.15098	5.84631	5.55385	5.73207	5.41985	5.46338	5.59527	5.16358	5.23805	5.06838	4.97727	5.23267	5.31188	5.23952	5.12202	5.20677	5.18826	4.962	4.69434	5.90172	5.97613	5.43845	5.33098	5.33659	5.40708	5.33196	5.45622	5.20301	5.17528	5.22365	5.12096	5.06791	5.00088	5.12976	5.05307	5.1397	5.13436	5.76767	5.57939	5.21509	5.11299	5.19427	5.13013	5.0313	5.12518
TBC1D22B	4.46859	4.43675	5.04823	4.97714	5.07925	4.77999	4.81771	4.77615	5.05337	5.0885	4.8942	4.89715	4.97392	4.74208	4.27624	4.63871	4.52016	5.03485	4.64628	4.9213	4.8265	5.41187	5.20449	4.08162	4.45475	4.81052	4.79347	4.8931	4.73383	4.75725	4.74093	4.76755	4.94692	5.13028	5.22094	5.08391	5.01528	4.88968	4.71691	4.98985	5.09064	4.84042	4.89239	4.59803	4.55959	4.8076	4.78675	4.49855	4.5949
NDUFB4	7.72902	7.94689	6.88916	6.92318	7.06065	7.5125	7.48455	7.42009	7.67241	7.494	7.68084	7.24424	7.21066	7.21574	7.06294	6.95211	7.0481	7.38143	7.31813	7.01046	7.15469	7.98266	7.7031	6.56421	7.08275	7.34984	7.42453	7.49078	7.29444	7.18446	7.25503	7.22973	7.20263	6.79108	6.89604	6.72539	6.97689	7.29224	7.32934	7.29341	7.26308	7.2741	7.30678	7.15841	7.27278	7.68371	7.66991	7.25389	7.27178
SPEN	5.27764	5.28785	5.67912	5.658	5.66088	5.32559	5.30947	5.36352	5.04778	5.22117	5.16934	5.61571	5.64358	5.62038	5.81665	5.91236	5.88495	5.59305	5.64237	5.57974	5.5315	4.86384	4.77746	6.20162	6.13391	5.33184	5.28419	5.26883	5.71382	5.68519	5.68137	5.64097	5.53236	5.14951	5.22384	5.58644	5.59201	5.50048	5.40879	5.55181	5.60227	5.6904	5.67912	5.74296	5.78288	5.82976	5.89344	5.48572	5.66721
MYLK	3.77205	3.55589	2.12509	2.43028	2.50388	3.11539	3.09567	3.02859	3.06014	3.21276	3.30226	2.76427	2.74326	2.76192	2.74668	2.70043	2.80114	2.70895	2.5837	2.58628	2.5598	2.92773	2.85276	3.05879	2.93822	3.3716	3.26549	3.85106	2.41485	2.29016	2.47312	2.51465	2.70472	2.67261	2.49612	2.63345	2.54965	2.4146	2.54297	2.6202	2.4285	2.87236	2.89273	2.55682	2.57719	2.67485	2.63842	2.56134	2.62315
ZC3H15	7.20883	7.94272	6.8839	6.58295	6.7835	7.03898	7.00989	6.96834	6.92034	6.95002	6.86881	7.26968	7.31467	7.18271	7.27632	7.27246	7.42806	6.9221	6.86344	6.91085	6.91085	5.36685	5.83536	8.74928	8.54859	7.13034	7.10638	7.08456	7.1179	7.16859	7.14237	7.02551	6.77811	7.22387	7.2502	7.22949	7.31337	6.92653	6.94481	6.86638	6.88838	6.79468	6.73172	6.70017	6.65537	6.67943	6.68683	6.71029	6.8274
MAP2K4	5.83241	5.47647	5.20397	5.03109	5.20272	5.34063	5.22711	5.39897	5.65277	5.41237	5.39266	5.45754	5.21501	5.42252	5.27383	5.30524	5.37879	5.30393	5.27804	5.25565	5.17905	5.21822	5.26954	5.5618	5.44292	5.52346	5.58708	5.54828	5.15777	5.2746	5.14754	5.23323	5.27511	5.71811	5.69833	5.6013	5.66489	5.25855	5.24019	5.31092	5.30288	5.27514	5.20499	4.99085	4.95462	4.96888	4.9579	5.00258	4.91659
SNAP91	1.82503	1.85395	1.93148	1.82676	1.9559	1.92914	1.91545	1.81272	1.88795	1.83993	1.85372	1.87953	1.90268	1.88307	1.90009	1.92446	1.88188	1.96497	1.81543	1.86543	1.77916	2.08755	2.05914	1.80445	1.58574	2.19272	2.14747	2.21024	1.47176	1.46536	1.81776	1.88801	1.82448	2.01122	2.10103	2.06092	1.97848	1.98918	1.67272	2.15261	2.04103	1.98238	1.61148	1.64195	1.87192	1.62685	1.62088	1.66393	1.67335
SLK	5.45556	5.87659	5.87247	5.60846	6.13375	5.12251	4.9197	5.12195	4.59341	4.63176	4.72731	6.48518	6.69735	6.44746	6.53468	6.4622	6.58864	6.7094	6.34128	5.87861	5.74851	4.21615	4.31471	7.20376	7.04276	4.44523	4.40813	4.30149	7.0407	7.03133	6.93919	6.20302	6.13588	6.2537	6.22061	6.48414	6.48091	6.18207	6.19777	5.9524	5.91846	5.70255	5.67473	6.2089	6.16997	6.52831	6.5624	6.14091	6.03332
CYB5R4	3.80139	3.40685	3.70379	3.66606	3.65947	3.43991	3.3596	3.26628	3.37684	3.48656	3.6199	3.8029	3.89995	3.95826	3.71436	3.8493	3.71106	3.76694	3.72592	3.74769	3.72979	3.34725	3.39358	3.83858	3.91557	3.38071	3.28434	3.38718	3.93281	3.90008	3.85736	3.66212	3.82306	3.92174	3.94997	3.8717	3.99501	3.70778	3.77014	3.68947	3.6364	3.60483	3.72313	3.67669	3.58001	3.77852	3.72132	3.52116	3.73354
COL17A1	3.19935	2.78861	2.58915	2.29574	2.52049	2.01866	2.0229	2.1052	2.17891	2.23486	1.72608	3.18178	3.1614	3.25203	3.24746	2.97593	3.25069	2.95347	3.09097	2.79821	2.92286	2.64439	3.12788	2.28561	2.39409	2.16481	2.27399	2.30685	2.98351	2.95367	2.99513	2.80186	3.08089	2.54962	2.20382	2.67941	2.58548	3.01113	2.85704	3.06071	3.15244	2.40803	2.30641	3.10304	3.15729	3.7666	3.5429	3.39091	3.28719
GSTO2	4.56905	3.50616	3.85613	4.04971	4.36915	4.06467	4.07037	4.04328	4.67144	4.75774	4.76628	3.64263	3.46709	3.37441	4.1915	3.87493	3.85971	4.29882	4.15736	4.05469	3.84456	4.83077	4.6547	3.45343	3.32245	3.65563	3.69826	3.96488	4.36835	4.41229	4.29262	3.95005	4.22767	3.73147	3.8447	4.15805	4.08594	4.07225	3.89836	4.09973	4.0595	4.13196	4.08006	4.087	4.0902	4.35058	4.32338	4.12713	4.2814
SEC61A2	4.24568	4.34515	4.51581	4.39206	4.26518	4.78102	4.8344	4.67115	4.59904	4.6293	4.75711	4.23206	4.3522	4.28103	3.70067	3.82844	3.85858	4.44253	4.60193	3.87638	4.1014	4.50618	4.48035	4.34875	4.17304	4.40075	4.35619	4.34027	4.45402	4.36246	4.3488	4.17086	4.34026	4.1693	4.38206	3.9886	4.14044	4.17175	4.17132	4.05612	4.11292	4.0883	4.11292	4.47144	4.4669	4.33894	4.34343	4.58663	4.48791
PRKCQ	4.4328	4.47354	4.55369	4.64088	3.65133	5.50661	5.43651	5.54691	5.17804	5.23514	5.11743	3.50341	3.4657	3.51222	3.43033	3.67225	3.67867	3.99012	4.12897	3.90646	3.9391	4.89642	4.36409	4.15359	4.34698	4.75936	4.75252	4.62246	4.22923	4.20597	4.07207	3.90059	4.08174	4.48455	4.51484	3.97858	3.98868	3.99686	3.95734	3.98176	4.01654	4.36525	4.30641	3.67183	3.83517	3.64627	3.74271	3.66412	3.70767
TLE2	4.02532	3.9431	3.62293	3.9067	3.56289	3.65285	3.957	3.98037	3.75961	3.71757	3.84328	3.83802	3.81853	3.82805	3.89338	4.02847	3.75154	3.98438	3.8859	3.54261	3.40597	3.99737	3.74066	3.60552	4.01268	4.40156	4.32019	4.43508	3.2661	3.24668	3.36473	3.7147	3.69474	4.1526	4.03752	3.56548	3.56361	3.67273	3.72173	3.53073	3.71934	4.36115	4.34095	3.47012	3.44666	3.43671	3.32678	3.47525	3.45415
ASB1	4.3659	4.21846	5.1474	5.05593	5.1146	4.67101	4.67381	4.88745	5.05752	5.06175	5.04393	4.40692	4.4993	4.57651	4.91487	4.76846	4.75955	4.9316	4.8114	4.76143	4.67662	4.59966	4.54756	5.01338	4.94643	4.58461	4.6768	4.65617	4.90239	4.91097	4.9296	4.88298	4.70755	4.61266	4.65209	4.4585	4.55934	4.89466	4.80398	4.60716	4.79737	4.86222	4.81032	4.91311	4.88527	4.87377	4.86308	5.08311	5.04762
FAM107B	4.36294	4.44034	5.65444	5.68783	5.431	4.62834	4.66095	4.83199	4.78697	4.65785	4.68548	5.27743	5.19615	5.27347	5.36894	5.47544	5.5591	5.35638	5.38136	5.52521	5.50711	4.86619	4.89841	5.33892	5.03052	4.17729	4.20593	4.31106	5.83886	5.85501	5.81292	5.52349	5.36153	5.93696	5.76562	5.18781	5.28298	5.3094	5.3534	5.0894	5.07263	4.97884	4.93384	5.98503	5.96002	5.33039	5.37057	5.8082	5.71512
ME1	4.24808	4.0092	3.53814	3.53661	3.20615	5.5096	5.56461	5.31855	4.8267	4.89034	4.96754	2.49025	2.43056	2.92193	2.25232	2.43519	2.24134	3.01048	3.08779	3.44952	3.47302	4.56455	4.81439	3.24211	2.66193	3.93993	3.90862	3.93451	3.80177	3.73105	3.60858	3.30072	3.20968	3.12738	3.34692	3.54523	3.66783	3.20593	3.16759	3.0868	2.98322	3.2171	3.22675	3.00339	3.21564	3.42364	3.47592	3.09202	3.29787
TBC1D1	6.1269	6.16888	5.70003	5.77834	5.77603	6.19076	6.22838	6.13102	5.98653	6.04874	6.0995	5.78488	5.73359	5.83025	5.72054	5.79234	5.75506	5.94623	5.96025	5.6134	5.6121	5.68878	5.55726	6.26489	6.25627	5.99629	5.90705	5.90262	5.74309	6.19303	5.90871	5.79387	5.77213	5.59266	5.62811	5.63273	5.51522	5.60499	5.6766	5.42875	5.49659	6.11511	6.03556	6.315	6.2528	5.74586	5.7078	5.89483	5.88532
MTHFD2	7.36418	6.77316	7.62716	7.84433	7.81362	7.24719	7.15828	7.28275	6.92768	6.88291	6.9529	7.6361	7.64497	7.60148	7.7818	7.84348	8.02732	7.95125	7.62379	7.76434	7.70128	7.43348	7.62938	7.39146	7.20796	6.78211	7.0048	6.94728	7.9731	7.84307	7.94307	7.81918	7.70115	8.06089	8.1084	8.00679	8.085	7.70597	7.74232	7.82543	7.78348	7.78563	7.87519	7.59071	7.57833	7.59312	7.6231	7.43875	7.35956
SLC9A7	3.4125	3.47366	3.4587	3.44121	3.37316	4.44859	4.4504	4.49816	4.27437	4.27775	4.54902	2.77741	2.70138	2.35684	2.69867	2.88491	2.79867	2.92897	2.97534	2.98139	2.79634	2.37207	2.474	4.6295	4.76316	3.97461	3.94726	3.88612	3.17736	3.20757	3.16517	3.06434	2.77668	2.96706	2.96806	3.15523	3.10733	2.86084	2.8693	2.92107	3.03021	2.96194	3.01427	2.84292	2.95732	2.8998	2.78516	2.74622	2.64143
FOXJ2	4.05298	4.34797	4.40523	4.49564	3.97871	4.1541	4.2048	4.18758	4.28023	4.39688	4.29626	4.34706	4.31341	4.24068	4.11904	4.14453	4.25479	4.33677	4.22448	4.29618	4.34558	4.67095	4.17562	3.95179	4.18143	4.2401	4.13691	4.02777	4.38976	4.31869	4.35644	4.36469	4.23681	3.91293	4.006	4.21014	4.23143	4.23187	4.33045	4.0606	3.98726	4.61687	4.48754	4.50548	4.61566	4.44189	4.40839	4.2797	4.48583
YBX1	10.0848	10.3015	9.6839	9.80504	9.6839	10.1841	10.0756	10.2077	10.3182	10.2662	10.2077	9.66686	9.72017	9.70433	9.69068	9.6792	9.74867	9.74138	9.84762	9.59843	9.75658	9.93661	9.97496	9.93661	9.97496	10.2729	10.2261	10.2261	9.69648	9.7176	9.59562	9.736	9.736	9.74735	9.7857	9.72775	9.72775	9.70053	9.67833	9.70053	9.70053	9.85985	9.85985	9.58402	9.60669	9.83624	9.85985	9.70053	9.70053
PDE4A	3.67522	3.43554	5.05767	4.97977	4.88468	3.04501	3.3319	3.26408	3.66729	3.40735	3.51928	5.18272	5.20255	5.29665	5.07638	4.85386	4.9041	5.07077	4.94015	5.37886	5.07352	5.42953	5.23317	3.09498	3.15938	3.25083	3.27953	3.32475	5.20839	5.03513	5.27695	5.08614	5.14551	4.73627	4.67878	4.80016	4.5968	5.33299	5.35669	5.11635	5.24478	4.56453	4.68973	5.2534	5.35245	5.28497	5.18575	5.90083	5.7587
PPP2R5A	5.57826	5.44691	5.48727	5.4818	5.74802	5.57733	5.60646	5.449	5.55739	5.58564	5.62595	5.64492	5.70587	5.59966	5.36695	5.45288	5.45009	5.58433	5.21143	5.73195	5.6118	5.22459	5.28682	5.93884	5.75714	5.45497	5.43809	5.37863	5.7189	5.64831	5.67218	5.54475	5.52501	5.52083	5.55537	5.49783	5.37558	5.05627	5.12048	5.33008	5.32329	6.00069	5.93904	5.8071	5.79891	5.65403	5.61713	5.51226	5.44916
CTNNA2	2.60921	3.40454	1.70844	1.83013	1.63468	2.37369	2.31988	2.38226	2.32988	2.51267	2.23896	2.24147	2.26542	2.24051	2.33126	2.2769	2.3056	2.03643	1.8512	1.84353	1.92551	2.09622	2.05251	2.57269	2.55142	3.43861	3.39161	3.26377	1.39648	1.3531	1.06568	1.87212	1.95622	2.01682	2.17185	2.07161	1.59664	2.26735	1.89354	1.94743	1.59462	1.93052	1.88301	1.94244	1.55424	2.18641	1.90581	2.068	1.59639
ELAVL1	6.35854	6.00731	5.335	5.83575	5.53334	6.10328	6.16787	6.04072	6.23887	6.17297	6.32871	5.57853	5.44992	5.58615	5.49868	5.50775	5.42704	5.83801	5.6732	5.66564	5.63556	6.53557	6.4834	5.14576	5.20211	5.99231	5.97893	6.00669	5.69655	5.59353	5.78225	5.68321	5.723	5.72604	5.69729	5.57897	5.57418	5.90348	5.72604	5.83195	5.8594	5.50895	5.56709	5.72736	5.68252	5.59278	5.64535	5.75282	5.87545
TIE1	2.2334	2.25986	2.36077	2.42153	2.47546	2.38502	2.50751	2.41034	2.39299	2.4244	2.26613	2.45187	2.35634	2.33328	2.46573	2.37083	2.21692	2.21335	2.18972	2.27984	2.2127	1.44698	1.45172	3.41853	3.20988	2.50412	2.44494	2.55842	2.42916	2.34874	2.0053	2.41544	2.03236	2.21305	1.87356	2.50369	2.17922	2.19064	2.34271	2.30205	2.24191	2.42089	2.15412	2.26424	2.28541	2.34614	2.14389	2.2454	1.87553
DIP2B	3.83824	4.29407	5.07153	4.98536	5.08598	4.688	4.82067	4.80295	4.39129	4.26045	4.22606	4.56911	4.41751	4.49458	5.01146	4.90731	4.81113	4.86484	4.72228	4.82044	4.82582	4.68854	4.57128	4.5966	4.61041	4.24264	4.38046	4.37412	4.88272	4.92973	4.89059	4.78099	4.8357	4.83284	4.77119	4.80298	4.99879	4.78543	4.71194	4.77423	4.76119	4.88292	4.90006	4.85798	4.77574	4.94402	4.85064	4.61367	4.66989
SMARCD1	6.5263	6.44161	6.50593	6.46488	6.28072	6.65698	6.69961	6.67049	6.88544	6.87085	6.83087	6.14504	6.0281	6.15695	6.26618	6.29279	6.21343	6.4454	6.38071	6.28165	6.14769	7.02941	6.72965	6.0252	6.12131	6.9079	6.80752	6.86198	6.12634	6.02374	6.13088	6.2127	6.41503	6.37537	6.38336	6.28009	6.1649	6.32292	6.3278	6.30719	6.28786	6.54995	6.42507	6.16658	6.21297	6.28009	6.25858	6.3213	6.35775
KDM4A	5.91551	5.56903	6.59926	6.66731	6.51589	5.93163	5.85152	6.00269	5.69044	5.69566	5.70592	6.40116	6.36334	6.30937	6.82756	6.77088	6.79582	6.49436	6.50043	6.56562	6.37958	6.24455	6.47626	6.06659	5.9946	6.0679	6.11939	6.16715	6.25771	6.30543	6.25542	6.41422	6.55577	6.15345	6.0976	6.4643	6.46543	6.56984	6.49678	6.59831	6.5581	6.5989	6.52078	6.6149	6.56686	6.67515	6.57773	6.33689	6.46495
NFYC	5.10715	5.19721	6.05657	5.96741	5.9304	5.12059	5.20877	5.03282	5.21273	5.27957	5.14418	5.98676	5.87234	5.96073	5.94665	5.94932	5.94932	5.86433	6.05704	6.04316	6.18539	6.41484	6.606	4.59358	4.60683	5.3568	4.95131	5.13939	5.98497	5.97557	5.92385	6.01859	6.05637	5.84818	5.93313	5.9069	5.87113	6.20541	6.1707	6.14774	6.12178	5.83287	5.80882	5.98532	6.04309	5.98735	5.93458	6.42739	6.3753
ZMYND12	2.90359	2.26738	1.78337	2.03481	2.03136	2.17742	2.18064	2.25897	2.24816	2.34756	2.21987	2.20135	2.15263	2.17447	2.17099	2.18049	2.19949	2.13457	2.15661	2.15955	2.28191	2.29387	2.10073	2.19278	2.24997	2.05836	2.06503	1.89191	2.62592	2.22015	2.39464	2.09782	2.2685	2.06558	2.20085	1.89894	2.65512	2.1464	2.01817	2.39164	2.26539	2.51297	2.64702	2.0459	1.9445	2.21908	1.9552	1.89345	2.07038
SLC9A3	2.98075	3.13088	3.21685	3.27788	3.16451	1.99632	1.94943	2.12534	2.23173	2.06816	2.14069	3.78142	3.928	3.83934	3.96973	4.01445	3.96246	3.88588	3.82811	3.71298	3.64705	3.23423	3.20521	2.79922	2.7637	1.64056	1.67046	1.52751	4.35766	4.38908	4.41827	3.66646	3.87055	3.51368	3.49693	3.8412	3.69218	4.00138	4.06581	3.96358	3.79516	3.18182	3.27986	4.20773	4.22473	3.83754	3.69889	3.72442	3.77117
NGEF	3.55475	2.79077	4.1283	4.30599	4.69245	3.01862	3.11214	3.02166	3.1542	3.1789	3.11544	4.33525	4.16641	4.16847	4.66525	4.56244	4.45398	3.89884	4.26391	4.84972	4.93957	4.87306	4.79396	2.68175	2.6355	2.9927	2.93255	2.86455	4.51224	4.5413	4.63306	4.55852	4.4175	4.44755	4.33981	4.33036	4.53735	4.59148	4.55954	4.5623	4.82543	4.63643	4.66767	4.71012	4.76889	3.82091	4.04516	4.39879	4.56638
ASPM	5.6722	6.79471	4.62494	4.71313	5.06169	6.20841	6.13778	6.29654	5.27917	5.49787	5.3631	5.03485	5.24737	4.96834	5.08833	5.32971	5.35289	4.80274	5.07612	4.83431	5.0144	3.86141	4.0686	7.15643	6.84835	5.77114	5.74533	5.69046	5.32233	5.21354	5.15939	4.99303	4.87076	5.18058	5.1109	5.16769	5.28056	4.72428	4.71871	4.69503	4.68081	5.04868	5.01099	4.90429	4.84664	4.87611	4.90729	4.90807	4.84969
CD84	1.53756	1.49511	1.55789	1.66314	1.60228	1.60931	1.58247	1.55247	1.56148	1.5811	1.54251	1.55029	1.56296	1.59475	1.5372	1.57986	1.56717	1.59062	1.57619	1.57103	1.59062	1.55742	1.55772	1.6728	1.48592	1.53006	1.51662	1.54516	1.61021	1.60381	1.60493	1.68061	1.48362	1.59525	1.58018	1.58896	1.5824	1.58769	1.58152	1.58094	1.58038	1.52198	1.52028	1.55075	1.54	1.53565	1.52968	1.85608	1.58215
ELOVL1	5.50649	5.47235	6.07394	5.92054	5.90668	5.84951	5.7456	5.71073	5.55892	5.47753	5.55788	6.1044	6.07032	6.22668	5.43587	5.60758	5.34973	5.87271	5.8312	6.14233	6.08074	6.72566	6.58475	4.5731	5.01473	5.56019	5.54005	5.50885	5.86051	5.74238	6.13539	5.93112	6.03237	5.93076	5.81488	5.69692	5.65459	5.96907	5.96907	5.89453	5.69786	6.2944	6.31179	6.27508	6.41407	5.92289	5.83207	6.00192	6.02803
SPI1	2.17693	2.24097	2.28654	2.35416	2.32775	2.02998	2.16913	2.02054	2.24143	2.12712	2.07501	2.44921	2.3867	2.4402	2.49242	2.38067	2.35305	2.09173	2.4959	2.30041	2.43676	2.41915	1.65233	2.48334	2.50033	2.15781	2.13918	2.19111	2.2777	2.26216	2.55477	2.14646	2.51594	1.67976	1.66468	2.38304	2.30345	2.11932	2.17789	2.00856	2.34739	2.40779	2.26817	2.40406	2.04017	2.2092	2.34084	3.50257	3.44233
MPPED2	2.16044	3.28201	4.12086	3.833	2.8099	3.92073	3.92485	3.93845	2.83167	3.06053	3.08129	2.54407	2.76185	2.61486	3.31811	3.38768	3.39818	2.9606	3.08172	3.53164	3.54118	3.19518	3.64081	3.08698	3.00445	3.00052	3.00756	3.10455	3.60866	3.42003	3.2498	3.22054	3.33703	3.33448	3.26988	3.30348	3.40312	3.51248	3.4697	3.44504	3.48768	2.72444	2.8685	3.064	2.99439	3.47587	3.44222	3.45136	3.21392
CLDN18	2.39366	2.10047	2.11804	2.09403	1.97392	2.13564	2.19219	2.03888	2.24253	2.26521	2.31135	2.1546	2.07625	2.14587	2.19311	2.17897	2.10717	1.96887	1.98993	2.14839	1.8909	1.03708	1.03739	3.4517	3.15442	2.0378	2.05102	2.05516	2.25754	2.34308	2.27628	1.81478	2.18426	1.96605	1.57347	2.05528	1.57569	1.58097	2.02311	2.0776	2.17895	2.22005	1.94507	2.0463	2.18257	2.22404	2.16209	2.22135	1.95978
ZBTB11	4.59341	4.8581	4.08195	4.30495	4.48251	3.99086	4.23819	4.07714	4.49728	4.39955	4.3468	4.98103	4.54997	4.7959	4.2532	4.48174	4.65251	4.84638	4.44031	4.51412	4.46397	4.13141	4.14361	4.81155	4.66815	3.84302	3.81945	3.90169	5.06917	5.01556	4.9832	4.64564	4.48675	5.08729	5.02766	5.10324	5.14666	4.55392	4.50017	4.45945	4.44558	4.68883	4.65772	4.22536	4.15983	4.36058	4.34291	4.13964	4.16024
ATXN3	5.07626	5.22373	4.9256	4.61508	4.93877	5.07814	5.02194	5.0195	5.29536	5.34584	5.31347	4.74282	4.90956	4.80681	4.68627	4.83363	4.94425	4.89073	4.81274	4.7097	4.70781	4.03106	3.91114	6.11105	5.94595	4.64058	4.7953	4.98451	4.70021	5.41708	5.46112	4.81116	4.74932	5.01251	5.12878	4.81466	5.00879	4.4489	4.55106	4.56171	4.64151	5.00984	4.87047	4.91506	4.83669	4.69549	4.53287	4.75428	4.70126
GOLGA5	5.93895	5.99288	5.57409	5.37914	5.63652	5.57474	5.52223	5.5782	5.49947	5.60677	5.67411	5.84401	5.95375	5.86323	5.76465	5.73176	5.92869	5.77261	5.59829	5.72775	5.59885	5.12113	5.01698	6.39396	6.31513	5.50029	5.58608	5.5571	5.90221	5.86128	5.86384	5.71127	5.63748	5.88739	5.86941	5.96101	6.00236	5.46057	5.50023	5.52044	5.55965	5.86498	5.67057	5.50305	5.59813	5.67784	5.70242	5.46729	5.54466
FGFR2	6.2996	5.97616	6.24773	6.30102	6.17995	6.41267	6.48837	6.61609	6.68016	6.61312	6.56919	5.77474	5.66746	5.67533	6.13946	6.1525	6.04951	6.19244	6.01358	6.05818	5.96881	6.50684	6.44138	6.03892	5.95907	6.58128	6.56121	6.59721	5.91271	5.85821	5.90869	6.05825	6.05825	5.95085	5.87927	5.94486	5.92885	5.97702	5.99376	6.00274	5.95015	6.34557	6.41371	6.02168	6.12577	6.21363	6.2333	6.00775	5.9431
LRRC40	6.47354	6.66576	4.94479	4.83079	5.10107	6.29573	6.20351	6.31907	5.83349	5.85001	5.99301	5.09965	5.29841	4.96908	5.39765	5.46814	5.66578	5.23318	5.17834	5.21194	5.249	4.69788	5.23953	6.30279	6.55764	5.95095	5.96138	5.94362	5.43509	5.48722	5.4185	5.35471	5.08151	5.46334	5.56501	5.33683	5.49247	5.06852	5.11926	5.03632	5.07662	5.47253	5.4676	4.93424	4.93563	5.42973	5.31977	4.90916	4.86277
ISOC1	5.57426	5.32669	5.32225	5.18827	5.14906	5.51614	5.53876	5.44377	5.29675	5.25787	5.2606	5.24348	5.30634	5.30808	5.25688	5.25415	4.97766	5.2974	5.18589	5.38655	5.49164	5.43298	5.93511	4.93567	4.9164	5.13714	5.25821	5.04394	5.42332	5.4993	5.46833	5.2691	5.41165	5.10108	5.09747	5.25397	5.27289	5.32356	5.2773	4.93788	4.96319	5.204	5.12396	5.66167	5.62356	5.56401	5.70437	5.73804	5.59898
EML1	4.29397	4.37416	4.29033	4.18833	3.94532	5.01399	5.04461	5.10958	4.30935	4.082	4.22	3.9539	3.84312	3.93127	3.77338	3.72856	3.82916	4.06855	4.4497	3.91222	4.15272	5.06596	4.80446	3.50618	3.56971	4.12394	4.22475	4.38346	4.1846	4.29521	4.20752	4.16537	4.12622	4.25117	4.39413	4.36473	4.32428	4.33894	4.47234	4.02236	4.10619	3.80315	3.82567	4.20768	4.28293	3.73409	3.6345	4.36023	4.21033
TRMT11	5.45575	5.35281	4.38062	4.30911	4.55856	4.96105	4.91809	4.90054	4.85828	4.90395	4.84243	4.74409	4.80228	4.71876	4.78125	4.96344	4.89755	4.65762	4.74714	4.52075	4.57962	4.36249	4.08606	5.58069	5.40133	4.98326	4.93611	5.06277	4.78203	4.6837	4.698	4.4292	4.82336	4.74942	4.63244	4.86809	4.98253	4.39188	4.56842	4.74126	4.83743	4.86313	4.88265	4.30316	4.24	4.59962	4.57562	4.3334	4.45146
THUMPD1	5.94681	5.06465	5.43096	5.08937	5.56271	5.66915	5.5294	5.55201	5.49561	5.39738	5.40362	5.19858	5.32376	5.08451	5.4357	5.57768	5.87654	5.18775	5.33495	5.24633	5.2171	4.28778	4.6054	6.57247	6.38233	5.59493	5.53621	5.6624	5.29906	5.42095	5.25842	5.35961	5.13345	5.51822	5.57625	5.52348	5.58249	5.0951	5.10232	5.18864	5.26399	5.28408	5.18301	5.13432	5.14351	5.09076	5.09655	5.08348	5.07829
KIF26A	5.50942	5.52416	5.01084	4.73437	5.12792	4.88445	4.97335	4.99274	5.07071	5.03296	5.0762	5.38726	5.45906	5.39654	5.46579	5.46489	5.18824	4.80765	4.91111	5.37419	5.34427	5.6671	5.48622	4.68172	4.96236	6.01187	5.99101	6.05116	4.33615	4.38037	4.42553	5.11884	5.09977	5.06252	5.03167	5.19623	5.07964	5.44384	5.55885	5.62033	5.54092	4.53785	4.51513	5.16094	5.03167	4.4916	4.48085	5.41509	5.58176
ATG2B	3.62717	3.65423	3.74307	3.74075	3.7391	3.82982	3.77298	4.05355	3.33737	3.35678	3.47683	3.77337	3.72512	3.57974	3.83068	3.71734	3.79881	3.6402	3.71744	3.80552	3.85096	3.53207	3.5474	3.82854	3.84279	3.51319	3.37076	3.42022	4.02248	3.96153	3.83801	3.85842	3.64865	3.86025	3.73224	3.88868	3.8594	3.57335	3.58513	3.72531	3.58059	3.73586	3.68811	3.76365	3.69574	3.86932	3.84525	3.82949	3.82417
ARFGEF1	6.8451	7.3088	6.49716	6.38164	6.69006	6.57513	6.496	6.54337	6.20011	6.15939	6.21559	6.98081	7.05453	6.98282	7.21278	7.16681	7.2294	6.74202	6.74202	6.84852	6.80284	5.47643	5.78424	7.88606	7.79218	6.30704	6.31622	6.26791	7.2063	7.18972	7.12119	6.88769	6.68	6.9277	6.95722	7.165	7.19311	6.51938	6.57798	6.86443	6.86021	6.91713	6.88721	6.61711	6.62621	6.96566	6.93396	6.27499	6.25429
ACSM2B	1.43625	1.47937	1.97505	1.6742	1.64045	1.66167	1.65672	1.62082	1.62082	1.61672	1.62139	1.62383	1.66483	1.62674	1.63129	1.60565	1.66304	1.56567	1.55124	1.77879	1.77421	1.67222	1.67253	1.59236	1.60072	1.55536	1.78609	1.57046	1.63551	1.62911	1.63023	1.65886	1.67609	1.67984	1.66477	1.67354	1.96273	1.67227	1.66611	1.66552	1.66497	1.60657	1.60487	1.63534	1.62458	1.62023	1.61426	1.65731	1.66673
ZFAT	3.21669	3.13877	3.47096	3.62182	3.44518	3.68476	3.56023	3.76381	3.24078	3.263	3.26537	3.27125	3.11353	3.16463	3.32465	3.35971	3.36069	3.50421	3.44109	3.37433	3.42414	3.90333	3.84154	2.79673	2.91587	3.32093	3.41761	3.22176	3.43773	3.3797	3.40848	3.38465	3.48724	3.55445	3.42617	3.34962	3.44571	3.41459	3.58072	3.45292	3.53245	3.31742	3.4164	3.45505	3.39739	3.39156	3.47232	3.44524	3.32309
MTFR1	5.76505	5.5522	6.12809	6.31664	6.24882	5.27323	5.16211	5.12722	5.61545	5.68479	5.69874	6.44257	6.42617	6.41216	6.38148	6.4413	6.4522	6.46784	6.17541	6.31013	6.26658	6.20895	6.22428	5.77507	5.49752	5.57834	5.80148	5.59171	6.17527	6.21252	6.1994	6.31223	6.29775	6.43557	6.34403	6.331	6.51757	6.05361	6.08841	6.39007	6.28277	6.52782	6.70766	6.45788	6.37359	6.17495	6.23314	5.98343	5.97832
STAG3	2.77201	2.84491	3.92453	4.15454	4.46694	2.48234	2.52461	2.7636	2.64147	2.52226	2.57065	4.07191	3.8259	3.82234	5.04812	4.95333	4.82164	4.09391	3.8714	4.4104	4.21178	4.20824	3.65558	3.10389	3.04835	3.33451	3.30689	3.27958	3.76482	3.65661	3.68169	4.14947	4.14427	3.91638	3.76629	4.38555	4.32976	4.1446	4.21413	4.33103	4.34515	4.41289	4.32407	4.1282	4.1101	4.02454	3.8929	4.10396	3.9204
FECH	3.84132	3.04005	4.0338	4.00862	4.3134	4.14239	4.1615	4.08788	4.24737	4.02299	4.15137	3.59843	3.60962	3.38839	3.52977	3.62918	3.47354	3.70317	3.86297	3.96421	4.02849	4.32531	4.43744	3.36157	3.22316	3.6741	3.52786	3.71086	3.63958	3.98216	4.48666	3.89934	3.88007	4.0842	3.97059	3.93394	3.91032	4.07591	3.91032	3.89422	3.90273	3.7581	3.77615	3.86566	3.7498	3.86153	3.77768	3.97005	3.7941
MYO9A	4.65461	4.8459	4.621	4.4244	4.64794	3.94454	3.85088	4.00799	3.77478	3.91295	3.84203	5.12395	5.26196	5.11025	5.22337	5.35533	5.44273	4.92907	4.89613	4.84552	4.97038	3.8162	3.86436	5.45545	5.14758	3.83405	3.91036	3.82863	5.30314	5.28586	5.26335	5.02755	4.793	4.972	4.96303	5.17045	5.23394	4.63889	4.60583	4.86928	4.86928	5.15479	5.0989	4.86596	4.81356	5.02601	4.99162	4.59314	4.69771
DDX3Y	3.48646	3.34466	3.52009	3.55871	3.51306	3.35708	3.39115	3.39099	3.45948	3.38613	3.44846	3.51934	3.49353	3.58701	3.56811	3.65614	3.62763	5.82892	5.82315	0.95752	1.23559	3.43633	3.43663	3.35647	3.73225	3.80546	3.79402	3.80153	3.2065	3.2394	3.09562	3.45268	3.46991	3.60278	3.65565	3.5974	3.66476	3.26324	3.22898	3.21363	3.27534	3.62808	3.67902	3.58114	3.57236	3.23662	3.22404	3.44598	3.51166
PFKP	7.32619	7.38943	6.59459	6.61552	5.83638	6.99133	6.97644	6.88525	6.61076	6.5857	6.6728	6.78247	6.63266	6.64426	6.89778	6.87129	6.76752	6.66724	7.24132	6.27533	6.44018	7.05833	6.86725	6.50382	6.67669	7.05272	7.01156	6.97866	6.50376	6.53466	6.57776	6.6414	6.67063	7.05561	7.07073	5.52005	5.48628	6.66002	6.69362	6.26159	6.36414	7.14413	7.12137	7.03313	7.06734	5.58579	5.56418	7.87085	7.99743
IDI1	6.29391	5.67717	6.16378	5.96036	6.08367	6.2455	6.28965	6.21433	5.93676	5.90613	5.95103	6.03514	5.96807	5.97519	5.95103	5.93374	6.07649	6.26226	5.96988	5.9321	5.90727	5.42428	6.21038	6.38765	6.1387	5.86861	5.87275	6.03204	6.16982	6.15365	6.14466	6.03626	5.9995	6.56715	6.5476	5.75056	5.77786	5.86304	5.84356	5.59462	5.67009	6.55584	6.59442	6.0088	6.07968	5.51473	5.60851	6.29046	6.01909
SP100	1.84725	1.81176	1.83507	1.74358	1.94067	1.85304	1.82487	1.78662	1.78557	1.79598	1.85661	1.79865	1.85633	1.88343	1.884	1.8116	1.83671	1.77643	1.80806	1.94385	1.88708	1.68606	1.81615	1.98258	1.83968	1.74061	1.6585	1.72587	2.12023	1.94437	1.79713	2.22526	1.48245	1.95008	1.71858	2.00787	2.79006	1.79771	1.92731	1.91627	1.95417	1.5302	2.04669	1.80897	1.66436	1.64703	1.6927	1.59396	1.61573
KLF6	6.006	5.1679	6.006	5.84265	5.82695	5.99932	5.96982	6.01008	5.68394	5.65339	5.62348	5.66979	5.57971	5.55092	5.91282	5.77094	5.76259	5.73317	5.78028	5.76043	5.87503	5.04863	5.22766	6.39022	6.39575	5.30548	5.35599	5.10939	6.32013	6.25565	6.24677	5.80695	5.76751	5.79112	5.72296	5.47602	5.68636	5.48114	5.52942	5.51038	5.53309	5.99766	6.12591	6.06728	6.06868	5.62389	5.4402	6.23072	6.31083
NEO1	5.04208	5.21953	4.9747	4.95682	4.96683	5.67952	5.71484	5.73917	5.50251	5.41112	5.46343	4.64341	4.68946	4.69845	4.53533	4.65565	4.6946	4.66361	4.76305	4.73092	4.57896	5.21769	4.83995	5.20184	5.21635	5.96407	5.97897	6.06569	4.21093	4.23993	4.25416	4.54503	4.82324	4.89967	4.95597	4.92254	4.9029	4.68265	4.6742	4.84023	4.83581	4.48494	4.52218	4.41061	4.44451	4.76477	4.74346	4.38266	4.47908
TRAM1	6.52399	6.12313	6.73671	6.69071	6.69313	7.19725	6.99124	6.89639	6.70111	6.7365	6.71511	6.34065	6.39234	6.27402	6.31201	6.30323	6.24001	6.28014	6.32716	6.49051	6.50639	6.30415	6.49696	6.71418	6.85132	6.9479	6.91826	6.85296	6.29072	6.3216	6.21849	6.47416	6.32795	6.7785	6.7728	6.57303	6.85287	6.43859	6.36845	6.41719	6.35672	6.30264	6.46557	6.3105	6.25836	6.25283	6.28021	5.98512	6.00348
PHKA1	4.5848	3.74005	6.9122	6.77218	6.81665	3.28704	3.18717	3.27167	3.42915	3.47767	3.46884	7.33177	7.51951	7.27868	7.44584	7.57007	7.56394	7.16122	7.16122	7.26128	7.27797	6.95991	7.17728	3.74661	3.72665	3.53044	3.61614	3.6012	7.26788	7.18519	7.21483	7.25238	7.17846	7.176	7.1554	7.33336	7.31451	7.27643	7.19963	7.43905	7.32612	7.1455	7.19811	7.16947	7.21427	7.35268	7.26463	6.92078	6.96087
TNFRSF1A	4.77557	4.93768	5.95364	5.65015	5.38085	5.35352	5.43346	5.51605	5.4132	5.26989	5.37008	5.26888	5.14217	5.18142	5.35913	5.27154	5.19713	5.37912	5.56299	5.34427	5.46988	5.83973	5.59773	4.80467	5.01669	5.0854	5.31578	5.18252	5.36569	5.53831	5.40054	5.34832	5.52981	4.96228	5.01916	5.06559	4.96228	5.56117	5.64421	5.65933	5.45411	5.07036	5.06833	5.55344	5.74187	5.4829	5.3918	6.15814	6.23009
CACNB1	3.18352	2.76691	3.51462	3.24438	3.38621	3.65769	3.72038	3.89042	3.77723	3.72881	3.56076	2.73484	2.79318	3.18087	2.79318	2.82388	2.66512	3.18953	2.98835	2.88519	2.88433	3.18301	2.99347	3.46013	3.47219	3.64614	3.66466	3.84927	2.7137	2.81038	2.97904	2.89382	3.07988	3.08729	2.88296	3.09507	2.91381	3.07557	2.9675	2.9082	3.10971	3.10423	3.0924	2.9389	2.92979	2.89315	2.87481	2.97731	2.9389
EVI5	4.07435	4.24242	3.55269	3.51891	3.71465	3.46627	3.57522	3.34528	3.22997	3.53004	3.39271	4.20549	4.27145	4.41001	4.03538	4.19681	4.22181	3.63534	3.68235	3.9036	4.01682	2.33379	2.61565	5.31422	5.02982	3.50236	3.56042	3.62062	4.09137	4.21824	3.9472	3.96652	3.65254	3.94636	3.95391	3.99077	4.03739	3.80795	3.92088	3.7953	3.69978	3.78431	3.81762	3.70151	3.69143	3.5996	3.66908	3.77146	3.76516
STOML1	2.79574	2.70803	3.12578	3.01557	2.95742	2.63219	2.69456	2.51091	2.78536	2.72659	2.66668	3.09635	2.89126	3.2208	3.2648	3.00389	2.99227	3.13655	3.13764	3.03657	3.1185	3.25064	3.15696	2.5446	2.54302	2.61594	2.59888	2.50134	3.13297	3.20947	3.18424	2.97735	3.23729	3.08599	3.1081	2.88315	2.95014	3.15737	3.21949	3.08512	3.1026	3.15619	3.12731	3.1935	3.21052	3.08599	3.2053	3.18029	2.96598
DHX29	6.11886	6.50543	5.89783	5.68341	5.78937	6.06227	5.99101	5.98436	5.50923	5.31662	5.53064	6.20089	6.30288	6.12243	6.25563	6.18446	6.43051	5.85568	6.10294	6.06262	6.10382	4.76198	5.32286	7.07035	6.80847	5.43572	5.4733	5.551	6.50156	6.54599	6.4379	6.14445	5.91808	6.38665	6.4011	6.25835	6.31289	6.01746	6.01921	5.95828	5.95221	5.70129	5.6302	5.89573	5.8061	6.11556	6.02161	6.02714	5.99645
DNTTIP2	6.13502	6.70947	5.46674	5.45873	5.6301	6.00752	5.86096	6.04806	5.79141	5.89483	5.82856	5.83442	6.01627	5.86563	5.9559	5.97869	6.13987	5.55335	5.7673	5.61068	5.70609	4.59235	4.66178	7.31545	7.17113	6.02817	6.01233	5.94007	5.89097	5.92309	5.81643	5.60952	5.70919	6.19972	6.23791	6.07461	6.094	5.71459	5.75977	5.65133	5.6055	5.53432	5.42371	5.37669	5.36792	5.41535	5.31667	5.42274	5.35482
TP53BP1	5.10919	5.44559	4.7922	4.75538	4.77594	5.84691	5.82126	5.90607	5.75859	5.79579	5.80753	4.20883	4.20669	4.18551	4.49178	4.50845	4.51325	4.53208	4.51859	4.54446	4.5172	4.9349	4.92461	5.31155	5.17915	5.67073	5.72933	6.02963	4.2393	4.3563	4.50002	4.52288	4.53328	4.77304	4.69438	4.76292	4.78408	4.49785	4.50057	4.68535	4.59171	4.47427	4.32344	4.44859	4.42892	4.45658	4.44912	4.22598	4.35252
TRO	5.7766	5.64549	4.61908	4.76937	4.51647	5.47369	5.48341	5.50676	5.53902	5.32464	5.40413	4.71087	4.49192	4.59357	4.958	5.1351	4.90065	4.76219	4.62705	5.1328	4.75703	5.59726	5.3834	4.76982	4.75678	5.67198	5.53435	5.7535	4.3636	4.75694	4.68051	4.79399	4.84555	4.73088	4.61894	4.60163	4.57777	4.5314	4.53041	4.70605	4.82707	5.24495	5.26271	4.89818	4.91982	5.38191	5.23498	4.63305	4.41653
RHOA	9.25277	9.16406	9.46024	9.47171	9.66557	9.20456	9.31306	9.1043	9.22416	9.31306	9.08351	9.47925	9.56681	9.51388	9.42383	9.54261	9.56681	9.54675	9.56374	9.52855	9.63726	9.91902	9.82558	8.71693	8.98375	9.22377	9.20622	9.20622	9.51003	9.51858	9.50312	9.52989	9.60826	9.66202	9.60472	9.59888	9.63105	9.45857	9.46271	9.50451	9.49597	9.64069	9.62008	9.66202	9.63607	9.57417	9.595	9.45426	9.50451
DHX8	5.30226	4.53273	5.39257	5.24436	5.36707	5.08467	5.09556	5.17046	4.96557	5.0217	5.00622	5.19071	5.14128	5.15686	5.27279	5.35198	5.3033	5.05176	5.23232	5.33087	5.39289	5.48438	5.35561	4.89869	4.84835	5.24443	5.18479	5.18479	5.11653	5.0251	5.12491	5.28425	5.21967	5.30593	5.33178	5.2233	5.16411	5.26963	5.15238	5.32681	5.29829	5.28338	5.35784	5.08614	5.16851	5.33987	5.23519	5.25207	5.23615
PRKCZ	4.96426	4.89962	5.3603	5.36437	5.51634	5.18687	5.21066	5.16665	5.20758	5.28298	5.0296	5.19514	5.16347	5.29301	5.36004	5.30539	5.18595	5.17422	5.25507	5.2981	5.24235	5.63852	5.5105	4.86802	4.84541	5.60408	5.64062	5.54788	4.77008	4.86501	4.866	5.22036	5.26451	5.05533	5.09969	5.16161	5.14737	5.41225	5.30834	5.49305	5.37942	5.2351	5.23846	5.24377	5.23141	5.17382	5.19195	5.28819	5.21922
ZFY	2.40169	2.37369	2.39507	2.364	2.23238	2.32981	2.35112	2.34706	2.34562	2.34578	2.34183	2.34617	2.31701	2.28383	2.35626	2.33085	2.34724	3.60304	3.85383	1.23788	0.982446	2.37465	2.37495	2.29478	2.30315	1.92808	1.98175	1.96369	2.81265	2.62106	2.71406	2.41069	2.42791	2.79874	2.76722	2.47754	2.76142	2.55086	2.60038	2.41699	2.25185	1.96029	2.05629	2.19373	2.32343	2.27148	2.18611	2.51261	2.57986
IARS2	7.13021	6.78633	6.7598	6.84032	7.04609	6.74422	6.60841	6.82724	6.79117	6.80722	6.92616	6.98762	6.90013	6.91434	7.16228	7.06979	7.11677	7.20708	6.93408	6.82172	6.81435	6.77917	6.60858	7.04351	7.18719	6.72062	6.82852	6.84313	7.01574	7.01853	7.00114	6.96943	6.91919	7.13519	7.1147	7.24617	7.17075	6.77417	6.75269	6.94673	6.90864	7.22843	7.19486	6.87064	6.924	6.92942	6.96699	6.48452	6.46101
SYT1	5.86013	5.95292	3.18274	3.12135	2.68654	6.98672	6.87107	6.9726	5.76511	5.77559	5.74273	2.32956	2.39903	2.26629	2.61725	2.78238	3.0899	3.26336	3.18848	2.6822	2.61635	2.94535	2.51755	6.2904	6.11277	5.24135	5.25061	5.11872	3.874	3.65396	3.66049	2.98875	2.88645	2.8547	2.95322	2.57877	2.65344	2.60963	2.49365	2.498	2.5037	3.91445	3.95559	2.80278	2.86216	3.64916	3.5003	2.71409	2.45794
NAV3	3.00263	3.30001	1.51762	1.67883	1.60339	4.82734	4.92585	4.56554	1.6578	1.62209	1.61409	1.53324	1.47462	1.54461	1.5239	1.41943	1.4297	1.69221	1.72518	1.67913	1.79581	1.95035	2.24428	2.63958	2.5452	2.59298	2.6108	2.66216	2.07161	2.06521	2.06634	1.63427	1.81189	1.57303	1.85749	1.56673	1.56018	1.84853	1.86304	1.55871	1.55816	1.49976	1.74735	1.79018	1.85063	1.75234	1.80185	1.82174	1.91959
IDH3G	6.24168	6.17048	7.22501	7.12827	7.24314	5.90736	6.01551	5.87768	6.3129	6.43551	6.34228	7.29472	7.24539	7.26039	7.21076	7.26039	7.16938	6.96837	6.84641	7.55765	7.55223	7.19475	7.18193	6.1639	6.23684	6.28044	6.06212	6.00136	7.24648	7.34437	7.23135	7.23059	7.23174	6.55463	6.68532	6.54386	6.4199	7.07371	6.94092	6.88302	6.77447	7.52741	7.40945	7.82766	7.73732	7.74326	7.75356	7.94885	7.87529
ROGDI	4.71608	5.1037	5.5794	5.48919	5.55765	4.94009	4.86505	4.79182	4.98456	4.94112	4.85234	5.54175	5.41015	5.47723	5.59606	5.5148	5.49868	5.86163	5.63916	5.5993	5.46573	6.34106	6.22701	3.99821	4.23827	4.80884	4.90423	4.74636	5.56009	5.62246	5.56485	5.6872	5.59571	5.43014	5.37278	5.43645	5.21822	5.60064	5.6475	5.77661	5.7184	5.38802	5.35847	5.85826	5.76223	6.04212	5.93219	5.87679	5.84449
PDZD4	6.00318	6.871	5.25284	4.93336	5.02655	6.51033	6.48496	6.66217	6.85173	7.0245	6.96234	5.08947	4.41142	4.93039	5.13738	4.86571	4.87918	4.78865	5.02364	4.5698	4.8862	4.68062	4.27037	7.00387	7.31499	7.00936	6.93332	7.00038	4.59301	4.65426	4.71447	4.85338	4.78076	4.08804	4.22156	3.95116	3.87576	4.51899	4.57689	3.99066	4.30128	5.1714	5.1891	5.70917	5.44916	5.1297	5.11501	5.92063	5.86465
ATP2B3	1.84628	1.75932	2.17144	1.82489	1.78208	1.84316	1.79599	1.76983	1.79243	1.68311	1.70693	2.06108	1.90028	2.08722	1.90684	1.97236	1.89972	1.712	1.88189	1.99771	2.05246	1.72808	1.82576	2.01792	1.90123	2.0332	1.92404	1.65777	1.72282	1.71641	2.15523	1.99531	1.82672	1.89582	1.56489	1.99199	2.06	1.92968	1.86424	1.85963	2.02145	2.09512	1.82986	2.0664	1.95435	1.8371	1.87651	1.85329	1.8759
ROCK1	4.2663	4.26791	4.58982	4.53902	4.74054	4.47637	4.56999	4.506	4.51855	4.47692	4.60186	4.61097	4.59564	4.50338	4.47637	4.44212	4.61934	4.37432	4.25882	4.18676	4.26445	2.71049	2.89506	6.42354	6.10341	4.75065	4.69002	4.68561	4.35528	4.33299	4.38421	4.42022	4.12196	4.62914	4.63622	4.65695	4.695	4.02122	4.03737	4.16862	4.22607	4.44206	4.32556	4.13701	4.00373	4.23861	4.2376	3.8982	3.98403
CBFB	4.75643	4.66966	5.57484	5.57352	5.61588	4.94434	5.04534	4.93572	5.14825	5.20583	5.26845	5.10812	5.23982	5.21833	5.40185	5.36683	5.43502	5.56244	5.51638	5.28998	5.30204	4.99659	5.13877	5.31311	5.32416	4.52178	4.77722	4.68158	5.6843	5.77602	5.71805	5.58886	5.24656	5.50815	5.62932	5.61937	5.78271	5.55521	5.43898	5.55028	5.53096	5.09705	5.3149	5.43898	5.46184	5.31841	5.2555	5.15683	5.02487
PDK3	5.54665	4.94597	4.59621	4.61138	4.86799	5.49572	5.42717	5.45377	5.70695	5.79313	5.80859	4.62544	4.72536	4.70924	3.88976	3.99239	4.15391	4.44329	4.47845	4.75271	4.88974	5.5902	5.15236	4.49491	4.68968	5.24424	5.31426	5.27181	4.63696	4.58699	4.83645	4.64674	4.63535	4.84929	4.7921	4.80784	4.8206	4.52046	4.61364	4.5826	4.54235	4.53417	4.52187	4.59531	4.67643	4.7669	4.71172	4.4463	4.47516
HYAL2	5.19897	5.24779	5.40945	5.45218	5.37885	5.25434	5.21017	5.3058	5.33311	5.34738	5.36966	5.23992	5.12493	5.19543	5.47662	5.45175	5.26869	5.40218	5.63192	5.43739	5.50712	6.55878	6.49284	3.96817	4.1728	5.2901	5.22111	5.40198	5.351	5.27964	5.24507	5.37613	5.61318	5.14751	5.29045	5.22457	5.06073	5.77324	5.53667	5.72883	5.64014	5.36597	5.29407	5.58929	5.56997	5.42144	5.33822	5.89331	6.04007
HDAC4	3.54794	3.65818	3.48604	3.48931	3.3975	3.57957	3.67617	3.73114	3.93151	3.83231	3.73308	3.48861	3.33402	3.54846	3.37891	3.26993	3.1645	3.35443	3.39828	3.30328	3.36893	3.424	3.26437	3.7369	3.79747	3.88971	3.93128	3.77152	3.06547	3.30659	3.36954	3.35693	3.35553	3.29212	3.26967	3.23001	3.16991	3.34264	3.33522	3.32823	3.2673	3.40105	3.36962	3.46476	3.4538	3.41203	3.43354	3.35915	3.57068
RASSF1	3.77595	3.69351	4.26004	4.15836	4.20267	3.51171	3.70497	3.82065	4.06316	4.07221	4.01825	4.19488	3.78523	4.17148	4.38461	4.10225	3.98587	4.29068	4.17485	4.25471	3.88822	3.84021	4.15951	4.00202	3.93668	3.59927	3.82971	3.59414	4.28672	4.24579	4.352	4.08079	4.22344	3.83332	3.98586	4.10543	3.89277	4.26246	4.37908	4.19062	4.11345	4.21711	4.12917	4.00231	4.44544	4.01441	3.94564	4.5616	4.35518
FGFR3	5.91663	5.84154	6.21341	6.15486	6.3101	4.94231	5.01101	4.9159	4.98119	4.94231	4.96614	6.74164	6.76301	6.75319	7.22221	7.17404	7.07181	6.34651	6.61921	6.69497	6.77248	5.78948	6.14646	5.9077	5.98461	5.10138	5.13574	5.32937	6.63335	6.71654	6.826	6.65631	6.56027	6.30419	6.26211	6.55036	6.46636	6.85123	6.79047	7.01117	7.01117	6.27011	6.3426	6.70031	6.75755	6.3989	6.40754	6.76424	6.84438
IFI35	3.3202	2.96117	3.12572	3.38766	3.05036	3.22663	3.22441	3.23656	3.43469	3.42704	3.34929	2.83018	2.9274	2.88865	3.09977	3.19005	3.04065	3.2126	3.27909	3.27186	3.11647	3.79188	4.15456	2.11362	2.56504	3.16401	3.21924	2.9612	3.44595	3.18083	2.96642	3.41878	3.02123	3.00368	3.19734	2.89492	3.4269	3.16991	2.95562	3.2818	3.30369	3.35602	3.11562	3.20722	3.03107	3.71183	3.56534	3.24323	3.05589
HEATR6	5.11371	4.51561	4.71478	4.72387	4.92491	5.02886	5.09178	5.01297	4.94629	4.91498	4.98454	4.59401	4.63853	4.48837	4.58394	4.77808	4.70357	4.69749	4.72097	4.7587	4.77313	5.12305	4.83628	4.65881	4.63716	4.94238	4.8618	4.86214	4.73057	4.78609	4.69998	4.66339	4.81175	4.76514	4.76175	4.91697	4.9653	4.60437	4.67659	4.75673	4.81479	4.96906	4.89413	4.54666	4.62828	4.62247	4.63316	4.55353	4.69226
COASY	6.37483	5.75026	6.37185	6.43994	6.47757	5.99781	5.93844	5.85366	5.99781	6.00131	5.97306	6.498	6.41484	6.51088	6.65272	6.48597	6.43947	6.59197	6.46119	6.53282	6.38651	6.69125	6.44355	5.88106	5.90547	6.03524	5.9589	5.91016	6.44365	6.47354	6.56049	6.47867	6.50758	6.15023	6.07044	6.2845	6.27377	6.68839	6.61307	6.69797	6.78914	6.57242	6.5443	6.63092	6.47411	6.47513	6.52315	6.62731	6.47513
PLEKHH3	4.07528	3.93736	4.3416	4.46995	4.34943	3.82126	3.55186	3.7109	4.04223	3.83023	3.87411	4.61269	4.60908	4.52514	4.74465	4.61452	4.29	4.50485	4.59273	4.26645	4.36156	4.62885	4.65646	3.75506	3.70185	4.1759	4.24818	4.49206	4.13202	3.98691	4.07828	4.6455	4.21729	4.34411	4.36014	4.00648	4.12687	4.388	4.54568	4.59196	4.6182	4.46799	4.68383	4.57309	4.45017	4.09839	4.04025	4.79735	4.80984
MEF2A	4.47844	4.3568	5.02043	4.81509	4.76447	4.21861	4.37625	4.29216	4.58246	4.26383	4.35983	5.17629	4.98748	4.99407	4.85801	4.78918	4.9067	4.91704	5.03737	4.60019	4.77984	4.15878	4.49574	5.02668	4.92043	4.52687	4.26147	4.4098	4.95268	4.84864	4.90298	4.89413	4.77309	4.77412	4.7465	5.02823	5.01897	4.82024	4.85779	4.89417	4.83953	4.43717	4.6459	4.93345	4.92017	5.0088	5.04466	4.78605	4.58201
OTUD5	6.31245	6.21301	6.17938	6.24283	6.17843	5.90304	5.8962	6.0295	5.94914	5.93412	5.98406	6.48324	6.24718	6.24887	6.57192	6.56936	6.52747	5.98949	5.98824	6.68256	6.71866	6.60982	6.74099	5.69234	5.73822	6.32812	6.34302	6.27412	6.07597	5.98885	6.16198	6.33381	6.35567	6.19024	6.10545	6.09249	6.18369	6.39906	6.29252	6.21221	6.25152	6.54724	6.50169	6.47499	6.47232	6.39906	6.55258	6.32724	6.51344
TFE3	6.25582	6.08118	5.49237	5.37549	5.60546	5.74302	5.88889	5.83587	5.76294	5.70244	5.7182	5.75772	5.63569	5.6519	5.92024	5.99303	5.75262	5.69087	5.55122	5.7714	5.74435	6.30357	6.0536	5.23942	5.52427	6.13852	6.16288	6.26911	5.34399	5.36385	5.40293	5.64905	5.72988	5.41071	5.37869	5.47246	5.38921	5.65755	5.6718	5.69677	5.59645	6.03976	6.04618	5.76202	5.87501	5.75382	5.70052	5.7936	5.78685
TBC1D25	4.04501	3.81288	4.4827	4.33155	4.40059	3.28355	3.37003	3.35987	3.51117	3.64365	3.59253	4.74625	4.61229	4.59702	4.86525	4.89061	4.8518	4.32676	4.28685	5.00993	4.902	4.96968	4.74773	3.1742	3.54974	3.6956	3.80663	3.81586	4.57795	4.42652	4.33945	4.48481	4.77796	4.2951	4.20983	4.29265	4.41134	4.60656	4.51934	4.38957	4.77742	4.88027	4.65125	4.68366	4.65125	4.91768	4.96791	4.87132	4.97702
ACSL4	7.20467	7.06722	4.18764	3.88702	3.9855	6.00133	5.93207	5.85863	5.71632	5.7453	5.87714	4.70366	4.78085	4.74613	5.05725	5.07274	5.19963	4.62942	4.53813	5.10204	4.80387	4.17417	4.44273	6.55412	6.39267	5.21227	5.2647	5.34872	5.54875	5.5324	5.43868	4.89657	4.64016	5.01787	4.96687	4.29062	4.33564	3.7169	3.69898	4.31313	4.27617	5.04536	5.06352	5.3371	5.28293	5.65866	5.62931	4.84636	4.81443
INPP5A	4.42677	4.3275	4.65418	4.73492	4.70302	4.65453	4.55003	4.58258	4.17063	4.26635	4.24806	4.69309	4.62275	4.66198	4.67821	4.63676	4.52545	4.7653	4.66105	4.76454	4.80748	5.17141	5.45638	3.56453	3.90448	4.38973	4.43226	4.3671	4.72471	4.60367	4.62774	4.73228	4.76691	4.49334	4.70289	4.6674	4.83578	4.92207	4.99466	4.64662	4.72149	4.7487	4.60052	4.79255	4.90374	4.63291	4.61844	4.74018	4.97218
GPKOW	5.76754	5.45496	5.39986	5.37533	5.36118	5.04155	5.07112	5.10933	5.03826	5.03621	5.00811	5.70673	5.6795	5.66569	5.87407	5.85898	5.91117	5.68052	5.25803	6.00758	5.82169	6.42105	6.02013	4.67311	4.55262	5.25262	5.4027	5.43137	5.38085	5.48791	5.54491	5.62937	5.75454	5.66153	5.6419	5.39173	5.53981	5.84691	5.79044	5.64052	5.51663	5.84532	5.7421	5.86789	5.60951	5.74467	5.61832	5.79465	5.81935
GRIPAP1	5.06388	5.38573	4.6716	5.15698	5.00617	4.89573	4.71451	4.93887	4.87372	4.78744	4.92275	5.04807	5.24223	4.95403	5.47154	5.51959	5.42727	4.83852	4.95652	5.11073	5.17065	4.84711	4.8652	5.2535	5.29944	5.57837	5.41608	5.34575	4.72108	4.65837	4.67822	5.02648	5.01173	4.78006	4.73032	4.87357	4.91396	4.92283	4.93438	5.04463	5.08712	5.40152	5.25908	4.9913	5.09643	5.04628	5.13803	5.0754	5.01076
FTSJ1	6.42247	5.50331	6.61994	6.66924	6.84394	5.74324	5.7768	5.61768	5.61562	5.68903	5.57603	6.92724	6.95143	7.00489	6.8618	6.93367	6.92115	6.54546	6.46292	7.17185	7.23061	7.2567	7.1667	5.31536	5.46743	6.01608	6.02651	5.98544	6.62186	6.50523	6.65416	6.87888	6.82654	6.616	6.81961	6.60158	6.61895	7.01519	6.92186	6.86733	6.98153	6.73028	6.88295	6.97738	6.82581	6.87668	6.86503	7.13481	6.90836
PRR11	6.10699	5.97447	5.79396	5.681	5.82022	6.08726	6.08171	6.15045	5.97867	5.86555	5.99843	5.72489	5.72317	5.72887	5.84172	5.85546	5.95435	5.58643	5.71896	5.69029	5.85686	5.27523	5.26217	6.62257	6.50354	6.17679	6.10854	5.88712	5.83297	5.77294	5.71692	5.71519	5.71107	5.68566	5.67815	5.60921	5.80213	5.47514	5.59903	5.53956	5.52973	5.80265	5.76937	5.66928	5.6503	5.96936	5.9929	5.88563	5.75204
REEP1	1.39747	0.894315	5.5667	5.50478	5.95564	0.701177	0.640282	0.630755	0.765973	0.772696	0.685534	6.0908	6.09603	6.09603	6.20077	6.27633	6.2199	5.20751	5.31647	5.82912	6.02082	3.60934	4.9547	2.5668	2.59459	1.64112	1.57235	1.63698	5.20357	5.22486	5.30925	5.60856	5.5784	5.36924	5.34441	5.91598	5.90087	5.83335	5.82496	5.70149	5.77103	5.08344	4.99309	5.73438	5.70793	5.6039	5.63197	5.54919	5.53042
ATP11A	5.21226	4.96178	5.6312	5.54642	6.00124	4.9311	4.991	5.0061	4.82813	4.59455	4.88592	5.78575	5.83691	5.76435	6.08778	6.07449	6.01505	5.35364	5.54264	6.02968	6.08411	5.44192	5.29442	5.38285	5.48119	5.0562	5.18939	5.09925	5.69219	5.71068	5.65286	5.7601	5.74493	5.21792	5.19776	5.61422	5.63464	5.64252	5.5802	5.64388	5.61603	5.61699	5.63825	6.09476	6.11954	6.22084	6.23138	5.93909	6.03227
POLR1A	5.0635	5.38219	6.10552	6.08119	6.00797	5.5435	5.64155	5.62137	5.28	5.24197	5.1865	5.77185	5.81017	5.82374	5.97351	6.06323	6.01362	6.00756	6.07482	5.92715	5.92392	6.12516	6.04891	5.20497	5.27796	5.34981	5.3354	5.35807	6.03165	5.91933	5.99126	5.93904	6.02769	5.81661	5.82112	5.91183	5.85445	6.13667	6.16464	6.12587	6.1024	5.70025	5.7146	6.12708	6.13377	5.96934	5.92106	6.05703	6.1771
LAPTM4A	8.65087	8.62151	8.86908	9.06846	8.64622	8.72962	8.64547	8.79298	8.79298	9.02568	8.93258	8.56343	8.8525	8.8525	8.64547	8.6742	8.79298	8.4284	8.52695	9.09984	8.96884	9.04969	9.07223	8.58338	8.39483	9.03953	9.05325	9.06007	8.53555	8.44587	8.51592	8.80614	8.70588	8.89983	8.86306	8.72798	8.82702	8.65226	8.66408	8.71855	8.69473	8.66906	8.67181	8.92907	8.84189	8.6279	8.55198	8.86809	8.88884
TTC7A	3.68722	3.69034	3.82741	3.74645	3.65616	3.89108	3.84069	3.84069	3.54103	3.50644	3.48771	3.9055	3.66135	3.56934	3.80523	3.76362	3.705	3.90774	3.92866	3.68889	3.54813	3.88523	3.76083	3.55741	3.63575	3.56214	3.69246	3.53342	3.72627	3.75252	3.99203	3.8916	3.64511	3.68424	3.62824	3.64196	3.65591	3.84939	3.75618	3.69953	3.77011	3.5729	3.71141	3.84617	3.84227	3.65758	3.74085	4.00912	4.22779
IP6K2	6.69654	6.72611	6.80016	6.90571	6.78055	6.94068	6.73377	7.02318	6.88926	6.74175	6.95054	6.67014	6.59075	6.59686	6.64792	6.67402	6.82127	6.85882	6.89253	6.75871	6.75266	7.05885	7.24622	6.42043	6.36787	6.67307	6.63445	6.70544	6.88976	6.88023	6.85711	6.85094	6.78043	6.52155	6.5235	6.60463	6.74874	6.96447	6.94533	6.95585	6.92431	6.805	6.79833	6.75334	6.64693	7.01343	6.97195	6.91769	6.95585
SRBD1	5.43926	5.2991	4.53621	4.32009	4.47377	4.69183	4.7938	4.78112	4.71879	4.8747	4.61482	4.92216	4.91524	4.87099	4.90677	4.87306	5.20206	4.73471	4.89793	4.52625	4.56104	4.22394	4.15393	5.62606	5.38452	5.07289	4.94555	4.94266	4.75439	4.66369	4.70348	4.70727	4.65269	5.2313	5.22504	5.0198	5.25726	4.53924	4.69694	4.65175	4.62018	4.89378	4.68222	4.21383	4.39211	4.50504	4.58924	4.15454	4.20748
KIF2A	6.11428	6.36893	5.2761	5.17076	5.674	6.31329	6.33692	6.31627	6.45111	6.41518	6.39103	5.1259	5.4124	5.2412	5.18991	5.33598	5.4521	5.45447	5.38062	5.19354	5.07928	4.78585	4.58788	7.21513	6.73823	6.14684	6.25225	5.96592	5.49776	5.56791	5.55997	5.3609	5.19305	5.60344	5.58272	5.44365	5.55789	5.04562	5.13483	5.06969	5.15168	5.20574	5.17572	5.21975	5.13826	5.51738	5.5372	5.03893	5.00916
PSME4	5.96102	5.83585	6.77754	6.37352	6.67817	6.00307	5.91418	6.06411	5.8464	5.82915	5.80023	6.57363	6.63692	6.68877	6.58611	6.62436	6.77862	6.41471	6.45698	6.60136	6.57062	5.70909	5.66791	6.94542	6.79276	5.89222	5.8413	5.88105	6.70437	6.69392	6.65991	6.57136	6.45048	6.7376	6.69559	6.77841	6.79814	6.30544	6.38644	6.52056	6.5606	6.48204	6.43047	6.5062	6.53678	6.48079	6.48949	6.24664	6.21951
IFT80	4.73588	4.8881	3.11876	3.13266	3.15748	4.2831	4.27301	4.24554	4.44304	4.92717	4.73309	3.6219	3.48037	3.67185	2.85713	3.16455	3.17676	3.32149	3.45457	3.37356	3.47851	3.82558	3.47099	4.23934	4.08994	4.10818	4.131	4.17914	3.75829	3.64216	3.61999	3.57947	3.2346	3.28992	3.40628	3.64697	3.65731	3.30522	3.20427	3.43743	3.4002	3.45881	3.34143	3.27822	3.20133	3.89326	3.96007	2.9052	3.1266
SIRT2	3.42953	3.60021	4.038	3.83305	4.20586	3.21485	3.49087	3.17662	3.37317	3.34012	3.4056	4.13023	4.18316	4.223	4.25639	4.05005	4.03451	3.91013	3.97672	4.28399	4.41768	4.80887	4.65261	2.7979	2.70014	3.45351	3.6103	3.73137	3.82364	3.84906	3.9714	4.13676	4.1575	3.96703	4.01177	4.15389	3.94152	4.06508	4.24893	4.34171	4.23344	4.11383	4.09914	4.21749	4.16348	4.1698	4.10718	4.18252	4.33727
ERLEC1	5.95691	5.98373	5.85884	5.82472	5.84814	5.78979	5.62996	5.79265	5.74311	5.54108	5.64147	6.04039	6.07211	6.15235	6.12492	6.16115	6.2938	5.75998	5.67305	5.84843	5.96416	4.41668	4.83603	7.32803	7.08018	5.94487	5.98889	5.82706	5.92814	5.89068	5.91175	5.92815	5.69466	6.09744	6.12048	6.26331	6.28522	5.78905	5.86984	5.86325	5.9715	5.79567	5.85463	5.58618	5.48718	5.61442	5.74972	5.32442	5.3102
PPP2R5B	3.87983	3.86584	3.90556	3.96244	3.93052	3.46414	3.63394	3.63517	3.54968	3.65731	3.7952	4.11576	4.03373	3.92653	4.17419	4.05646	4.25113	3.96599	4.01388	4.13867	4.33393	4.5764	4.52353	3.30747	3.02369	3.53987	3.73363	3.74571	4.07198	4.00097	4.05446	4.17306	4.05318	3.95845	4.14955	4.06487	4.07689	4.21451	4.39242	4.20131	4.13901	4.14903	3.98874	4.30579	3.97414	3.95894	3.87346	4.1118	4.25097
PYGM	3.43325	3.40421	2.72277	2.91406	2.72047	4.01579	4.11211	3.96246	3.76474	3.80366	3.82046	2.29651	2.2243	2.38955	2.42148	2.34024	2.29145	2.50969	2.75746	2.68628	2.9019	4.00717	3.97287	2.26003	2.24084	3.63263	3.6436	3.75236	2.49783	2.58924	2.60572	2.58709	2.84058	1.93914	2.44869	2.77583	2.57417	2.73756	2.33706	2.71777	2.91934	2.8001	2.77374	2.90638	2.8671	2.85453	2.94644	2.87794	2.94554
PAGE1	1.46368	1.57841	1.57744	1.58541	1.57699	1.51351	1.56716	1.54637	1.55729	1.4803	1.49974	1.52742	1.65227	1.53931	1.58352	1.58886	1.49373	1.60727	1.59283	1.58768	1.60727	1.41388	2.0929	1.33402	1.34238	1.50739	1.49394	1.52249	1.58754	1.58113	1.58226	1.88961	1.30792	2.28991	1.53033	1.5391	1.53255	1.53784	1.53167	1.53108	1.53053	1.47213	2.07322	1.5009	1.49014	1.48579	1.47982	1.52287	1.5323
PITX1	2.85794	2.99066	2.90673	2.92345	2.91581	2.4941	2.42829	2.63618	2.7639	2.45929	2.56382	3.09258	3.27447	3.54685	3.29482	3.04239	2.88724	3.24931	2.40394	3.8552	2.89138	2.80701	2.79408	3.02453	2.86902	2.43968	2.50042	2.3879	3.41374	3.13052	3.36971	3.22924	2.97067	3.20799	3.46543	2.77938	2.89569	3.04432	3.07454	3.01664	3.11807	3.00581	2.77112	3.53876	3.83253	2.61036	2.54647	3.25312	3.43909
MAST4	3.37493	3.03824	3.1964	3.08758	3.18734	3.42912	3.28107	3.41901	2.77087	2.7052	2.72098	3.32247	3.33528	3.37212	3.07162	3.25937	3.30048	3.20277	3.066	3.462	3.15704	2.82389	2.78628	3.5667	3.48566	2.93837	2.8575	2.83342	3.48124	3.37067	3.5126	3.39507	3.04883	3.18	3.24385	3.28222	3.28372	3.27329	3.18458	3.19894	2.99234	3.00242	3.04436	3.29018	3.28076	3.29867	3.27723	3.39439	3.32428
SDK2	4.02469	3.87501	2.67762	2.9096	2.82178	3.30538	3.43769	3.34576	3.51939	3.4539	3.43322	3.12766	3.11597	3.01515	3.29853	3.33209	3.46427	3.09659	2.92738	3.17888	2.89993	3.07056	2.53154	3.79175	3.88915	3.74	3.57938	3.61019	2.98541	3.013	2.99653	2.92592	3.12547	2.97887	2.85828	2.92439	2.8537	2.91144	2.80596	2.85328	2.92815	3.33211	3.42348	3.28256	3.06606	3.04588	3.12403	3.10715	2.91573
ADAM7	1.42274	1.47473	1.67198	1.59864	1.62422	1.57621	1.54362	1.5789	1.52339	1.52252	1.54881	1.59775	1.52339	1.58148	1.56562	1.52378	1.59552	1.51665	1.73085	1.49706	1.51665	1.48158	1.48189	1.62658	1.63695	1.47986	1.69731	1.49496	1.56002	1.55361	1.55474	1.55669	1.57391	1.86688	1.54488	1.55366	1.5471	1.55239	1.54622	1.54563	1.54508	1.48668	1.75716	1.51545	1.5047	1.50034	1.49437	1.53742	1.54685
NUP133	6.05181	6.10875	5.85441	5.68026	5.89738	6.09647	5.99871	6.09647	5.90007	5.74736	5.77953	5.86425	5.88713	5.75352	6.04686	5.99007	6.02705	5.85523	5.88561	5.87233	5.84055	5.78846	5.76811	6.08582	6.08678	5.97496	6.10115	5.98711	5.88805	5.81143	5.83106	5.8771	5.84977	6.21071	6.15272	6.10563	6.08115	5.94107	5.92304	5.83246	5.8704	5.79026	5.92467	5.57551	5.70799	5.61105	5.64835	5.70204	5.73787
NUCKS1	8.04771	7.73655	7.60212	7.68187	7.39972	8.58502	8.3513	8.15782	7.98531	8.42559	8.43089	7.29091	7.2938	7.18509	7.33813	7.33813	7.27269	7.36442	7.07607	7.3913	7.16716	6.70291	6.6787	9.00823	8.82838	8.3625	8.35842	8.39414	7.26719	7.23105	7.21403	7.30416	7.19531	7.57394	7.61523	7.33937	7.42959	6.77888	6.8455	7.0586	7.0795	7.7348	7.63072	7.09782	7.06329	7.34317	7.31383	7.03787	7.05368
VPS35	5.85634	5.92492	6.36578	6.31187	6.31745	5.87833	5.82985	5.84489	5.76609	5.68052	5.78901	6.3556	6.51428	6.48704	6.3659	6.34485	6.42033	6.35468	6.50402	6.29634	6.24817	5.9275	6.21845	6.1866	6.093	6.06829	5.65688	5.63099	6.3708	6.58878	6.3226	6.24119	6.46042	6.81299	6.72522	6.729	6.65747	6.40164	6.49059	6.46378	6.40385	5.93933	5.94398	6.25808	6.23718	6.15597	6.10244	6.13389	6.15741
DNAJA2	5.92134	5.85931	7.14826	7.03779	7.12318	6.51355	6.44524	6.44952	6.5445	6.4861	6.53547	6.59317	6.57591	6.55895	6.65302	6.69316	6.69483	6.80867	6.87939	6.83373	6.84651	6.79589	7.03043	6.19514	6.22635	6.19504	6.14385	6.14839	6.99174	6.95567	6.93702	6.87687	6.80728	7.08608	7.13628	7.13034	7.1866	6.88565	6.9045	6.85051	6.88565	6.68434	6.68709	6.76969	6.69866	6.50849	6.53573	6.76969	6.75388
BCL3	3.80626	3.88309	4.75879	4.6779	4.92803	3.59305	3.40473	3.30559	3.42918	4.03176	3.61176	4.97122	4.95231	4.92088	4.84658	4.91036	4.93111	5.09441	4.96281	5.12016	5.16092	6.13208	5.51415	2.71478	2.60849	3.29062	3.16961	3.35337	5.25004	5.1118	5.27882	4.99721	5.17194	4.67818	4.62175	4.56243	4.52866	5.42591	5.48509	5.28935	5.25222	4.78055	4.63628	4.99413	4.7644	5.1559	5.2959	5.93058	5.95187
KCNAB2	2.51894	2.57796	2.83704	3.02974	2.88166	2.99431	2.95303	2.73687	3.39227	3.37663	3.34125	2.42064	2.40334	2.67979	2.52124	2.21699	2.4237	2.90538	2.81349	2.59715	2.45192	2.93244	2.60426	2.75074	2.86592	2.6003	2.7745	2.61824	2.76104	2.93332	3.04262	2.78907	2.5949	2.445	2.30242	2.74471	2.62483	2.60964	2.445	2.75707	2.65322	2.92583	2.83801	2.82467	2.84694	2.88265	2.91364	2.67444	2.58371
ABCC9	1.7827	1.76085	1.72989	1.77604	1.76602	1.76098	1.74987	1.77001	1.75672	1.74725	1.74474	1.77665	1.7323	1.80639	1.74105	1.72026	1.73945	1.83556	1.8349	1.75866	1.77201	1.69431	1.69462	1.80712	1.81917	1.5638	1.57188	1.36016	2.01844	1.93289	2.07567	1.8061	1.79447	1.83351	1.77463	2.10759	2.07097	1.85625	1.87142	1.76141	1.71167	1.50508	1.57572	1.91307	1.85711	1.55452	1.54526	1.96333	1.90302
GAL	9.07768	9.02826	7.9499	7.95424	8.12706	9.61764	9.54657	9.57045	9.32064	9.50539	9.70664	7.89706	7.87695	7.84973	7.32278	7.27395	7.39555	8.31944	8.25399	7.18363	7.61365	7.6688	7.99013	9.24785	9.38767	8.96409	9.04167	8.94456	8.12021	8.18153	8.18962	7.92677	7.75858	7.64934	7.64663	7.62079	7.58593	7.87121	7.92918	8.16934	8.07862	7.69126	7.67352	7.63167	7.62941	8.03696	8.10962	8.0713	8.0881
CLEC2D	2.61701	2.41967	2.64251	2.74881	2.77844	2.71681	2.64811	2.7217	2.60975	2.59257	2.62723	2.60725	2.68248	2.61733	2.6692	2.67191	2.6109	2.77229	2.71427	2.42477	2.54741	1.83739	2.08525	3.36261	3.30649	2.50286	2.41799	2.31264	2.91747	2.98266	2.754	2.57014	2.65923	2.35737	2.50316	2.99859	2.91273	2.62355	2.44839	2.7876	2.51865	2.70128	2.66142	2.6373	2.52841	2.6595	2.69016	2.44705	2.35978
FUNDC1	6.13556	5.3152	6.10857	6.00815	6.15425	5.04717	4.93577	5.08443	5.26107	5.26462	5.07344	6.56502	6.44923	6.54485	6.71565	6.6505	6.68741	5.98122	5.93569	6.59558	6.66885	5.93044	6.36104	5.54053	5.59438	5.76266	5.74991	5.6674	6.00291	6.07199	5.8847	6.19592	6.39475	6.55005	6.75702	6.62075	6.41262	6.40141	6.42657	6.19226	6.05797	6.38056	6.33095	5.98706	6.10429	6.10198	6.02832	6.22086	6.15272
MAOB	3.43126	3.0655	2.07048	2.2282	2.17737	2.5115	2.33917	2.46871	2.55781	2.85395	2.69815	2.90343	2.82076	2.69107	2.34549	2.55488	2.43987	2.76018	2.56233	2.43221	2.5568	3.15752	3.08657	2.1417	2.00915	2.61643	2.72105	2.64027	2.63486	2.54512	2.43468	2.50345	2.65231	2.26069	2.62082	2.71252	2.87202	2.22939	2.57334	2.64114	2.64534	2.66627	2.73105	2.3802	2.47061	2.62323	2.5466	2.70984	2.56299
RORA	3.66192	3.7879	2.63683	2.68823	2.53547	3.50644	3.69252	3.61402	3.58464	3.71707	3.9185	2.76305	2.71566	2.98214	2.29001	2.67798	2.40888	2.80368	2.83431	2.5149	2.59395	2.58996	2.61662	3.77469	3.64237	3.3586	3.44009	3.42762	2.79392	2.99634	2.91888	2.63664	2.73678	2.59756	2.60908	2.7598	2.81877	2.56319	2.73717	2.72336	2.69736	2.68751	2.76394	2.61338	2.70841	2.63466	2.72438	2.7169	2.63191
DRD4	3.85116	4.2041	3.12857	3.07598	3.05498	3.73246	3.73549	3.4757	3.55399	3.57565	3.31735	3.52249	3.31152	3.58194	3.62427	3.52926	3.14298	3.37044	3.14656	3.00105	3.60362	3.45897	2.73164	3.84501	3.99875	3.86959	3.69865	3.72007	3.26797	3.36597	3.12931	3.32451	3.23632	3.56307	2.86869	2.98789	3.36319	3.45528	3.11069	3.07765	3.80252	3.42079	2.97633	3.24222	3.0977	2.97633	3.22932	3.50346	3.81155
TGFBR3	2.96725	2.88363	4.8606	4.92135	4.87786	2.33736	2.2686	2.24427	1.32274	1.3529	1.50687	5.91657	5.82943	5.8573	5.73044	5.7378	5.78726	5.22161	5.23102	5.17253	5.22889	3.6273	3.64331	4.00716	4.01941	2.30685	2.22849	2.21048	5.48392	5.30914	5.40689	5.16173	5.26529	5.22186	5.14003	5.54734	5.67333	5.23574	5.32951	5.37887	5.36296	4.89799	4.93772	5.25573	5.19761	5.25774	5.20173	4.79366	4.98438
PLA2G10	2.18099	1.64913	3.73276	3.60301	3.36478	2.45704	2.80481	2.5168	2.33522	2.15464	2.40917	3.09772	3.21597	2.95007	3.10847	3.57796	3.26667	3.50017	3.13194	3.12615	3.17172	2.67635	3.45097	2.90116	2.2697	2.59674	2.66796	2.47236	2.91249	3.10283	3.19488	3.14219	3.32279	2.67742	3.48233	3.23272	3.48269	3.47395	3.0621	3.05187	3.29007	3.45787	3.18479	3.40789	3.17357	2.96285	3.12857	3.00749	3.64374
HES2	2.44439	1.82095	3.93043	4.06015	4.08066	2.88406	2.89532	2.97429	3.09807	3.09017	2.81363	3.28564	3.27405	3.3178	3.45478	3.55023	3.31385	3.76166	3.69878	3.60051	3.68286	3.93146	4.08636	2.30273	2.33007	2.58023	2.48302	2.59479	3.8356	3.76484	3.71747	3.79586	3.57604	3.657	3.90322	3.80126	3.6313	3.94501	3.7802	3.90322	3.85033	3.68081	3.62126	3.79589	3.59203	3.13386	3.0583	3.81291	3.80862
ATP1B3	7.55254	7.51733	7.79006	7.81476	7.73644	8.06204	8.05519	7.9422	7.93189	7.90737	7.8439	7.51927	7.60076	7.69508	7.4062	7.3902	7.26785	7.48903	7.47954	7.57152	7.6085	7.34437	7.49241	7.93621	8.101	7.90927	7.94329	7.99576	7.46348	7.53215	7.46703	7.52125	7.55304	7.41166	7.31986	7.50246	7.57618	7.66282	7.5973	7.49421	7.49206	7.38272	7.40317	7.53686	7.45526	7.83891	7.82331	7.55026	7.5473
NEDD4	3.34679	3.32372	3.43539	3.32711	3.3932	3.63367	3.56712	3.40757	2.9582	2.83658	2.84455	3.1506	3.46329	3.08848	3.66735	3.58677	3.76241	3.39253	3.45749	3.54887	3.61717	3.25402	3.02305	3.55013	3.49499	2.76108	2.68365	2.63408	4.00177	3.90058	4.00215	3.59695	3.41108	3.76819	3.72339	3.72425	3.74842	3.2769	3.31294	3.47765	3.40696	3.58799	3.58355	3.34525	3.38843	3.39889	3.38758	3.51268	3.42112
PIGB	3.25287	4.01296	3.52127	3.5103	3.61767	3.47294	3.32145	3.12079	3.76549	3.60407	3.67589	3.79164	3.8727	3.82352	3.26062	3.51944	3.53565	3.61398	3.65458	3.72075	3.65202	3.73482	3.7909	3.46841	3.2606	3.29617	3.47488	3.34493	3.69369	3.9166	3.65582	3.59569	3.72498	3.88457	3.68454	3.65556	3.77592	3.53112	3.72574	3.6667	3.64215	3.67003	3.73829	3.58823	3.69759	3.70991	3.70629	3.44475	3.44392
MAPK6	6.57042	6.67176	6.1475	5.84794	6.0996	6.68344	6.56967	6.49054	6.65743	6.65839	6.57828	5.96173	6.23393	6.26225	6.03116	5.95915	6.01512	6.11493	6.07874	5.86176	5.82533	5.33455	5.50913	7.30635	7.217	6.62712	6.60915	6.63364	6.06929	6.05756	6.05378	6.0503	5.89009	6.41918	6.36849	6.24472	6.2705	5.79482	5.75714	5.99292	5.91204	5.99488	6.07339	5.8135	5.84804	5.86542	5.8489	5.71009	5.60908
GNB5	3.91913	3.94144	3.69168	3.65978	3.65464	3.79907	3.83803	3.86261	3.81999	3.86392	3.87289	3.86082	3.62782	3.84536	3.86261	3.55887	3.89363	3.71507	3.70208	3.54332	3.5654	3.73348	3.7802	3.83978	3.88174	4.12317	4.4576	4.60037	3.07261	3.28949	3.30956	3.65304	3.60989	3.73927	3.66003	3.75129	3.67759	3.77673	3.70947	3.76672	3.67676	3.50888	3.44914	3.46059	3.56843	3.55947	3.59347	3.49417	3.71147
RAB27A	2.9261	3.4822	2.69426	2.92064	2.81862	2.8857	2.83823	2.72923	2.76408	2.7527	2.87432	2.93172	2.91529	2.8486	3.249	3.25126	3.39873	3.01339	3.15761	2.98253	2.96197	2.92592	2.82364	2.93284	3.13055	2.61789	2.76353	2.71145	3.17965	3.26418	3.18273	2.94296	3.11479	2.97116	3.14216	3.12765	3.15812	3.03884	3.09406	3.12987	3.10254	2.8798	2.99745	2.6957	2.72045	3.13195	3.13276	3.17182	2.96767
GUCY2C	2.51431	2.30678	2.19951	2.21217	2.07826	2.24428	2.25905	2.28051	2.3546	2.25773	2.3332	2.25864	2.22567	2.23856	2.18376	2.25997	2.31297	2.22477	2.62842	1.96051	2.15184	1.98223	2.06459	2.54611	2.47672	2.098	2.11184	2.03156	2.49657	2.32278	2.54373	2.14095	2.34182	2.09452	1.98591	2.11257	2.23215	2.18807	2.39869	2.0521	2.26836	2.27644	2.1751	2.41005	2.39133	2.33184	2.33047	2.3983	2.2163
SCT	2.47796	2.47233	2.55157	2.64321	2.5739	2.27206	2.35132	2.4825	2.53489	2.47612	2.41103	2.7114	2.38306	2.77367	2.78553	2.72106	2.59721	2.95655	2.65002	1.89134	2.71155	1.45609	2.98965	2.31115	3.40972	2.54973	2.49949	2.65391	2.30599	2.52759	2.71321	3.03061	2.07413	2.89848	2.37794	1.80345	1.79689	1.80218	2.79201	2.79929	1.79487	2.92769	3.01384	2.71901	3.24999	2.75943	2.72411	3.58207	1.79664
PHRF1	5.52569	5.59646	6.09583	5.99127	5.99221	5.43233	5.33684	5.52891	5.46064	5.53689	5.68197	5.89805	6.00541	5.96998	6.4062	6.14433	6.09736	6.04	6.12246	5.92149	6.05664	5.96313	6.02633	5.52092	5.65593	5.59549	5.54112	5.71089	5.91803	5.98731	5.99662	6.02427	6.04603	5.67678	5.68192	5.81149	5.80513	6.27299	6.24552	6.30839	6.22532	5.79402	5.79325	6.02681	6.12442	6.09658	6.06362	6.28725	6.34886
NUCB2	4.73648	5.26367	3.02602	2.73572	3.58192	3.90909	3.68959	3.81052	3.86692	3.74968	4.13601	4.13113	4.25092	4.00648	3.89363	3.99302	4.12894	3.51147	3.17991	3.84436	3.41826	2.26423	2.21263	5.8269	5.55155	4.50997	4.40224	4.2564	3.58296	3.52294	3.50845	3.78551	3.19149	3.75442	3.84574	3.79816	3.79686	3.42181	3.46052	3.51237	3.40296	3.55524	3.383	3.53531	3.58623	3.18466	3.12658	3.30129	3.1508
PFN2	7.77147	7.7673	7.20957	7.34954	7.1841	7.541	7.43847	7.42683	8.17904	8.2534	8.02064	7.21826	7.35327	7.3858	7.01012	7.01536	7.13342	7.27409	7.23146	7.33218	7.32272	8.06964	8.05608	6.89222	6.97393	8.07012	8.04415	7.79713	6.98608	7.08286	7.00747	7.32458	7.25565	7.53928	7.53646	7.37671	7.36975	7.12101	7.12101	7.18963	7.17138	7.3946	7.37081	6.82485	6.85711	7.74173	7.74863	7.14125	7.13758
PTPN3	2.46444	2.38852	3.08617	3.10772	3.33773	2.21048	2.0641	2.24711	2.12378	2.28458	2.38239	3.72711	3.76752	3.35767	2.96831	3.13184	3.24242	3.09252	3.05671	3.37949	3.33319	2.7553	2.68284	2.82667	2.90429	2.24508	2.30111	2.35542	3.26717	3.36195	3.22293	3.218	3.21296	3.14998	3.29763	3.53573	3.38483	3.07611	3.21933	3.33008	3.31495	3.66498	3.59641	3.07755	3.10746	3.07706	3.09276	2.76612	2.75667
SPTB	2.70071	2.60012	2.75145	2.75659	2.71642	2.62994	2.60629	2.67597	2.56322	2.58999	2.60717	2.70724	2.69939	2.73578	2.73029	2.7907	2.69148	3.25203	3.44478	2.31337	2.38773	3.32423	2.76864	2.32796	2.25499	2.2628	2.26767	2.2628	3.05162	3.06678	3.10205	2.76072	2.93823	2.66001	2.78812	2.77163	2.73793	2.86991	2.85055	2.89343	2.8686	2.95142	2.87942	3.02684	3.04375	2.8856	2.83575	2.72801	2.80064
DAPP1	1.53424	1.69984	1.92579	1.96189	1.94062	1.75342	1.71082	1.64912	1.69066	1.78476	1.74679	1.82392	1.91069	2.02806	1.73029	1.80708	1.8132	1.90939	1.83183	1.91336	1.99657	1.72775	2.11772	1.64789	1.65625	1.57691	1.56347	1.59201	1.99453	2.05449	1.94299	2.02199	1.80358	1.56453	2.04519	1.90273	2.15691	2.06445	2.00003	2.20103	2.04086	1.97275	1.9707	1.82557	1.90238	1.88831	1.97574	1.542	1.55142
FGF10	1.89877	1.9137	1.93483	1.97315	1.89877	1.69443	1.65257	1.65666	1.95471	2.03272	1.85857	2.20552	2.13263	2.13442	1.94137	1.90081	1.94369	1.83883	1.97177	1.84046	2.01508	1.8064	1.80548	2.05932	2.0315	2.14304	2.14567	2.11091	1.60364	1.95243	1.59836	1.91742	1.91565	1.88741	2.17513	1.88111	1.87455	1.87984	1.87368	1.87309	1.87253	1.81413	2.18395	1.84291	1.83215	1.8278	1.82183	1.86488	2.15957
SLC44A1	5.70246	5.90513	6.09658	6.14426	5.94318	6.11578	6.1527	6.24406	5.94875	5.70231	5.7598	5.85577	5.95471	5.9822	5.99197	5.99573	5.94079	6.05733	6.1317	5.70932	5.742	5.85058	6.03017	6.05724	5.94354	6.26835	6.2754	6.32322	5.65511	5.63733	5.66285	5.96488	5.85529	6.31163	6.32339	6.15188	6.2569	5.71865	5.79616	5.92503	5.90527	5.80138	5.89352	5.83361	5.82818	5.89025	5.87155	5.5753	5.4787
SMG6	4.68554	4.50656	4.35551	4.44448	4.09073	4.25601	4.20332	4.2846	4.20649	4.28741	4.28592	4.36327	4.45237	4.45517	4.64963	4.62794	4.81811	4.51356	4.5335	4.38972	4.37418	4.27747	4.45823	4.35637	4.53801	4.36648	4.32657	4.4066	4.49378	4.38228	4.46942	4.54559	4.35989	4.32045	4.3274	4.36903	4.34229	4.34525	4.43592	4.39045	4.46127	4.55514	4.40474	4.46172	4.33055	4.65749	4.75601	4.60466	4.48151
EXOC5	5.10852	5.38907	4.1914	4.25821	4.36514	4.69633	4.63405	4.74182	4.64945	4.61616	4.68077	4.57429	4.69686	4.66303	4.81347	4.7073	4.79481	4.57568	4.51545	4.51971	4.61409	4.06646	4.3267	5.21357	5.14938	4.91429	4.76285	4.12747	4.73532	4.83618	4.75806	4.63198	4.48048	4.91089	4.89098	4.7879	4.94333	4.41321	4.50247	4.4789	4.41437	4.44085	4.5143	4.43726	4.36467	4.54497	4.56368	4.34934	4.34258
CLTCL1	3.23965	3.42916	3.25062	3.2414	3.26053	3.98182	4.00585	3.97782	3.84149	3.81524	3.70252	2.78854	2.68587	2.93366	2.93422	2.91223	2.92726	3.12407	3.1549	2.6736	2.72416	3.2387	2.81883	3.59631	3.84834	4.08298	4.19867	4.09492	2.67393	2.59569	2.60707	2.82228	3.01609	2.89052	2.93965	3.0158	2.97922	2.9471	2.97754	3.09318	3.03778	3.12129	3.03172	2.81779	2.82523	2.73146	2.71925	2.66466	2.91471
FGF22	2.52654	2.59587	2.7307	2.6365	2.84032	2.35734	2.37443	2.47825	2.70758	2.46951	2.52021	2.75729	2.75591	3.12584	2.83706	2.78496	2.66783	2.71771	2.6602	2.64409	2.84938	2.36596	2.46574	2.82011	2.96026	2.70573	2.49671	2.634	2.62039	2.64312	2.81816	2.67325	2.76244	2.78427	2.59095	2.93291	3.19029	2.54298	2.71361	2.42898	2.75675	2.7638	2.80101	2.58629	2.80599	2.75289	2.66501	2.64193	2.52782
FSTL3	3.468	3.54728	3.5561	3.5175	3.49883	3.17144	3.42091	3.27345	3.54797	3.27436	3.2438	3.72695	3.71188	3.7083	3.82766	3.46254	3.61173	3.52636	3.25485	3.9073	3.68767	3.81439	3.81231	3.24872	3.11825	3.55325	3.78676	3.58206	3.31693	3.23724	3.51426	3.56344	3.62465	3.51647	3.54952	3.61579	3.74013	3.65182	3.5221	3.68256	3.80378	3.73979	3.5448	3.54574	3.79351	3.31518	3.49722	3.52632	3.46001
DGCR2	4.87453	4.916	5.10721	4.948	5.27836	5.0928	5.07449	5.1955	5.00754	4.87983	5.03525	4.86291	4.87881	4.98207	5.17677	5.16706	5.01627	5.01872	5.08079	5.05215	4.85232	5.32549	5.47153	4.44127	4.88481	5.44501	5.44556	5.4946	4.5813	4.58425	4.63392	4.97875	5.02325	4.70481	4.84852	4.67452	4.57922	5.19872	5.06299	5.06842	5.04207	4.87559	4.94994	5.19623	5.20556	5.1106	5.14393	5.16925	5.18556
MNT	4.327	4.13467	4.4084	4.53249	4.51558	4.00851	4.24952	4.16841	4.6083	4.68199	4.48703	4.31319	4.33657	4.47051	4.36153	4.42735	4.34994	4.38748	4.55735	4.40897	4.36829	4.59055	4.49399	4.13402	4.26906	4.31247	4.34145	4.35025	4.502	4.39743	4.32782	4.53922	4.32183	4.00627	4.19654	4.17749	4.17139	4.39169	4.28635	4.48257	4.48117	4.44197	4.42335	4.68781	4.69607	4.32231	4.45871	4.80571	4.85897
ZXDC	3.98012	4.20689	5.04624	5.24204	5.15141	4.46282	4.47967	4.52773	4.51369	4.65341	4.59699	4.66627	4.77727	4.72861	4.83813	4.9098	4.83967	4.97318	5.03508	4.9683	4.87156	4.777	5.0051	4.41826	4.46432	4.22677	4.19194	4.09144	5.12858	5.17677	5.18152	4.94812	4.97594	4.67576	4.58146	4.7571	4.70757	5.04675	5.02207	4.99575	5.04991	4.74512	4.83514	4.92156	5.04942	5.27167	5.37503	5.16099	5.19717
JMJD6	4.319	4.10087	4.10241	4.17715	4.13974	3.76697	3.68157	3.63423	4.08104	4.2965	4.15503	4.30368	4.36886	4.37522	4.29453	4.15318	4.15265	4.46774	4.4465	4.47153	4.28629	4.95663	5.07561	3.14031	3.24861	3.72103	3.74518	3.41298	4.6094	4.66739	4.47575	4.41145	4.42458	4.33759	4.42319	4.37221	4.43375	4.70109	4.66794	4.32486	4.4387	4.20317	4.16893	4.55573	4.48429	4.26443	4.26106	4.48024	4.57105
POLB	5.45549	5.59975	5.32045	5.42685	5.31642	5.61761	5.58047	5.4444	5.83018	5.94179	5.90264	5.27053	5.35073	5.33086	5.0696	5.07839	5.06923	5.38976	5.38654	5.247	5.1373	5.53489	5.83854	5.06989	5.3855	5.84979	5.6729	5.76493	5.26715	5.12917	5.05927	5.34317	5.23713	5.81385	5.59262	5.53968	5.48279	5.28377	5.1852	5.49982	5.24035	5.3921	5.35297	4.90198	5.12478	5.09426	5.04116	5.04365	5.05343
WIPI1	4.88318	4.50747	4.52722	4.65094	4.76172	4.76639	4.79801	4.76763	4.94645	4.78204	4.90165	4.52941	4.51512	4.51858	4.56465	4.64937	4.66277	4.63175	4.38138	4.6574	4.44883	4.86416	4.51371	4.55483	4.86798	5.32979	5.0006	5.21052	4.26582	4.17684	4.21747	4.36079	4.69889	4.5196	4.70663	4.63003	4.73388	4.40536	4.43647	4.4352	4.56214	5.19505	5.23488	4.22308	4.22641	4.44079	4.57402	4.08971	4.06421
FRMPD1	1.9795	1.97247	2.00943	2.01162	2.03698	1.896	1.88642	1.89321	1.75363	1.79188	1.93888	1.98884	2.09646	2.09817	2.14258	2.18852	2.14677	1.84143	2.03011	2.24001	2.16663	2.06951	2.10462	1.89169	1.87464	1.90576	1.9261	1.99871	2.06095	2.00321	2.01595	2.04294	2.09614	2.23037	2.12554	2.295	2.28249	2.07891	2.10206	2.2766	2.21075	1.73308	2.03922	1.90542	1.95778	2.10838	2.16739	1.86827	1.73143
GBA2	5.74657	6.04906	5.92202	5.98451	5.81059	5.75018	5.77126	5.8309	5.84735	5.77999	5.94211	6.06757	6.00681	5.92744	5.95787	5.99173	5.88294	5.96988	5.87044	5.9897	5.87946	5.86975	5.70922	5.92192	6.0845	5.85008	5.81158	5.86366	5.9992	5.88806	5.9655	5.9689	5.88585	5.35727	5.28278	5.53498	5.35536	6.02824	6.07794	5.96009	5.89505	6.08047	6.09011	6.05329	6.01459	6.2449	6.25831	6.25174	6.35282
NDST1	4.77803	5.58378	6.22288	6.15661	5.96395	5.63582	5.63889	5.64194	5.29683	5.33962	5.37355	5.85085	5.93656	5.9197	5.84799	5.76905	5.82389	5.80972	6.07099	6.03707	6.137	6.52807	6.51273	4.76248	4.88828	5.42963	5.43998	5.5083	5.9017	5.8098	5.94792	6.04861	5.97877	5.58967	5.51951	5.49976	5.36558	6.07453	6.10279	5.70537	5.79057	5.85688	5.80612	6.54845	6.56672	6.33572	6.30232	6.56609	6.58899
ASNS	4.83287	4.88019	5.59524	5.95092	5.74145	5.72863	5.73166	5.75196	5.09601	5.00885	5.11343	5.36014	5.31399	5.32606	5.52363	5.44871	5.55166	5.67048	5.05827	5.34706	5.32058	4.88988	4.63406	5.91494	6.21269	5.59405	5.70791	5.62377	5.19853	5.14271	5.21039	5.36844	5.32975	5.36277	5.34333	5.66556	5.53987	5.34451	5.405	5.42518	5.38623	5.55393	5.5982	5.1696	5.12715	5.44707	5.35766	5.03814	4.82137
AP3M2	4.54327	4.72385	4.2583	4.59827	4.52072	4.38392	4.34629	4.49058	4.31845	4.33038	4.50643	4.68404	4.68986	4.59235	4.59968	4.588	4.5827	4.66853	4.69946	4.47931	4.58012	4.36211	4.15577	4.94722	4.57246	4.02953	4.04503	4.11758	4.88366	5.01541	4.96513	4.58503	4.62869	4.83458	4.78963	4.94754	4.90194	4.65265	4.65448	4.71136	4.70002	4.58257	4.60775	4.3507	4.37026	4.53233	4.32447	4.41758	4.33186
CNGB1	1.91474	1.91474	2.04765	2.02785	1.89463	1.58474	1.49702	1.68219	1.83636	1.8332	1.70789	2.1741	2.26266	2.49177	2.05042	1.97475	2.08834	2.02305	2.19523	1.9813	2.08761	1.8936	2.22665	1.73819	1.86938	1.92118	1.91074	1.88706	1.7168	2.09983	2.0561	2.21556	1.92803	2.39978	2.02508	2.0448	1.73273	2.15858	2.1818	2.14834	2.08541	2.07099	1.9676	2.08418	2.07119	2.00509	1.9132	2.02024	2.23973
CHAT	1.69289	1.76043	1.80555	1.8133	1.85001	1.58492	1.75908	1.68514	1.73666	1.68484	1.67206	1.93139	1.69601	1.88679	1.88185	2.00061	1.76448	1.83607	1.82164	1.81649	1.83607	1.76057	1.76088	1.88408	1.68907	1.73525	1.7218	1.75035	1.8154	1.80899	1.81012	1.81895	1.83618	1.75332	2.03866	2.05904	1.74047	1.74575	2.04481	1.739	1.73845	1.68005	1.67835	1.70882	2.15405	1.69371	1.68774	2.03866	1.74021
PABPC1	10.0797	10.5992	9.94813	10.196	10.196	10.223	10.2974	10.409	10.3257	10.1821	10.2818	10.0865	10.3139	10.1008	10.1282	10.2356	10.1821	10.0813	10.0813	10.0813	10.1446	9.79463	9.69403	10.7167	10.7167	10.2943	10.3601	10.2449	10.0915	10.1472	10.2449	10.0903	10.1039	10.0133	10.0133	10.5009	10.5009	10.0549	10.0418	10.116	10.0877	10.1777	10.116	10.0133	10.0418	10.116	10.0721	9.82144	9.86631
TESK2	4.21452	4.00987	4.92521	4.8633	4.94438	3.83552	3.88129	3.95826	3.96479	3.91134	3.80506	5.12748	5.09797	5.22601	5.02349	5.05438	5.07406	4.85011	4.84227	5.0155	5.17506	4.84893	4.9294	4.31746	3.89076	4.05344	4.26812	4.18255	4.75409	4.849	4.87262	4.98674	4.95474	4.75288	4.69918	4.86828	4.72747	5.03733	4.87483	5.14958	5.04935	5.22251	5.16335	4.86273	4.99304	5.09949	5.06066	5.08453	4.88657
CSNK2A2	6.30386	6.3355	6.63011	6.67933	6.51603	6.53225	6.57325	6.55589	6.64132	6.48633	6.51205	6.47971	6.49378	6.45962	6.3792	6.41242	6.45574	6.70038	6.62225	6.31778	6.24349	6.59195	6.39214	6.55191	6.45785	6.605	6.68337	6.59876	6.50167	6.36049	6.24148	6.41941	6.52254	6.8241	6.79938	6.74519	6.84028	6.4672	6.51849	6.60795	6.58128	6.38104	6.25295	6.23718	6.17972	6.18421	6.28614	6.28018	6.35031
PTPN21	3.62404	4.16014	3.33203	3.09754	3.45067	4.01355	4.01313	4.06026	3.89218	3.93985	3.91276	3.3652	3.14479	3.26136	2.93381	3.26326	3.2972	3.4009	3.27661	3.2419	3.27517	3.19864	3.5487	3.85217	3.76627	3.76945	3.75248	3.73891	3.56787	3.32014	3.39982	3.29715	3.30014	3.27613	3.26799	3.57922	3.50265	3.19038	3.42763	3.19163	3.17635	3.0031	3.05753	3.32688	3.36471	3.12846	3.14452	3.4954	3.64575
EIF2B3	5.74349	5.57617	5.57551	5.42989	5.60606	5.36065	5.17116	5.24527	5.83399	5.3868	5.75847	6.06004	5.95043	5.73362	5.29784	5.4959	5.55251	5.61362	5.73217	5.54569	5.7041	5.64627	5.77876	5.41488	5.44231	5.31872	5.65806	5.4888	5.5987	5.69509	5.66395	5.64577	5.65203	5.91571	5.8444	5.69084	5.82761	5.61205	5.62328	5.65988	5.70646	5.74858	5.74212	5.51757	5.38814	5.41794	5.48575	5.45453	5.74749
CAMK2A	2.09465	2.11896	2.16349	2.24922	2.36413	1.98972	2.1798	2.03111	2.09187	2.00977	2.00838	2.20058	2.27429	2.48515	2.29235	2.24257	2.29529	2.20396	2.54137	2.15504	2.2603	2.14006	2.26044	2.09383	2.20597	2.09807	1.89683	1.96077	2.52844	2.18976	2.37658	2.24957	2.33077	1.65633	2.11205	2.32973	1.9541	2.30448	2.44963	2.34989	2.39471	2.13598	2.16078	2.64251	2.40901	2.3543	2.3933	2.60119	2.39471
TCOF1	6.72023	6.64789	7.24535	7.10677	7.10793	6.78133	6.75366	6.8775	6.55242	6.41205	6.48482	7.13117	7.17171	7.12549	7.28742	7.24363	7.20672	7.07704	7.27944	7.07547	7.17683	6.84809	6.70315	7.05178	7.07295	6.52167	6.4769	6.56205	7.32523	7.30913	7.31898	7.13029	7.1741	6.64414	6.67882	6.82734	6.71691	7.11407	7.11873	7.08874	7.00821	7.43178	7.33718	7.44921	7.42713	7.32302	7.32691	7.4693	7.47366
[truncated: 13,961 more rows]

## Sheet: S4.Naive marker exp(log2fpkm+1)
Gene	LAY.rep1	LAY.rep2	LADY.rep1	LADY.rep2	LUDY.rep1	LUDY.rep2	LKPY.rep1	LKPY.rep2	Prolong.LAY.rep1	Prolong.LAY.rep2	Prolong.LADY.rep1	Prolong.LADY.rep2	Prolong.LUDY.rep1	Prolong.LUDY.rep2	Prolong.LKPY.rep1	Prolong.LKPY.rep2	t2iLGö.Naive.hPSCs.C8.rep1	t2iLGö.Naive.hPSCs.C8.rep2	t2iLGö.Naive.hPSCs.C8.rep3	t2iLGö.Naive.hPSCs.H9.rep1	t2iLGö.Naive.hPSCs.H9.rep2	t2iLGö.Naive.hPSCs.H9.rep3	5iLAF.WIBR2.Naive.rep1	5iLAF.WIBR2.Naive.rep2	5iLAF.WIBR3.Naive	TJ-1#5iLAF.naive.PSCs.rep1	TJ-1#5iLAF.naive.PSCs.rep2	TJ-1#5iLAF.naive.PSCs.rep3	PXGL.Naive.HNES1.rep1	PXGL.Naive.HNES1.rep2	PXGL.Naive.cR.H9.rep1	PXGL.Naive.cR.H9.rep2	H9.4CL.Naive.rep1	H9.4CL.Naive.rep2	WIBR2.HENSM.Naive.rep1	WIBR2.HENSM.Naive.rep2	t2iLGö.Primed.hPSCs.H9.rep1	t2iLGö.Primed.hPSCs.H9.rep2	t2iLGö.Primed.hPSCs.H9.rep3	t2iLGö.Primed.hPSCs.C8.rep1	t2iLGö.Primed.hPSCs.C8.rep2	t2iLGö.Primed.hPSCs.C8.rep3	5iLAF.WIBR3.Primed	5iLAF.WIBR2.Primed	TJ-1#primed.PSCs.rep1	TJ-1#primed.PSCs.rep2	TJ-1#primed.PSCs.rep3	WIBR2.HENSM.Primed.rep1	WIBR2.HENSM.Primed.rep2
[truncated: 133 more rows]
