# Supplementary material for: Optimized derivation and culture system of human naïve pluripotent stem cells with enhanced DNA methylation status and genomic stability
Source: Protein Cell. 2025 Sep 9;16(10):858–72. doi: 10.1093/procel/pwaf053 (PMC12578290; doi:10.1093/procel/pwaf053)
Supplement: pwaf053_suppl_Supplementary_Table_S3 [file pwaf053_suppl_supplementary_table_s3.xlsx]

## Sheet: S1.WGBS libraries
Cell types	Samples	Mapped reads	Conversion Rate
TJ-1# LAY naïve PSCs (P25) repilcate 1	TJ-1# LAY (P25) rep1	196059791	99.11%
TJ-1# LAY naïve PSCs (P25) repilcate 2	TJ-1# LAY (P25) rep2	177070869	99.14%
TJ-1# LADY naïve PSCs (P25) repilcate 1	TJ-1# LADY (P25) rep1	198816256	99.05%
TJ-1# LADY naïve PSCs (P25) repilcate 2	TJ-1# LADY (P25) rep2	165768211	98.99%
TJ-1# LUDY naïve PSCs (P25) repilcate 1	TJ-1# LUDY (P25) rep1	187199342	99.11%
TJ-1# LUDY naïve PSCs (P25) repilcate 2	TJ-1# LUDY (P25) rep2	198740600	98.92%
TJ-1# LKPY naïve PSCs (P25) repilcate 1	TJ-1# LKPY (P25) rep1	173052391	98.44%
TJ-1# LKPY naïve PSCs (P25) repilcate 2	TJ-1# LKPY (P25) rep2	162824186	98.95%
TJ-1# LAY naïve PSCs (P40)	TJ-1# LAY (P40)	162736200	98.93%
TJ-1# LADY naïve PSCs (P40)	TJ-1# LADY (P40)	202998844	99.08%
TJ-1# LUDY naïve PSCs (P40)	TJ-1# LUDY (P40)	249852338	99.07%
TJ-1# LKPY naïve PSCs (P40)	TJ-1# LKPY (P40)	184491363	99.11%
TJ-1# 5iLAF naïve PSCs	TJ-1# 5iLAF	185981341	99.13%
TJ-1# primed PSCs	TJ-1# Primed	201478425	99.05%
H9 LAY naïve PSCs (P0)	H9 LAY (P0)	181610816	99.04%
H9 LAY naïve PSCs (P10)	H9 LAY (P10)	175992250	98.79%
H9 5iLAF naïve PSCs (P0)	H9 5iLAF (P0)	183448560	99.19%
H9 5iLAF naïve PSCs (P10)	H9 5iLAF (P10)	183581299	99.08%

## Sheet: S2.CPG methylation level
Sample	Source	Data type	Average Methylation Level	SE
TJ-1# LAY (P25)	This study	WGBS	50.5%	0.2%
TJ-1# LADY (P25)	This study	WGBS	43.8%	0.3%
TJ-1# LUDY (P25)	This study	WGBS	43.5%	0.5%
TJ-1# LKPY (P25)	This study	WGBS	42.5%	1.1%
TJ-1# LAY (P40)	This study	WGBS	50.0%	0%
TJ-1# LADY (P40)	This study	WGBS	37.7%	0%
TJ-1# LUDY (P40)	This study	WGBS	36.3%	0%
TJ-1# LKPY (P40)	This study	WGBS	36.4%	0%
TJ-1# 5iLAF	This study	WGBS	36.5%	0%
TJ-1# Primed	This study	WGBS	86.6%	0%
H9 LAY (P0)	This study	WGBS	87.2%	0%
H9 LAY (P10)	This study	WGBS	56.0%	0%
H9 5iLAF (P0)	This study	WGBS	65.3%	0%
H9 5iLAF (P10)	This study	WGBS	35.8%	0%
Oocyte	Published	WGBS	57.6%	0.8%
Sperm	Published	WGBS	70.4%	0.7%
Blastocyst	Published	WGBS	28.0%	0%
ICM	Published	WGBS	40.0%	0.1%
Postimplantation	Published	WGBS	82.8%	0%
t2iLGö	Published	WGBS	29.3%	0.4%
5iLAF	Published	WGBS	32.0%	2%
PXGL	Published	WGBS	46.2%	0.8%
4CL	Published	WGBS	65.0%	0.4%
HENSM	Published	WGBS	67.2%	0.9%
primed PSCs	Published	WGBS	79.8%	0.4%

## Sheet: S3.CpG methylation oocyte DMR
Chr	Start	End	Oocyte	Sperm	Blastocyst	ICM	Postimplantation	t2iLGö	5iLAF	LAY (P25)	LAY (P40)	LADY (P25)	LADY (P40)	LUDY (P25)	LUDY (P40)	LKPY (P25)	LKPY (P40)	PXGL	4CL	HENSM	primed PSCs
chr1	6448001	6449000	0.935975	0.00892163	0.224916	0.157895	0.0157233	0.0436893	0.123714	0.0771356	0.120076	0.0680814	0.0432489	0.0543789	0.0975891	0.0486816	0.0280164	0.142857	0	0.0246377	0.0210526
chr1	11650001	11651000	0.837774	0.0703704	0.20277	0	0.107345	0.0151515	0.0833333	0.111895	0.130884	0.0785584	0.059	0.0753073	0.0854902	0.0817093	0.0949772	0	0	0.162413	0.296667
chr1	27065001	27066000	0.959524	0	0.158676	0.166667	1	0	0.0208333	0.094529	0.0247312	0.201791	0.0360317	0.0415121	0.0268817	0.0270059	0.00833333	0	0	0.3125	1
chr1	36178001	36179000	0.915041	0.0415842	0.278602	0.108696	0.234742	0.0278351	0.035012	0.0335651	0.0211864	0.0189068	0.0225225	0.0166377	0.00882353	0.00923282	0.0195274	0.352941	0	0.00634921	0.0866667
chr1	40654001	40655000	0.993056	0.00961538	0.316343	0.0294118	0.0869565	0.0116279	0.0429293	0.0406439	0.0964744	0.0348051	0.0649609	0.0382523	0.04375	0.0574206	0.100498	0.142857	0	0.104167	0.203704
chr1	43550001	43551000	0.726199	0.0103175	0.0437353	0.0144928	0.148148	0.0625	0.046875	0.0511713	0.0423977	0.0273224	0.0255848	0.0210842	0.00702948	0.0324476	0.0226415	0	0	0.154762	0.180894
chr1	45520001	45521000	0.820833	0.085629	0.0817012	0.0625	0.347222	0	0	0.00835285	0.0138462	0.0170962	0.0102339	0.00923077	0.00916531	0.0164743	0.0238095	0	0	0.136905	0.351852
chr1	55039001	55040000	0.855785	0.00738916	0.357179	0.263158	0.0320513	0.552419	0.0619268	0.12909	0.202941	0.152048	0.153499	0.0768762	0.190666	0.0815112	0.183959	0.470588	0	0.0714286	0.0534722
chr1	109630001	109631000	0.887946	0.00595238	0.178522	0.4	0.705882	0.391892	0.490426	0.390691	0.534788	0.390526	0.433951	0.419833	0.41443	0.418979	0.438929	0.666667	0.4375	0.682796	0.788194
chr1	117376001	117377000	0.979167	0.0277778	0.392644	0.4	1	0.0880503	0.0597484	0.241257	0.387996	0.316875	0.347247	0.258917	0.153638	0.256572	0.18869	0	0.857143	0.286486	0.83642
chr1	155062001	155063000	0.592815	0.0135301	0.0430903	0.153846	0.0178571	0.0688406	0.0707763	0.0696159	0.0315841	0.0889653	0.096732	0.114781	0.0494505	0.0567529	0.0476905	0.157895	0.0322581	0.0456989	0.0141243
chr1	166920001	166921000	0.930159	0.00257732	0.380992	0.214286	0.105263	0.109091	0.0484375	0.0630867	0.0631324	0.0522607	0.060327	0.0555238	0.0372396	0.0441051	0.0498052	0.575	0.2	0.0114155	0.102151
chr1	172748001	172749000	0.923177	0.42491	0.505791	0.64	0.797872	0.358156	0.493155	0.533296	0.333654	0.604699	0.459377	0.57504	0.526915	0.488875	0.493889	0	0.615385	0.85119	0.981481
chr1	200355001	200356000	0.507576	0.120536	0.20265	0.588636	1	0.192982	0.280405	0.499567	0.524226	0.488961	0.449419	0.478206	0.43658	0.449154	0.370461	0	0.666667	0.384615	0.902174
chr1	203900001	203901000	0.946082	0.0885417	0.364221	0.545455	0.974359	0.641204	0.578819	0.558914	0.68	0.699021	0.736111	0.681438	0.572552	0.634238	0.784009	1	0.790323	0.769504	0.921569
chr1	214107001	214108000	0.930966	0.0105963	0.370289	0.535714	0.104938	0.414286	0.306494	0.495715	0.691349	0.555548	0.450551	0.442645	0.402501	0.440301	0.360095	0.75	0.4	0.494444	0.758772
chr1	214608001	214609000	1	0.0712857	0.37287	0.5	0.890766	0.658889	0.512945	0.652465	0.494186	0.674255	0.65334	0.632282	0.66972	0.591793	0.60913	0.666667	0.328125	0.867772	0.995833
chr1	228214001	228215000	0.917827	0.0202631	0.260207	0.209302	0.0666667	0.345771	0.21	0.281321	0.318085	0.295261	0.333442	0.313059	0.316419	0.346683	0.26193	0	0.0789474	0.306716	0.364407
chr1	233129001	233130000	0.969907	0.283333	0.543579	0.74	1	0.605263	0.511364	0.786279	0.78306	0.745137	0.74085	0.748824	0.714286	0.681918	0.719992	1	1	0.889535	0.997312
chr2	3388001	3389000	0.950628	0.0154649	0.423853	0	0.833333	0.40919	0.240497	0.163421	0.20654	0.218889	0.184105	0.224433	0.31178	0.250349	0.400389	0.538462	0.166667	0.420249	0.985714
chr2	16013001	16014000	0.513129	0.0285088	0.0848947	0.479167	0.105848	0.251634	0.167333	0.352234	0.391285	0.219947	0.293111	0.171553	0.269322	0.206583	0.141361	0	0.5	0.24031	0.270468
chr2	23352001	23353000	0.978409	0.103963	0.374277	0.7	0.625203	0.329457	0.485585	0.546714	0.574008	0.504764	0.354905	0.500376	0.41568	0.525802	0.469147	1	0.25	0.568182	0.72973
chr2	24084001	24085000	0.913859	0.0140404	0.352117	0.166667	0.00503145	0.00980392	0.0133929	0.0109399	0.0319315	0.0122343	0.0121449	0.0187783	0.0252437	0.0169327	0.0218069	0	0.0576923	0	0
chr2	27262001	27263000	0.698657	0.0357684	0.393505	0	0.015748	0.0765766	0.0414634	0.0427609	0.0414863	0.0774733	0.0281961	0.0463223	0.0309942	0.0406339	0.0402588	0.148148	0.00884956	0.0197133	0.015873
chr2	64859001	64860000	0.701389	0.0203968	0.223012	0.153846	0.0390625	0	0.045614	0.0259867	0.0287302	0.0348016	0.0279343	0.0420563	0.0370567	0.0166489	0.00721154	0	0	0.0699405	0.028169
chr2	73157001	73158000	0.630435	0.0335404	0.368121	0.38964	0.783333	0.35119	0.265789	0.33312	0.314189	0.364239	0.325215	0.38893	0.301467	0.259425	0.236733	0.380952	0.153846	0.534483	0.739548
chr2	74513001	74514000	0.552513	0.0274591	0.0591067	0.0769231	0.0204082	0.0344828	0.0761364	0.103423	0.090444	0.13963	0.0900534	0.0935193	0.0937845	0.0898623	0.0707351	0.0714286	0	0.0803571	0.0361111
chr2	117836001	117837000	0.975675	0.0144809	0.424143	0.05	0.103448	0.387006	0.10873	0.118189	0.113304	0.25848	0.254035	0.180195	0.224185	0.135313	0.221036	0.733333	0.00943396	0.0456989	0.389202
chr2	140683001	140684000	0.948658	0.00952381	0.330216	0.520833	0.796296	0.0416667	0.296333	0.550735	0.321095	0.405662	0.346714	0.439457	0.513822	0.415874	0.299778	0	0.4	0.593333	0.810847
chr2	143490001	143491000	0.694444	0.248485	0.388009	0.75	1	0.473611	0.380208	0.579693	0.587043	0.610748	0.636111	0.646345	0.525785	0.538125	0.440909	0.75	0.688889	0.761111	1
chr2	170823001	170824000	0.822368	0.0135097	0.336922	0.208333	0.0285714	0.0933333	0.0157104	0.0397558	0.0428571	0.0369109	0.0191103	0.0217696	0.0199975	0.0225865	0.0071235	0	0.025	0	0.0229885
chr2	174790001	174791000	0.762179	0.012987	0.0729596	0.635417	0.916667	0.591667	0.683333	0.63016	0.739862	0.705914	0.673742	0.75086	0.572124	0.657858	0.702343	0.666667	1	0.82	0.928571
chr2	197706001	197707000	0.605421	0.0176282	0.0941072	0.0526316	0.171875	0.00584795	0.0213889	0.0468472	0.0641723	0.0412099	0.042298	0.0339707	0.0709361	0.0515898	0.0422318	0	0.0833333	0.157407	0.0816667
chr2	205776001	205777000	0.709127	0.05	0.317791	0.134921	0.5	0.244	0.163072	0.18502	0.269753	0.139491	0.187805	0.209858	0.190391	0.194641	0.206358	1	0.142857	0.241667	0.913043
chr2	208849001	208850000	0.958333	0.131602	0.436806	0.518519	0.971631	0.364198	0.262195	0.701527	0.479874	0.615502	0.39288	0.538792	0.56131	0.460388	0.610606	0.857143	1	0.863636	0.893939
chr2	225041001	225042000	0.931338	0.0284946	0.342992	0	0.0517241	0.201366	0.111538	0.188649	0.242882	0.191609	0.187597	0.198426	0.165172	0.156153	0.192745	0.428571	0	0.29845	0.158442
chr2	225499001	225500000	0.733016	0.0769231	0.329249	0.424561	0.933333	0.104938	0.202381	0.370542	0.429116	0.395259	0.221042	0.347841	0.203822	0.24752	0.22381	0.375	0.952381	0.852083	0.937879
chr2	240557001	240558000	0.705263	0.00819088	0.373798	0	0.0752212	0.111111	0.0497494	0.0978499	0.147456	0.0806615	0.12719	0.0867325	0.109475	0.06287	0.0664755	0	0.0769231	0.13962	0.446009
chr3	75906001	75907000	0.691667	0.0441744	0.416679	0	0.0555556	0.00877193	0.02	0.0925373	0.0656028	0.0919908	0.0575262	0.0858974	0.0526786	0.0802249	0.0543113	0.153846	0	0.0436508	0.107143
chr3	77039001	77040000	0.708687	0.017165	0.263384	0	0	0.0454545	0.00826972	0.023878	0.0127551	0.0181489	0.0113269	0.0110574	0.00980392	0.0073251	0.00330579	0.2	0	0	0.0117647
chr3	116391001	116392000	0.95	0.323212	0.370546	0.515873	0.910714	0.395062	0.341092	0.44743	0.521296	0.47936	0.258005	0.391349	0.34709	0.450525	0.331439	0.5	1	0.842424	0.929643
chr3	118269001	118270000	0.90517	0.0206633	0.420649	0.485714	0.895833	0.552273	0.42971	0.596211	0.812302	0.58988	0.447342	0.562985	0.522401	0.506155	0.495602	0.928571	0.7	0.808491	0.958333
chr3	126984001	126985000	0.539043	0.0590049	0.054619	0.047619	0.193452	0.181034	0.165951	0.230899	0.300469	0.222895	0.306057	0.319242	0.306042	0.264905	0.275947	0.142857	0.366667	0.259887	0.306202
chr3	128076001	128077000	0.547937	0.0209391	0.204784	0.12963	0.0107527	0.0882353	0.0349099	0.0099628	0.031986	0.0197816	0.0335056	0.0149206	0.0294253	0.0236882	0.0304251	0	0.0190476	0.0371287	0.00961538
chr3	142572001	142573000	1	0.223385	0.312635	0.642857	0.988636	0.421171	0.231101	0.584878	0.807813	0.633448	0.645451	0.59199	0.635037	0.383576	0.738542	0.6	0	0.972917	0.892857
chr3	147413001	147414000	0.739683	0.00394787	0.0948774	0.0512821	0	0.548771	0.452407	0.194427	0.10515	0.419501	0.588604	0.537738	0.470665	0.491593	0.416153	0.875	0.111111	0	0
chr3	156176001	156177000	1	0.0506944	0.388094	0.5	0.809524	0.508571	0.27477	0.573304	0.449217	0.515124	0.395774	0.468518	0.307503	0.485301	0.366508	1	0.666667	0.825724	0.941441
chr3	186825001	186826000	0.762463	0.0146104	0.104257	0.203704	0.0769231	0.20922	0.0316354	0.147085	0.198377	0.141918	0.191598	0.077531	0.130806	0.0828556	0.137921	0	0.178571	0.173611	0.0671296
chr3	195896001	195897000	0.931602	0.0766824	0.252532	0.19697	0.0612245	0.0347032	0.0427083	0.0791349	0.073568	0.0670238	0.0695228	0.0668939	0.0460669	0.0629328	0.0562316	0.5	0.06	0.111667	0.0965517
chr4	682001	683000	0.979457	0.10881	0.16168	0.307692	0.817204	0.0444444	0.362007	0.397162	0.49501	0.42569	0.463488	0.466092	0.338513	0.340323	0.375	0.0434783	0.421053	0.78522	0.952381
chr4	730001	731000	0.852579	0.0988604	0.177386	0.655556	0.947368	0.68018	0.685714	0.670392	0.684153	0.654413	0.580851	0.687286	0.483551	0.67474	0.587057	1	0.679245	0.83342	0.99435
chr4	792001	793000	0.933599	0.0166667	0.31033	0.2	0.170513	0.0241935	0.149474	0.114668	0.152199	0.0494978	0.0511111	0.0665669	0.0323625	0.0995246	0.0364969	1	0	0.112022	0.721861
chr4	927001	928000	0.972222	0.0509434	0.70426	0.651163	0.839674	0.571581	0.245887	0.488523	0.380952	0.482292	0.606667	0.395278	0.361248	0.378151	0.304398	1	0.5	0	0.865278
chr4	7193001	7194000	0.677667	0.0257547	0.20813	0.0714286	0	0.196667	0.106269	0.19515	0.261667	0.148589	0.129487	0.139615	0.0886634	0.108031	0.129424	0.133333	0.126761	0.0875502	0.0478723
chr4	8580001	8581000	0.81776	0.0194048	0.225987	0.143939	0.015873	0.0266667	0.00938645	0.0206602	0.018254	0.0143796	0.0193503	0.0194984	0.0224638	0.0224013	0.0144928	0	0	0.00497512	0.00537634
chr4	10897001	10898000	0.8125	0.0181062	0.279977	0.57	0.969697	0.290698	0.224302	0.382137	0.467473	0.412812	0.381429	0.480817	0.316939	0.431183	0.385086	0.9	1	0.689189	1
chr4	15787001	15788000	0.837478	0.0638298	0.417273	0.5	1	0.613636	0.666619	0.674964	0.777738	0.749903	0.645572	0.7045	0.669714	0.750878	0.687463	0.833333	0.9	0.970588	0.949405
chr4	24470001	24471000	0.714606	0.0192016	0.392799	0.16129	0	0.015873	0.0159817	0.00621693	0.0164234	0.014597	0.00862069	0.0117009	0.0108135	0.015884	0.020543	0	0	0.00714286	0.00980392
chr4	49524001	49525000	0.554181	0.1542	0.205022	0	0.761905	0.214286	0.0819672	0.175434	0.17006	0.149027	0.0859952	0.153357	0.12963	0.139973	0.0833333	0.875	0.382353	0.549044	0.809524
chr4	54632001	54633000	0.849259	0.00555556	0.241846	0.6	1	0.628788	0.446923	0.693007	0.609041	0.748911	0.843229	0.707753	0.633135	0.701861	0.552891	0.8	0.6	0.893878	0.944444
chr4	181604001	181605000	0.918681	0.0166667	0.228954	0.352941	0.875	0.185897	0.227027	0.549683	0.624362	0.56297	0.409332	0.458988	0.409045	0.463293	0.294473	0.5	1	0.646212	0.876126
chr4	182807001	182808000	0.925852	0.0358091	0.334559	0.547619	0.305128	0.555556	0.570647	0.455769	0.568452	0.549042	0.443517	0.561209	0.531627	0.461147	0.529661	0.833333	0.166667	0.394086	0.173851
chr5	662001	663000	0.930431	0.0404851	0.429065	0.805556	0.949074	0.782828	0.760356	0.763844	0.772764	0.777249	0.678281	0.772863	0.72445	0.731651	0.812313	0.384615	0.733333	0.818134	0.890071
chr5	15928001	15929000	1	0	0.351817	0.454545	0.990385	0.642857	0.138462	0.361005	0.41375	0.372479	0.244094	0.286102	0.251414	0.235268	0.25716	0.571429	0.529412	0.60842	0.92402
chr5	20423001	20424000	0.642328	0.00740741	0.45582	0.620968	0.916667	0.245098	0.0774074	0.524319	0.355952	0.367564	0.342517	0.363934	0.299487	0.40797	0.24494	0.272727	1	0.652381	0.932432
chr5	32007001	32008000	0.954286	0.213622	0.419477	0.494048	1	0.585938	0.399638	0.494838	0.66195	0.70136	0.689125	0.663306	0.542002	0.639224	0.580882	1	0	0.821429	1
chr5	53482001	53483000	0.990909	0.00153846	0.266132	0.172294	0	0.0880647	0.0873656	0.0250945	0.0182222	0.0333812	0.0431289	0.0585149	0.0126487	0.0309467	0.0455688	0	0	0.0136986	0.0144231
chr5	66503001	66504000	0.85591	0.0141414	0.506225	0.666667	0.692308	0.582222	0.510753	0.667257	0.849747	0.677077	0.655669	0.666652	0.653601	0.669948	0.616468	1	0.952381	0.927065	1
chr5	67165001	67166000	0.976915	0.0388889	0.36366	0.538462	0.85	0.68018	0.418391	0.505137	0.503547	0.446795	0.49017	0.475729	0.531808	0.42202	0.43776	0.8	0.719697	0.644792	0.88141
chr5	79343001	79344000	0.968723	0.45784	0.446659	0.525	0.899048	0.490476	0.458537	0.658275	0.625794	0.591282	0.626449	0.545545	0.398152	0.543645	0.395022	0.666667	0.9	0.673246	0.922222
chr5	118207001	118208000	0.890625	0.0920635	0.426634	0.805556	1	0.434109	0.460648	0.651427	0.574841	0.500717	0.362225	0.519231	0.428468	0.494024	0.383333	0.777778	0.888889	0.818627	0.909091
chr5	146205001	146206000	0.90942	0.0780303	0.314226	0.496	0.935897	0.115714	0.173356	0.367942	0.499452	0.401773	0.331373	0.399235	0.266246	0.357523	0.467173	0	0.0769231	0.514881	0.986486
chr5	155114001	155115000	0.99026	0.254839	0.542528	0.444444	1	0.570175	0.368333	0.609575	0.489855	0.675364	0.324113	0.639295	0.452922	0.594291	0.591463	0.692308	1	0.760606	0.965909
chr5	156940001	156941000	0.985158	0.152584	0.45112	0.462264	0.906977	0.701389	0.435606	0.523776	0.732917	0.625806	0.566981	0.500537	0.557644	0.486593	0.543923	1	0.911765	0.879762	1
chr5	175871001	175872000	0.968421	0.0158366	0.337874	0.0434783	0	0.0520833	0.0464815	0.0634048	0.0587302	0.0494505	0.0758547	0.0495678	0.0580524	0.0302198	0.0780702	0	0	0.0442222	0.0544776
chr5	176597001	176598000	0.715587	0.00417642	0.254724	0.333333	0.495495	0.105413	0.0677818	0.145878	0.193768	0.121482	0.0661235	0.0988219	0.0450292	0.0886756	0.117967	0.576923	0.227273	0.276913	0.8026
chr5	179121001	179122000	0.937978	0.0379289	0.425059	0.867816	0.93662	0.682292	0.624977	0.684	0.674593	0.770398	0.691085	0.676711	0.605792	0.688322	0.564129	0.75	1	0.687687	0.840456
chr6	28001001	28002000	0.947773	0.03125	0.411394	0.390625	0.701149	0.368644	0.42723	0.558477	0.584942	0.490367	0.490109	0.46628	0.411186	0.579582	0.374027	0.25	0.777778	0.71761	0.916667
chr6	37695001	37696000	0.574515	0.0166667	0.073839	0.333333	0.30303	0.239583	0.287037	0.348997	0.425439	0.34877	0.235714	0.271474	0.339348	0.315894	0.268713	0.5	0.5	0.337778	0.176471
chr6	165854001	165855000	0.824444	0.0244237	0.380582	0.097561	0.059322	0.390152	0.356557	0.183532	0.171642	0.211703	0.239611	0.198802	0.218451	0.115872	0.156241	0.56	0	0.188828	0.238956
chr6	166862001	166863000	0.853068	0.0374707	0.370113	0.206349	0	0.0920398	0.0344237	0.0292527	0.0421992	0.0353241	0.0416149	0.0192322	0.0273203	0.0314271	0.0155339	0.222222	0	0.0166667	0.0284553
chr7	2256001	2257000	0.952551	0.0181521	0.381278	0.619497	0.926829	0.439189	0.60363	0.595547	0.633967	0.657633	0.619714	0.672001	0.619181	0.601506	0.603571	0.6	0.406977	0.74692	0.97
chr7	4834001	4835000	0.910388	0.096588	0.353336	0.769231	0.864583	0.59375	0.654667	0.728241	0.62484	0.732913	0.741905	0.772998	0.611571	0.704408	0.675514	0.222222	0.864583	0.93588	0.917722
chr7	5085001	5086000	0.881956	0.114152	0.257319	0.413793	0.376344	0.102564	0.122139	0.215168	0.235901	0.184176	0.157755	0.211523	0.106517	0.182518	0.158252	0	0.172414	0.360294	0.510204
chr7	14704001	14705000	0.835979	0.0742503	0.460091	0.155769	0.75	0.0972222	0.0212215	0.0874725	0.2	0.0832852	0.0686441	0.139522	0.0981771	0.0690538	0.107672	1	0.269231	0.477273	0.933333
chr7	89228001	89229000	0.977875	0.101884	0.536082	0.533333	0.866667	0.420833	0.423611	0.715802	0.700725	0.705299	0.728048	0.703575	0.502117	0.654792	0.66003	0.25	0.5	0.894253	0.973333
chr7	112697001	112698000	0.973519	0.418143	0.426598	0.346154	0.961111	0.223684	0.291153	0.3699	0.488727	0.466727	0.426941	0.341499	0.24589	0.388169	0.37876	0.631579	1	0.656061	0.977564
chr7	128891001	128892000	0.878638	0.00542986	0.387888	0.0769231	0.236364	0.0639881	0.0560734	0.0713166	0.108974	0.0593098	0.0912434	0.0792756	0.0499275	0.0244529	0.0897487	0	0.0588235	0.0628472	0.382812
chr7	129778001	129779000	0.510447	0.00525526	0.0340232	0.0638298	0.0133929	0.0271318	0.00728395	0.00925089	0.0157025	0.0104326	0.0145618	0.015396	0.0214511	0.0139295	0.026764	0.25	0	0.0197368	0.0208333
chr7	132576001	132577000	0.776078	0.012148	0.280459	0	0.03125	0.037296	0.0295414	0.0171168	0.0232684	0.0244093	0.0290271	0.0363262	0.0118218	0.0248862	0.0172654	0	0.0212766	0.0486891	0.010101
chr7	133177001	133178000	0.59131	0.277455	0.241063	0.0416667	0.978261	0.236607	0.199425	0.132184	0.163566	0.146024	0.263294	0.152345	0.139566	0.114765	0.204667	1	0.142857	0.442308	0.984568
chr7	148995001	148996000	0.535238	0.00222222	0.16209	0.583333	0.859375	0.299242	0.570624	0.613245	0.763583	0.57759	0.503059	0.45298	0.490207	0.493462	0.449499	0	0.0833333	0.589286	0.97625
chr7	150250001	150251000	0.755556	0.0396825	0.282372	0.67402	0.882353	0.25813	0.486458	0.628518	0.771673	0.599342	0.420095	0.505895	0.34691	0.546471	0.316445	0.666667	0.833333	0.875	0.924242
chr7	157442001	157443000	0.584909	0.025637	0.160608	0	0.920635	0.562557	0.0637524	0.0651386	0.0834402	0.0643132	0.0360522	0.0424415	0.0426463	0.0344555	0.0473118	0.9	0.888889	0.577922	0.981707
chr7	158158001	158159000	0.895833	0.0759259	0.381043	0.567568	0.833571	0.132479	0.224346	0.546797	0.53558	0.321944	0.275303	0.276993	0.124518	0.351691	0.185936	0.571429	0.875	0.632812	0.941092
chr8	229001	230000	0.944872	0.101974	0.413791	0.482759	0.763158	0.212121	0.188312	0.407791	0.448406	0.406726	0.387802	0.367652	0.381449	0.393935	0.323974	0.875	0.527778	0.52749	0.7375
chr8	15446001	15447000	0.95188	0.461382	0.540537	0.625	0.979167	0.567251	0.511494	0.505	0.537698	0.596429	0.619774	0.650947	0.442941	0.572677	0.517451	0.909091	0.928571	0.851111	0.95283
chr8	22865001	22866000	0.995214	0.0218045	0.27937	0.185714	0.0354938	0.0252101	0.0043573	0.0105667	0.0339286	0.0220228	0.0265107	0.0235374	0.0294759	0.0142445	0.00075188	0	0	0	0.0294118
chr8	51377001	51378000	0.766363	0.0333333	0.269166	0.487179	0.933333	0.510753	0.595628	0.682002	0.67	0.729462	0.743468	0.665835	0.579657	0.644	0.680333	0.125	0.75	0.921875	0.965909
chr8	79377001	79378000	0.933934	0.0172249	0.436668	0.318182	0.921875	0.528455	0.0523256	0.350496	0.387111	0.291085	0.573441	0.32477	0.240132	0.213898	0.345368	1	0.9	0.669444	0.95
chr8	85245001	85246000	0.831957	0.0218695	0.370676	0	0.0185185	0.0194805	0.0220588	0.00818966	0.0362319	0.0140094	0.0194264	0.00691024	0.00685776	0.00500179	0.0171569	0	0	0.00497512	0.022549
chr8	86694001	86695000	0.666667	0.267757	0.494274	0.538462	0.928571	0.6	0.423977	0.565819	0.663462	0.535628	0.479634	0.573527	0.521036	0.564548	0.541667	0.941176	0.882353	0.795977	0.903704
chr8	114236001	114237000	1	0.0444444	0.41355	0.285714	0.863095	0.0510753	0.0939024	0.175848	0.252047	0.252923	0.313424	0.284289	0.397469	0.215902	0.238718	1	0	0.346538	0.87735
chr8	115036001	115037000	0.708889	0.360714	0.503169	0.5625	0.858333	0.58	0.710317	0.652482	0.604167	0.604588	0.627778	0.688617	0.460323	0.649561	0.657143	0.8	0.875	0.786765	0.931034
chr8	134695001	134696000	0.77465	0	0.344068	0.4375	0.806452	0.538372	0.470052	0.597239	0.594322	0.513739	0.501461	0.514401	0.432164	0.455492	0.46776	1	0.911765	1	0.952991
chr8	141084001	141085000	0.820299	0.0425532	0.325073	0.166667	0.166667	0.187075	0.148759	0.122387	0.150649	0.133675	0.120253	0.113178	0.0733062	0.0994787	0.124502	0.0909091	0.0645161	0.236842	0.284483
chr8	144472001	144473000	0.977985	0.0395503	0.166509	0.0208333	0.0775194	0.0202703	0.0214765	0.042458	0.0320513	0.0378612	0.0436022	0.0316312	0.0346467	0.0387178	0.0260546	0	0.0498282	0.0780423	0.149399
chr8	144473001	144474000	0.89054	0.0213675	0.121207	0	0.0131579	0.0490196	0.0606796	0.0634307	0.0550794	0.0491473	0.0739162	0.0395142	0.0692049	0.0394723	0.0406667	0	0	0.0306373	0.0852459
chr8	144581001	144582000	0.94442	0.109116	0.39682	0.125	0.107527	0.102339	0.145468	0.249365	0.225214	0.191791	0.178348	0.175402	0.153751	0.195555	0.180912	0.538462	0.215686	0.257168	0.663121
chr9	4298001	4299000	0.838239	0.00760558	0.423502	0.0227273	0	0.00884956	0.0293065	0.0236455	0.035227	0.0310221	0.0164609	0.0267354	0.0358106	0.0133442	0.0238506	0	0.00961538	0.0227273	0.0319149
chr9	5040001	5041000	0.979167	0.00769231	0.415202	0.5	0.893939	0.448095	0.466667	0.444427	0.397917	0.524013	0.351377	0.397192	0.306433	0.363532	0.427407	1	0.285714	0.390698	0.952703
chr9	5111001	5112000	0.915318	0.0339452	0.436317	0.631579	0.947761	0.590196	0.616838	0.612927	0.626747	0.67449	0.600126	0.588615	0.599148	0.6556	0.634755	1	0.75	0.874548	0.957317
chr9	6807001	6808000	0.988636	0.0822781	0.473502	0.368421	0.966102	0.28125	0.223333	0.351531	0.459239	0.334743	0.427179	0.418231	0.258267	0.396583	0.35997	0.888889	0	0.363063	0.964286
chr9	14313001	14314000	0.644951	0.00511533	0.241917	0.21875	0.0128205	0	0.0145985	0.0189015	0.00402299	0.0115912	0.00619803	0.0156295	0.00893236	0.0102256	0.0111502	0.111111	0	0	0.00416667
chr9	29668001	29669000	0.694444	0.188353	0.31082	0.291667	0.954545	0.293103	0.261905	0.382973	0.488384	0.434075	0.473891	0.45755	0.300862	0.303156	0.348254	0.4	0.625	0.678571	0.929012
chr9	34437001	34438000	0.968254	0.05	0.421435	0.666667	0.636364	0.627778	0.613131	0.47049	0.430882	0.520721	0.578847	0.58992	0.574696	0.491078	0.643744	0.333333	0.75	0.784314	0.908854
chr9	37800001	37801000	0.787913	0.0605128	0.399729	0	0.170034	0.0555556	0.00722222	0.0263114	0.0504464	0.0396329	0.0223958	0.0360776	0.00990513	0.0289886	0.0207317	0	0.010101	0.0789474	0.0919003
chr9	80185001	80186000	0.984303	0.149507	0.482028	0.916667	1	0.433333	0.622449	0.759422	0.778689	0.762772	0.720536	0.673743	0.712121	0.639927	0.7	0.428571	1	0.732353	0.865385
chr9	87938001	87939000	0.696908	0.0125	0.043626	0.666667	0.666667	0.583333	0.400938	0.689024	0.540541	0.610274	0.531746	0.647573	0.544097	0.554669	0.35	0.666667	0.785714	0.909091	0.94
chr9	94260001	94261000	0.70223	0	0.0670293	0.416667	0.964912	0.0862069	0.0944444	0.407031	0.433824	0.36081	0.467381	0.334609	0.291667	0.242376	0.265962	1	0.137931	0.310606	0.90625
chr9	117852001	117853000	0.645608	0.206316	0.386401	0.5625	0.714286	0.416667	0.526144	0.657332	0.527143	0.556559	0.484507	0.582067	0.525588	0.603706	0.551395	0.25	0.714286	0.886905	0.702703
chr9	137407001	137408000	0.982143	0.0387575	0.384382	0.166667	0.156433	0.350694	0.281092	0.296717	0.312325	0.261904	0.263624	0.256592	0.242839	0.230927	0.220175	0.222222	0.372727	0.235965	0.247475
chr9	137453001	137454000	0.98069	0.105172	0.303239	0.176471	0.41791	0.319106	0.243954	0.364612	0.405498	0.36972	0.371226	0.325106	0.413004	0.32963	0.294892	0.0769231	0.347826	0.588095	0.49177
chr10	3332001	3333000	0.846801	0.107143	0.34556	0.564815	0.96	0.364815	0.461202	0.559978	0.565575	0.5866	0.656566	0.534216	0.439402	0.520788	0.612143	0	0.62963	0.851888	0.92619
chr10	43202001	43203000	0.580247	0.00839161	0.244826	0.09375	0.0545455	0.0818182	0.037234	0.0531092	0.0392857	0.0593017	0.0801282	0.0590376	0.145283	0.0610454	0.0590278	0	0.0833333	0.104938	0.0711382
chr10	63466001	63467000	0.773749	0.0110294	0.35521	0.202128	0	0.031746	0.0188172	0.028394	0.0242424	0.0187116	0.0335658	0.0181973	0.0366197	0.0232873	0.0267957	0	0	0.00497512	0.0729167
chr10	101829001	101830000	0.908638	0.03	0.294564	0.0769231	0.0988095	0.0535714	0.0597619	0.059554	0.0521633	0.0471348	0.0858614	0.0371921	0.051232	0.0296169	0.0493827	0.142857	0	0.137415	0.373026
chr10	113279001	113280000	0.933333	0	0.394691	0.6875	0.9	0.376812	0.337607	0.570621	0.525926	0.509284	0.505123	0.550061	0.389259	0.46359	0.361914	0.5	1	0.746667	0.9375
chr10	120693001	120694000	0.67661	0.151077	0.326424	0.372549	0.866667	0.218333	0.546875	0.437732	0.603778	0.475229	0.456401	0.521859	0.46891	0.49787	0.384041	0	0	0.635714	0.985294
chr10	121303001	121304000	0.963047	0.0347985	0.370237	0.473684	0.875	0.322989	0.317708	0.562239	0.631827	0.402571	0.420778	0.425363	0.343095	0.505704	0.501323	0.333333	1	0.804348	0.875758
chr10	121304001	121305000	0.964286	0.0238095	0.375625	0.5	0.92	0.514744	0.464912	0.683599	0.594668	0.589847	0.532847	0.644382	0.507804	0.577013	0.507908	0.5	0.75	0.770513	0.976961
chr10	121382001	121383000	0.864583	0.0208333	0.524297	0.785714	0.911765	0.654088	0.461828	0.75684	0.75314	0.770665	0.827726	0.744771	0.662243	0.775625	0.682495	1	0.944444	0.644853	0.981481
chr11	3434001	3435000	0.89875	0.225	0.304815	0.785714	0.873737	0.453125	0.616216	0.690124	0.645217	0.660196	0.683631	0.768373	0.679505	0.642841	0.590446	0	1	0.875	0.903226
chr11	3443001	3444000	0.986667	0.103922	0.379921	0.377193	0.587963	0.25	0.430769	0.567229	0.464881	0.391895	0.333433	0.392956	0.371521	0.436589	0.330171	1	0.333333	0.423077	0.673611
chr11	3476001	3477000	0.901077	0.340909	0.332092	0.572917	0.677419	0.573529	0.415873	0.564752	0.550066	0.509135	0.380269	0.493369	0.368432	0.462362	0.470447	0	0.272727	0.566667	0.753788
chr11	65111001	65112000	0.504255	0.0235266	0.0613041	0.225	0.324324	0.179654	0.181667	0.240664	0.231444	0.215846	0.222219	0.214392	0.182197	0.207608	0.196602	0	0.0679012	0.291551	0.343333
chr11	66348001	66349000	0.583654	0.032	0.0582935	0.188889	0.370968	0.0507246	0.0315412	0.0994666	0.10836	0.123593	0.1346	0.0959914	0.122264	0.0735141	0.0773856	0	0	0.213172	0.517442
chr11	67415001	67416000	0.929604	0.102041	0.260197	0.0555556	0.123188	0.103333	0.173139	0.183953	0.285613	0.130491	0.167989	0.125165	0.092277	0.145475	0.10002	0.5	0.0833333	0.145944	0.0972868
chr11	67493001	67494000	0.91473	0.0141129	0.268538	0.484375	0.901961	0.448582	0.414651	0.495541	0.534259	0.513833	0.444989	0.516728	0.569319	0.496354	0.497386	0.833333	0.0714286	0.575871	0.908654
chr11	68684001	68685000	0.909125	0.0322502	0.321933	0.125	0.00374532	0.153509	0.0702299	0.0991799	0.110051	0.0647053	0.0586629	0.0846107	0.0372024	0.0592139	0.0548003	0.0810811	0.0222222	0.0947195	0.0530303
chr11	70569001	70570000	0.9875	0.00347222	0.410442	0.511905	0.97619	0.458667	0.451552	0.706222	0.696429	0.569942	0.728145	0.579307	0.520104	0.590865	0.504348	0.5	0.9	0.756296	0.949454
chr11	70662001	70663000	0.962544	0.0233397	0.386748	0.659091	0.0654762	0.394231	0.187597	0.464732	0.37119	0.480435	0.328459	0.443973	0.318414	0.432551	0.343578	1	0	0.152991	0.1
chr11	71774001	71775000	0.932845	0.156111	0.447083	0.454545	0.923077	0.381173	0.698611	0.630555	0.65543	0.64605	0.568056	0.644265	0.574661	0.684248	0.580837	0.818182	0.7	0.78642	0.891414
chr11	72697001	72698000	0.972973	0.220798	0.315728	0.25	0.490196	0.178261	0.186214	0.256	0.248611	0.216724	0.229293	0.220777	0.219597	0.186487	0.166008	0	0.666667	0.450321	0.627451
chr11	72755001	72756000	0.941392	0.010989	0.301847	0.169841	0.694444	0.0166667	0.0972222	0.084058	0.112063	0.0600573	0.0304878	0.0633396	0.0292593	0.112774	0.0321429	0.5	1	0.198758	0.831349
chr11	76821001	76822000	0.606383	0.294643	0.351636	0.541667	1	0.435897	0.448718	0.597655	0.729307	0.551319	0.507548	0.512683	0.430403	0.607373	0.530142	1	0.384615	0.62766	0.936364
chr11	78823001	78824000	0.984615	0.0793333	0.381022	0.495833	0.942708	0.469512	0.482353	0.617886	0.65965	0.582706	0.476255	0.630326	0.571614	0.660768	0.489836	1	0.3	0.629279	0.979762
chr11	78904001	78905000	0.995475	0	0.476776	0.47	0.952381	0.282609	0.342735	0.513466	0.424474	0.383372	0.275203	0.367307	0.283388	0.366158	0.310962	0	0.2	0.8125	0.901156
chr11	88508001	88509000	0.863959	0.00976512	0.411807	0	0.0636364	0.106589	0.132516	0.103028	0.150862	0.0964666	0.0660469	0.11127	0.0814734	0.0761346	0.101522	0.1875	0.0454545	0.0298246	0.551875
chr11	109423001	109424000	0.625118	0.0286804	0.333297	0	0.0045045	0.201493	0.155162	0.131859	0.0719932	0.136426	0.170769	0.157392	0.165365	0.113454	0.219862	0.75	0.0333333	0.0313725	0.0285714
chr11	115959001	115960000	0.977041	0.0223868	0.375188	0.52381	0.87619	0.19209	0.28466	0.543811	0.597656	0.435273	0.325335	0.485741	0.392485	0.482605	0.23048	0.416667	0.447368	0.842063	0.956522
chr11	118483001	118484000	0.905797	0.125	0.335485	0.537037	0.96	0.339869	0.227273	0.490829	0.681373	0.572434	0.575817	0.611914	0.499882	0.514302	0.368519	0.5	0.75	0.563492	0.945833
chr11	124836001	124837000	0.804339	0.0361905	0.211427	0.274194	0.243939	0.215686	0.14259	0.179388	0.201691	0.148585	0.195934	0.184302	0.130894	0.185007	0.143673	0.333333	1	0.383929	0.289771
chr11	131838001	131839000	1	0.026862	0.44848	0.608696	0.946667	0.157143	0.107143	0.418921	0.394903	0.314583	0.272247	0.297469	0.197851	0.265568	0.217014	0	1	0.699167	0.945833
chr11	133078001	133079000	0.911	0.0297009	0.324728	0.174479	0.469697	0.0601852	0.163793	0.345139	0.298605	0.26353	0.25101	0.257923	0.240885	0.235442	0.255769	0.75	0.526316	0.455357	0.483073
chr11	133918001	133919000	0.934109	0.0545977	0.34734	0.317308	0.210884	0.340517	0.0771028	0.145932	0.311814	0.0959043	0.0755144	0.108811	0.160241	0.122423	0.155814	0	0.28	0.566913	0.217593
chr12	203001	204000	0.587246	0.0113636	0.328837	0	0.790541	0.138462	0.0677388	0.0857145	0.0957853	0.105885	0.0675542	0.0860296	0.0635687	0.0759161	0.0764567	0.416667	0.0181818	0.102124	0.0820413
chr12	51814001	51815000	0.568053	0.0164944	0.280025	0	0	0.0819209	0.0182039	0.0201236	0.0125559	0.0298791	0.0175177	0.0221474	0.0149606	0.0140333	0.026162	0	0.025	0.0137387	0.042517
chr12	95789001	95790000	0.809905	0.0361379	0.306588	0	0.0169492	0.23046	0.104902	0.120128	0.110945	0.11741	0.202899	0.14458	0.0901738	0.0749566	0.194086	1	0	0.0314815	0.031746
chr12	103495001	103496000	0.947756	0.0294855	0.372055	0.135135	0.00711382	0.0379747	0.023183	0.0264254	0.0173333	0.0338826	0.00730994	0.0404371	0.0171463	0.0295214	0.0121951	0.44	0	0.00793651	0
chr12	121442001	121443000	0.937526	0.0788805	0.406945	0.734043	0.812715	0.596429	0.5125	0.695392	0.701263	0.725068	0.700933	0.690714	0.652743	0.688631	0.743184	0.928571	0.607981	0.880631	0.928571
chr12	122054001	122055000	0.994253	0.058908	0.286232	0.276316	0.551282	0.2625	0.211847	0.301243	0.325265	0.323726	0.30563	0.30615	0.249791	0.241108	0.244516	0.222222	0.387097	0.604167	0.698864
chr12	123632001	123633000	0.800977	0.495098	0.279809	0.402778	0.765625	0.12069	0.265122	0.220486	0.239185	0.217999	0.218779	0.227476	0.17432	0.261531	0.192555	1	0	0.283333	0.892157
chr12	124084001	124085000	0.97848	0.452165	0.397221	0.583333	0.930894	0.515152	0.593567	0.558555	0.759211	0.591499	0.605108	0.550237	0.600513	0.500899	0.626185	0.65	0.5	0.541667	0.966505
chr12	125025001	125026000	0.954507	0.0265625	0.382479	0.484848	0.978571	0.419309	0.505714	0.520559	0.650467	0.498339	0.532455	0.490476	0.430945	0.533954	0.509166	0.642857	0.823529	0.592308	0.943333
chr12	132604001	132605000	0.824398	0.183578	0.30307	0.5	0.424731	0.469551	0.521429	0.529148	0.494707	0.504653	0.461579	0.558482	0.495021	0.475892	0.511674	0.818182	0.75	0.54899	0.816919
chr13	46894001	46895000	0.938375	0.0362319	0.331422	0	0.03125	0	0.0111111	0.0229167	0	0.00854701	0.00462963	0.0139423	0.00823413	0.0216117	0	0	0	0.0357143	0.12963
chr13	49348001	49349000	0.987325	0.0614035	0.313988	0.333333	0.935484	0.19697	0.346726	0.310042	0.36809	0.220982	0.356812	0.241268	0.132453	0.195331	0.228642	0	0.333333	0.420635	0.682843
chr13	58958001	58959000	0.990179	0.071847	0.471751	0.75	0.980769	0.495833	0.614341	0.687345	0.6484	0.722724	0.656609	0.744868	0.719918	0.707491	0.547541	0.25	0.714286	0.774333	1
chr13	99895001	99896000	0.869192	0.0117754	0.382705	0	0.0631313	0.246528	0.12109	0.0616434	0.0674426	0.0677528	0.0619205	0.0552575	0.0499701	0.0407367	0.0500806	0.428571	0.0645161	0.0507246	0.853333
chr13	112061001	112062000	0.608505	0.0288435	0.140397	0.0120482	0.01	0.262745	0.214758	0.096294	0.058	0.146255	0.147796	0.229473	0.133143	0.160311	0.215599	0.1875	0	0.0508772	0.00581395
chr13	112104001	112105000	0.931044	0.0171266	0.377022	0.117647	0.0625	0.552632	0.162661	0.174881	0.0556306	0.130816	0.22413	0.123561	0.162256	0.117553	0.120301	0.347826	0.4	0.025641	0.0251799
chr14	19866001	19867000	0.661221	0.0132551	0.289399	0.253968	0.833333	0.381313	0.274155	0.36	0.504274	0.277525	0.281646	0.373786	0.299479	0.41021	0.254545	0	0.571429	0.611111	0.895455
chr14	56794001	56795000	0.896103	0.0258737	0.31629	0.227273	0.0378788	0.564189	0.504986	0.395528	0.300062	0.486232	0.632384	0.496367	0.575425	0.370265	0.606627	0.909091	0.0151515	0.0596491	0.107744
chr14	76353001	76354000	0.658673	0.107855	0.149294	0.201754	0.533333	0.264706	0.24131	0.355319	0.47973	0.239408	0.286634	0.319248	0.175801	0.304087	0.259485	0.222222	0.461538	0.382692	0.467778
chr14	102235001	102236000	0.935065	0.439057	0.370989	0.402778	0.491987	0.342506	0.494686	0.448528	0.36691	0.445513	0.38203	0.431626	0.423198	0.397486	0.396773	0.0909091	0.397849	0.416877	0.492684
chr15	50811001	50812000	0.785281	0.238095	0.34724	0.357143	1	0.483908	0.327839	0.512547	0.599593	0.495787	0.570635	0.543244	0.464529	0.478037	0.298557	1	1	0.504274	0.893333
chr15	69567001	69568000	0.978009	0.124552	0.438489	0.580645	0.887755	0.7625	0.391389	0.482374	0.516453	0.432839	0.432679	0.454712	0.411131	0.414106	0.623333	0.222222	0.728571	0.618182	0.984848
chr15	93072001	93073000	0.878472	0.0109375	0.331729	0.10119	0	0.04	0.0183333	0.0130254	0.0246914	0.0129646	0.0137255	0.0140175	0.00340136	0.0158844	0.00791246	0	0.0902778	0	0
chr16	341001	342000	0.980392	0.179762	0.437847	0.786667	0.979487	0.613388	0.487719	0.731689	0.541262	0.642492	0.652079	0.612645	0.658206	0.707442	0.699565	0.555556	0.827586	0.664428	1
chr16	3141001	3142000	0.940611	0.0182292	0.323902	0.325	0.887255	0.537037	0.283502	0.281549	0.258247	0.338868	0.251485	0.323308	0.293324	0.326147	0.433971	0	0	0.6	0.958333
chr16	6573001	6574000	0.932051	0.0178571	0.36484	0.172414	0.416667	0.151163	0.0833333	0.274186	0.212634	0.267826	0.291729	0.149873	0.190606	0.248188	0.197949	0	0.142857	0.32971	0.598611
chr16	9764001	9765000	0.913534	0.237338	0.411112	0.888889	0.974638	0.499537	0.491737	0.726531	0.661247	0.684506	0.647449	0.675974	0.56917	0.62817	0.652381	0.666667	1	0.813333	0.941176
chr16	31064001	31065000	0.925211	0.004329	0.255632	0.647059	0.985677	0.376068	0.234929	0.47856	0.442	0.465592	0.525655	0.458094	0.431971	0.510383	0.543422	0.272727	0.5	0.514881	0.928175
chr16	57283001	57284000	0.56498	0	0.0286392	0	0.274194	0.0260417	0.040293	0.141684	0.137879	0.11166	0.112821	0.11183	0.0931513	0.124191	0.0805556	0.5	0.136364	0.216667	0.630952
chr16	67200001	67201000	1	0.120491	0.209068	0.222222	0.382883	0.280303	0.387778	0.387854	0.441327	0.397362	0.424038	0.439523	0.323088	0.372766	0.271528	1	0.222222	0.537634	0.510753
chr16	68539001	68540000	0.856902	0.0104938	0.443206	0.189655	0.0046729	0.0102041	0.00678571	0.0294082	0.00544662	0.0103608	0.0151235	0.024216	0.00738397	0.015502	0.0155702	0	0.0123457	0.0176471	0.0107527
chr16	73063001	73064000	0.604767	0.0274876	0.143971	0.0697674	0	0.0570175	0.0457235	0.028465	0.0109477	0.0293456	0.0369841	0.0287615	0.0216044	0.0274557	0.0254854	0	0	0.0188312	0.0166667
chr17	2755001	2756000	0.929293	0.0122951	0.365008	0.0177404	0.0348485	0.0174772	0.00742009	0.0146161	0.0102421	0.00666667	0.0047619	0.00846188	0.00826211	0.0114499	0.0225019	0	0	0.0255474	0.0272817
chr17	2854001	2855000	0.749125	0.0122605	0.150501	0	0	0.0151515	0.00778816	0.0110733	0	0.014169	0.0181034	0.01971	0.0128529	0.0136909	0.017971	0	0.0285714	0.0208333	0
chr17	7612001	7613000	0.755657	0.491342	0.175005	0.380952	1	0.267857	0.385897	0.542724	0.617496	0.600243	0.584976	0.536327	0.482435	0.610518	0.436173	0.666667	0.833333	0.781548	0.97619
chr17	12974001	12975000	0.894208	0.0245902	0.485794	0.111111	0.343137	0.245025	0.34127	0.257044	0.258117	0.332395	0.460229	0.359065	0.417409	0.274594	0.260516	0.857143	0	0.178373	0.372428
chr17	28709001	28710000	0.71699	0.0612245	0.0821705	0.423077	1	0.105263	0.138258	0.35648	0.372321	0.337678	0.272659	0.195007	0.236501	0.195545	0.202094	0.875	0.325	0.712121	0.985294
chr17	30904001	30905000	0.888596	0	0.198808	0.65625	0.925926	0.153153	0.118687	0.501586	0.548079	0.402246	0.436297	0.471292	0.331546	0.400627	0.38146	0	0.454545	0.909722	0.940476
chr17	39175001	39176000	0.882883	0.0405093	0.216747	0.380952	0.47561	0.136612	0.221847	0.29879	0.411404	0.221634	0.281954	0.251259	0.248236	0.213391	0.176825	1	0.236842	0.448765	0.648485
chr17	48550001	48551000	0.9097	0.0174948	0.282267	0.0390625	0.115385	0.0561224	0.0515152	0.0263638	0.0307813	0.0173589	0.0178366	0.0210341	0.0135462	0.0178062	0.0311295	0.166667	0	0.0576923	0.0575581
chr17	49035001	49036000	0.535053	0.0443548	0.118516	0.234375	0.554348	0.109756	0.208333	0.305104	0.266667	0.247707	0.214571	0.270041	0.249242	0.212034	0.230592	0.166667	0.380952	0.398256	0.669591
chr17	68600001	68601000	0.898875	0.0154447	0.437981	0.03125	0.00934579	0.00791667	0.0144033	0.00997619	0.0158991	0.0112677	0.0245347	0.0157206	0.00679612	0.013892	0.015735	0	0.0192308	0.00972222	0.0220126
chr17	69196001	69197000	0.967491	0.33245	0.533725	0.409091	0.964286	0.561828	0.633152	0.59386	0.557912	0.563992	0.483062	0.579139	0.50813	0.542392	0.518761	0.357143	0.809524	0.796804	0.980769
chr17	77373001	77374000	0.762188	0.040404	0.396833	0	0	0	0.0203562	0.0100459	0.0151961	0.0177256	0.0173221	0.0127865	0.0158287	0.014071	0.0184431	0	0.0212766	0.013838	0.0142857
chr17	81119001	81120000	0.683738	0.0452675	0.206684	0.2	0.190217	0.185522	0.174548	0.0976351	0.146957	0.0617755	0.0622393	0.0565066	0.0521898	0.0442219	0.0825545	0.166667	0.0328638	0.228571	0.0739583
chr19	290001	291000	0.637112	0.0678571	0.0645346	0.0641026	0.0298507	0.154762	0.144728	0.233143	0.225701	0.148967	0.205921	0.155901	0.147112	0.15469	0.261015	0	0	0	0.0854701
chr19	622001	623000	0.97802	0.0277778	0.368403	0.656863	0.966667	0.511261	0.65293	0.633605	0.63832	0.669388	0.609891	0.62607	0.549265	0.625692	0.625576	0.933333	0.885714	0.810606	0.993421
chr19	900001	901000	0.914583	0.233591	0.0995201	0.386364	0.75	0.238095	0.268881	0.392849	0.377688	0.460819	0.341225	0.36509	0.367892	0.355643	0.303611	0.5	0.432432	0.57	0.754274
chr19	1009001	1010000	0.835365	0.00891734	0.156396	0.153333	0.842818	0.580808	0.369375	0.274206	0.286323	0.357918	0.299643	0.364669	0.362522	0.317825	0.396015	0.583333	0.168367	0.75873	0.963624
chr19	1262001	1263000	0.593182	0.305347	0.110333	0	0.163399	0.0333333	0.0738095	0.0787984	0.116969	0.0783256	0.113845	0.109172	0.0954918	0.0571088	0.107077	0.333333	0.0952381	0.1175	0.227401
chr19	1719001	1720000	0.538889	0.0238095	0.0883371	0.25	0.22973	0.195076	0.257716	0.192921	0.254861	0.254973	0.29119	0.288105	0.180777	0.22983	0.222735	0.2	0.125	0.3375	0.354386
chr19	2276001	2277000	0.843536	0.0605655	0.198036	0.228571	0.524375	0.0978836	0.131629	0.13901	0.124924	0.119457	0.113008	0.117093	0.0917355	0.102701	0.086675	0.545455	0.074359	0.393333	0.921687
chr19	2717001	2718000	0.897697	0.0437943	0.293719	0.434783	0.929348	0.436567	0.274454	0.519837	0.396105	0.401938	0.369238	0.445008	0.273753	0.373719	0.506057	0.85	0.1	0.626776	0.954301
chr19	6374001	6375000	0.774495	0.184946	0.0467941	0.0625	0.809524	0.0859375	0.137626	0.260109	0.2725	0.257526	0.29638	0.250876	0.224387	0.268092	0.259115	0	0.0740741	0.245098	0.832051
chr19	6754001	6755000	0.723835	0.00245098	0.10246	0.5	0.910714	0.372043	0.346795	0.310512	0.514754	0.39259	0.493191	0.327711	0.341758	0.364446	0.243773	0	0.111111	0.407609	0.857143
chr19	7863001	7864000	0.544133	0.00846354	0.0669551	0.160494	0.0229885	0.0666667	0.0510426	0.128135	0.147487	0.0866491	0.14019	0.125977	0.116922	0.109695	0.0926245	0	0.208333	0.142857	0.138112
chr19	8320001	8321000	0.698498	0.180556	0.0587638	0	0.247024	0	0.0398693	0.158351	0.201079	0.124993	0.1028	0.134726	0.0936683	0.1539	0.163639	0	0.166667	0.0862069	0.252917
chr19	10194001	10195000	0.817888	0.00963618	0.356412	0	0	0.0042735	0.003	0.0268583	0.0216009	0.00969361	0.0101351	0.0126154	0.0114665	0.0137946	0.0107595	0	0.0287356	0	0.0148515
chr19	10636001	10637000	0.901363	0.151786	0.0788441	0.289474	0.986111	0.216049	0.258547	0.48018	0.419864	0.523332	0.416464	0.461213	0.417375	0.43584	0.464917	0	0.504065	0.694277	0.906667
chr19	12140001	12141000	0.815592	0.00943396	0.367939	0.0980392	0.0740741	0.00847458	0.014881	0.0209694	0.0285173	0.0184984	0.0393312	0.0276983	0.0198999	0.0253352	0.0345328	0	0.0444444	0.0192308	0.0885417
chr19	19529001	19530000	0.933761	0.0602564	0.329238	0.5	0.714286	0.4375	0.495906	0.603985	0.576613	0.624786	0.540249	0.558365	0.590675	0.544487	0.513244	0.8	0.428571	0.730044	0.8375
chr19	19638001	19639000	0.933333	0.052005	0.315145	0.480769	0.555556	0.445274	0.354978	0.321364	0.330926	0.382271	0.470344	0.421	0.357519	0.38924	0.34399	0.5	0.15	0.270254	0.846405
chr19	21484001	21485000	0.875132	0.0075188	0.337184	0.34898	0.607143	0.182971	0.230647	0.277038	0.373558	0.36163	0.389423	0.355315	0.281205	0.312136	0.264444	0.428571	1	0.759259	0.744565
chr19	22703001	22704000	0.513793	0.321278	0.305192	0.545455	0.808333	0.66092	0.541045	0.664314	0.680691	0.693839	0.529037	0.662226	0.648684	0.548175	0.486264	0.857143	0.5	0.926305	0.847222
chr19	34577001	34578000	0.969223	0.07321	0.464705	0.304054	0.24537	0.189394	0.159804	0.173303	0.119948	0.155825	0.217787	0.15079	0.145109	0.13132	0.163786	0.272727	0.0454545	0.215686	0.831197
chr19	36113001	36114000	0.754689	0.0301263	0.135972	0.416667	0.838308	0.135476	0.149648	0.240423	0.250663	0.267952	0.217843	0.345733	0.246881	0.277927	0.365966	0.75	0.214286	0.506196	0.965174
chr19	36309001	36310000	0.786317	0.0482456	0.346471	0.141304	0.824324	0.321486	0.257442	0.246695	0.349344	0.355695	0.38308	0.258805	0.310616	0.303891	0.267872	0.466667	0.397059	0.810135	0.984219
chr19	37010001	37011000	0.527308	0.0182141	0.0676387	0.533333	0.914894	0.0797101	0.482231	0.52924	0.550937	0.578948	0.623667	0.610218	0.444613	0.503797	0.607799	0	0.707317	0.750287	0.802743
chr19	38184001	38185000	0.761819	0.0601732	0.367517	0.514706	0.612903	0.484568	0.407667	0.565386	0.613342	0.538649	0.49389	0.584426	0.436696	0.551833	0.43024	0.857143	0.625	0.806277	0.943182
chr19	38222001	38223000	0.755618	0.0238259	0.256557	0.258065	0.25	0.266844	0.225431	0.203981	0.202936	0.263789	0.223984	0.231932	0.201267	0.216875	0.20216	0.428571	0.25	0.541667	0.756863
chr19	40684001	40685000	0.927778	0.485595	0.375446	0.655556	0.870833	0.513514	0.480444	0.486164	0.5535	0.637905	0.462084	0.649698	0.519421	0.525113	0.521405	1	0.394737	0.704444	0.968927
chr19	42306001	42307000	0.615969	0.0315315	0.226049	0.403846	0.90566	0.262579	0.175439	0.46151	0.508563	0.375869	0.490306	0.450734	0.292021	0.358155	0.292747	0	0	0.658046	0.915344
chr19	47004001	47005000	0.785243	0.258825	0.187184	0.349593	0.173913	0.245902	0.325556	0.377632	0.404521	0.386612	0.395484	0.411659	0.441307	0.395024	0.342922	0.2	1	0.632075	0.914722
chr19	47680001	47681000	0.934592	0.0291887	0.410459	0.55	0.981884	0.387615	0.402125	0.599161	0.5577	0.591217	0.579441	0.582076	0.527388	0.577877	0.574987	0.9	0.775	0.835669	0.944444
chr19	47701001	47702000	0.920122	0.0235891	0.33244	0.681818	1	0.471861	0.685542	0.579703	0.579231	0.699892	0.660862	0.595926	0.584856	0.613374	0.528623	0.75	0.258065	0.867216	0.938272
chr19	48442001	48443000	0.732978	0.00585586	0.0614289	0.118638	0.497744	0.40566	0.208276	0.127748	0.116774	0.182773	0.195276	0.224495	0.218317	0.190761	0.229346	0	0.142857	0.257863	0.962958
chr19	48728001	48729000	0.883019	0.0517361	0.299459	0.575758	0.710993	0.401163	0.416	0.524289	0.558025	0.568301	0.531121	0.52423	0.39445	0.490531	0.508826	0	0.75	0.754902	0.806202
chr19	48729001	48730000	0.984203	0.0320286	0.367379	0.270968	0.212329	0.458333	0.200997	0.135001	0.254647	0.234774	0.194828	0.244466	0.184169	0.192882	0.11257	0.208333	0.164634	0.209547	0.799603
chr19	48800001	48801000	0.895652	0.0492424	0.265294	0.63125	0.944444	0.4625	0.557527	0.56574	0.526768	0.540273	0.49426	0.581586	0.426088	0.515544	0.531043	1	0.5	0.715942	0.919388
chr19	48969001	48970000	0.877018	0.0122222	0.0938201	0.0454545	0.95625	0.0522599	0.148413	0.170522	0.253993	0.185708	0.313296	0.210574	0.27562	0.162352	0.156061	0	0.216216	0.821759	0.968085
chr19	49486001	49487000	0.504969	0.0280702	0.00830099	0.6	0.935897	0.47381	0.491935	0.648512	0.547727	0.594685	0.542074	0.533323	0.668002	0.557976	0.627192	1	0.75	0.84321	0.945045
chr19	49801001	49802000	0.90873	0.0342742	0.294968	0.4	0.824786	0.378378	0.266216	0.374046	0.446416	0.483933	0.387634	0.296347	0.39499	0.448073	0.409524	1	0.25	0.618116	0.894068
chr19	50136001	50137000	0.523032	0.0246406	0.0249321	0.36062	0.907738	0.386516	0.219157	0.507409	0.52142	0.459036	0.280467	0.411062	0.319432	0.409705	0.308917	0	0.733333	0.505249	0.912453
chr19	50259001	50260000	0.758583	0.416667	0.203074	0.365385	0.625	0.158889	0.190639	0.24421	0.321094	0.289909	0.195183	0.259257	0.161875	0.24282	0.165909	0.5	0	0.308497	0.520606
chr19	56146001	56147000	0.986314	0.0330843	0.36842	0.398148	0.885621	0.501984	0.670635	0.431228	0.422168	0.607047	0.600265	0.614765	0.429572	0.622441	0.533578	0.2	0.647059	0.866905	0.95
chr20	3750001	3751000	0.928588	0.0112022	0.190003	0.3125	0.304878	0.136816	0.365816	0.243875	0.256839	0.332656	0.257723	0.380802	0.249566	0.27493	0.308753	0	0.466667	0.267241	0.237805
chr20	8644001	8645000	0.657527	0.282772	0.474393	0.222222	0.964286	0.209677	0.198113	0.194316	0.54321	0.253175	0.358483	0.117881	0.142833	0.306623	0.233796	1	0.05	0.637387	0.934783
chr20	25476001	25477000	0.981049	0.360873	0.459321	0.75	0.958333	0.699653	0.778715	0.676432	0.715693	0.802066	0.689917	0.7054	0.68134	0.772026	0.71526	0.933333	0.222222	0.841019	0.95614
chr20	36051001	36052000	0.851145	0.0208333	0.343029	0.23254	0.274242	0.132883	0.0832362	0.150859	0.118343	0.14841	0.187799	0.150101	0.114229	0.096811	0.129972	0.5	0.0294118	0.152381	0.20942
chr20	48373001	48374000	0.812238	0	0.287712	0.467742	0.853825	0.535897	0.63125	0.593044	0.730005	0.690722	0.653651	0.640563	0.675877	0.617235	0.580568	0.714286	0.130435	0.665064	0.872125
chr20	63770001	63771000	0.928571	0.266204	0.359647	0.794118	0.958333	0.457143	0.716667	0.669566	0.825845	0.78527	0.816453	0.752482	0.625391	0.69969	0.737634	0.833333	0.827586	0.815891	0.959375
chr20	63939001	63940000	0.929622	0.00369075	0.402255	0.1	0.485714	0.196429	0.324713	0.203228	0.354675	0.329908	0.34291	0.376254	0.333304	0.320078	0.262257	0	0.0344828	0.288889	0.769231
chr21	10413001	10414000	0.679318	0.261492	0.252919	0.458701	0.837374	0.200198	0.261453	0.616249	0.502146	0.525356	0.420152	0.45354	0.378543	0.505378	0.354901	0.571429	0.373016	0.707778	0.855127
chr21	27143001	27144000	0.967223	0.0216138	0.412083	0.333333	0.967742	0.383553	0.156589	0.194014	0.11451	0.123705	0.23695	0.173094	0.16758	0.139521	0.104784	1	0.0526316	0.573129	0.981481
chr21	31343001	31344000	0.836372	0.00430839	0.360268	0	0.0344828	0	0.0190476	0.0270999	0.0150463	0.0147106	0.0187665	0.00910972	0.0105985	0.0150573	0.0258488	0	0.0714286	0.0191358	0.044898
chr21	33266001	33267000	0.524001	0.00595238	0.17203	0.142857	0.0198413	0.00702811	0.00505051	0.0150097	0.0183616	0.0154013	0.00669643	0.0214719	0.0330146	0.0204122	0.0268599	0	0.0625	0.0362319	0.0574713
chr21	43728001	43729000	0.75303	0.00694444	0.223593	0.272727	0.0863095	0.0855072	0.0583333	0.0834871	0.0427632	0.0581882	0.0751029	0.0770361	0.0459402	0.0651143	0.111728	0	0.666667	0.0921053	0.318182
chr21	44706001	44707000	0.878136	0.0515418	0.304874	0.214286	0.212963	0.589226	0.479487	0.402861	0.415323	0.361396	0.176981	0.26622	0.268841	0.323608	0.506392	1	0.272727	0.238652	0.022619
chr21	45974001	45975000	0.777778	0.0177088	0.18542	0	0.0932018	0.162651	0.0588465	0.181464	0.159973	0.0818459	0.13655	0.0329451	0.0349862	0.0762121	0.0351732	0.35	0.0423729	0.0404984	0
chr21	46662001	46663000	0.912667	0	0.417481	0.5625	0.939394	0.516667	0.567969	0.750415	0.76413	0.808316	0.626138	0.657111	0.642169	0.673515	0.738806	1	0.846154	0.777778	0.94359
chr22	17108001	17109000	0.92396	0.0117325	0.321879	0.770833	0.990741	0.456931	0.567361	0.679877	0.556466	0.69756	0.635106	0.753092	0.665624	0.646282	0.641241	0.190476	0.777778	0.813864	0.943237
chr22	19986001	19987000	0.908129	0.0272727	0.350715	0.230769	0.0285714	0.0588235	0.0577381	0.0889881	0.108036	0.0981392	0.0561111	0.0765773	0.0895238	0.0685807	0.0974359	0	0.142857	0.176471	0.0986928
chr22	20497001	20498000	0.89104	0.0196078	0.0544666	0.0666667	0.818182	0.136905	0.133712	0.205598	0.290698	0.20763	0.183712	0.266268	0.235259	0.187571	0.24843	0	0	0.496212	0.815104
chr22	29050001	29051000	0.903778	0.117309	0.291789	0.382353	0.785417	0.234742	0.416667	0.465072	0.627833	0.384119	0.3185	0.39239	0.451736	0.378187	0.432578	1	1	0.771805	0.91195
chr22	29307001	29308000	0.948874	0.0327778	0.240151	0.0666667	0.169312	0.0136612	0.015625	0.0232804	0.0327434	0.0277554	0.0276587	0.0302432	0.0148418	0.0289877	0.0421569	0	0.105263	0.11982	0.189003
chr22	30556001	30557000	0.991046	0.0686728	0.34539	0.538462	0.76	0.333333	0.407937	0.590714	0.569923	0.582633	0.423518	0.548899	0.510964	0.598176	0.474811	0.4	0.571429	0.741429	0.963235
chr22	31026001	31027000	0.691667	0.0208333	0.278636	0.517241	0.863636	0.783333	0.445238	0.408631	0.557552	0.650611	0.459809	0.479908	0.466211	0.505417	0.477707	0	1	0.88141	0.866667
chr22	31104001	31105000	0.967742	0.0982143	0.312548	0.5	0.553846	0.216049	0.190132	0.460825	0.443148	0.288965	0.217895	0.257255	0.169432	0.292154	0.172364	0.428571	0.4	0.527399	0.886765
chr22	32206001	32207000	0.90625	0.19669	0.262898	0.636364	0.9375	0.439024	0.303646	0.664159	0.70506	0.453367	0.337026	0.403877	0.325443	0.51561	0.424982	0	0.538462	0.718699	0.566327
chr22	39663001	39664000	0.980676	0.0892857	0.343107	0.5	0.816667	0.386905	0.392917	0.575504	0.713222	0.58085	0.599466	0.46479	0.465427	0.460118	0.565258	0	0.235294	0.619298	0.657658
chr22	44497001	44498000	0.522236	0.003125	0.123739	0.3125	0.565	0.528846	0.291799	0.391959	0.473157	0.43247	0.390606	0.404346	0.468268	0.389876	0.432677	0.818182	0.125	0.545161	0.662202
chr22	50306001	50307000	0.537455	0.187755	0.0302438	0	0	0.00555556	0.102083	0.173203	0.4	0.0840578	0.166807	0.131972	0.08269	0.0955522	0.0621891	0	0.423077	0.382353	0.294872
chrX	115190001	115191000	0.748451	0.0233333	0.418386	0.657143	0.9	0.601562	0.780382	0.760732	0.777778	0.867407	0.800997	0.831126	0.765625	0.774603	0.763557	0.625	0.545455	0.877871	0.964147
chrX	139320001	139321000	0.9625	0.131944	0.448095	0.5	0.714286	0.681818	0.716049	0.686957	0.703704	0.762328	0.766097	0.753783	0.758095	0.695128	0.693496	0.875	0.545455	0.711538	0.818182

## Sheet: S4.CpG methylation sperm DMR
Chr	Start	End	Oocyte	Sperm	Blastocyst	ICM	Postimplantation	t2iLGö	5iLAF	LAY (P25)	LAY (P40)	LADY (P25)	LADY (P40)	LUDY (P25)	LUDY (P40)	LKPY (P25)	LKPY (P40)	PXGL	4CL	HENSM	primed PSCs
chr1	1213001	1214000	0.0797314	0.975	0.071618	0.583333	0.867347	0.512821	0.397817	0.691174	0.71692	0.669883	0.480114	0.596107	0.53564	0.515378	0.500526	0.5	0.75	0.824675	0.92
chr1	2910001	2911000	0	0.936275	0.0651762	0.833333	0.815789	0.505952	0.521368	0.696122	0.746	0.762714	0.651885	0.755977	0.591768	0.775577	0.640741	0.333333	0.8	0.848958	0.970588
chr1	3022001	3023000	0.0416063	0.993031	0.111237	0.6875	0.927778	0.388889	0.56	0.761455	0.710727	0.721828	0.571528	0.672229	0.676479	0.71567	0.703833	0.25	0.75	0.836982	0.955882
chr1	3364001	3365000	0.105357	0.954545	0.17851	0.571429	0.863636	0.40303	0.618037	0.731993	0.754279	0.716871	0.596444	0.68876	0.536045	0.683973	0.423483	0.6	0.954545	0.825255	0.916667
chr1	6083001	6084000	0.210908	0.94957	0.0687386	0.555556	0.756061	0.427673	0.549167	0.661828	0.706103	0.665988	0.569014	0.666497	0.502543	0.690597	0.602381	0.75	1	0.799425	0.777778
chr1	10704001	10705000	0.113258	0.946858	0.0492341	0.333333	0.126389	0.172691	0.223597	0.314412	0.289604	0.236994	0.16523	0.193759	0.129823	0.197688	0.167169	0.0416667	0.206897	0.210697	0.193023
chr1	10726001	10727000	0.0382999	0.978261	0.108507	0.636364	0.885714	0.289216	0.555166	0.624836	0.797531	0.673429	0.533422	0.634293	0.601793	0.625749	0.513522	1	0.5	0.843609	0.989899
chr1	11887001	11888000	0.0318871	0.98913	0.0757833	0.558824	0.836957	0.378788	0.355492	0.581392	0.613889	0.51673	0.499595	0.501077	0.420025	0.555219	0.354304	0.25	0.6	0.761481	0.933333
chr1	14823001	14824000	0.0577201	0.984848	0.122997	0.625	0.923611	0.638889	0.676515	0.700429	0.770272	0.727171	0.720997	0.681928	0.636786	0.625187	0.637585	1	0.857143	0.884375	0.981481
chr1	22006001	22007000	0.0714286	0.977764	0.0640553	0.5	0.884615	0.508333	0.421569	0.574508	0.726762	0.632937	0.571183	0.625585	0.424123	0.559621	0.369751	1	0.9	0.698718	0.907407
chr1	26010001	26011000	0.311939	0.970635	0.0845272	0.357143	0.647475	0.255556	0.291667	0.273015	0.317637	0.267482	0.163813	0.229255	0.263154	0.212529	0.243636	0	0.181818	0.461333	0.768293
chr1	29785001	29786000	0.0909091	0.966667	0.0466347	0.444444	0.853333	0.145833	0.296485	0.621057	0.539062	0.346008	0.380556	0.522547	0.332235	0.486714	0.358854	0.5	0.583333	0.686508	0.963768
chr1	34948001	34949000	0.398186	0.917857	0.281244	0.502976	0.927632	0.52193	0.393103	0.567084	0.691848	0.537302	0.642698	0.514392	0.231541	0.542099	0.482698	0.9	0.833333	1	0.962821
chr1	36085001	36086000	0.136364	0.827675	0.071837	0.409091	0.902778	0.418561	0.4066	0.590407	0.472619	0.537532	0.499306	0.618749	0.461388	0.611724	0.482578	0.4	0.731481	0.683704	0.949346
chr1	47771001	47772000	0	0.931373	0.0422795	0.5	0.597826	0.315789	0.429861	0.53725	0.563933	0.57126	0.51279	0.55142	0.544224	0.62627	0.42987	0.5	0.5625	0.778986	0.972222
chr1	51994001	51995000	0.127381	0.72076	0.155815	0.45	0.802469	0.161616	0.141667	0.349252	0.190136	0.191868	0.299515	0.210248	0.14515	0.159993	0.156151	0.583333	0.125	0.81746	0.858333
chr1	53081001	53082000	0.112821	0.917956	0.0456469	0.583333	0.872549	0.388889	0.491733	0.642791	0.737255	0.588064	0.364932	0.571007	0.482892	0.607242	0.522222	0.5	0.8125	0.843651	0.868056
chr1	53121001	53122000	0.160795	0.984375	0.0547776	0.625	0.560606	0.354667	0.531092	0.675282	0.721354	0.601163	0.488288	0.450121	0.461278	0.597829	0.415351	1	0.857143	0.730159	0.686111
chr1	53371001	53372000	0.0113636	0.991162	0.0631326	0.642857	0.233333	0.479798	0.399593	0.482388	0.757576	0.561791	0.296077	0.472827	0.4029	0.435411	0.326577	0	0.6	0.760753	0.660215
chr1	108831001	108832000	0.2	0.888889	0.0978025	0.416667	0.916667	0.236842	0.304545	0.522522	0.455647	0.385931	0.342803	0.362939	0.370966	0.419294	0.347727	0	1	0.333333	0.986111
chr1	116765001	116766000	0.0852273	0.991736	0.112543	0.454545	0.96875	0.342982	0.457333	0.559934	0.712356	0.60869	0.379392	0.64486	0.536109	0.516474	0.427897	0	0.272727	0.708955	0.90625
chr1	168270001	168271000	0.34777	1	0.31624	0.461538	1	0.557843	0.575287	0.637355	0.705641	0.708336	0.544187	0.580414	0.553912	0.660969	0.587037	0.5	0.458333	0.720455	0.822581
chr1	180941001	180942000	0.0416667	0.864448	0.0445144	0.5	0.373016	0.532407	0.30303	0.594959	0.65068	0.527528	0.434667	0.581909	0.526064	0.474717	0.435107	0.833333	0.583333	0.770115	0.905039
chr1	204196001	204197000	0.0734432	0.933333	0.0191295	0.208333	0.267361	0.271429	0.329315	0.335455	0.358804	0.329501	0.334137	0.324854	0.237451	0.341643	0.277462	0	0.653846	0.611111	0.755814
chr1	213309001	213310000	0.132292	1	0.164022	0.564815	0.868421	0.344231	0.444872	0.699982	0.56297	0.51555	0.517262	0.551147	0.347852	0.495094	0.449901	0	0.916667	0.748148	0.884762
chr1	241928001	241929000	0.234154	0.882775	0.257475	0.595238	0.961905	0.514103	0.68268	0.701166	0.603776	0.724808	0.572634	0.587677	0.621604	0.658138	0.581151	0.142857	0.821429	0.797436	0.94434
chr2	8028001	8029000	0.342348	0.924702	0.355248	0.8	0.878571	0.564815	0.526389	0.728243	0.734872	0.747586	0.675641	0.6791	0.75904	0.715297	0.845824	1	1	0.887037	0.993464
chr2	27137001	27138000	0.0754473	0.945263	0.0650223	0.676471	0.863636	0.383333	0.649306	0.584894	0.531997	0.660331	0.639683	0.616646	0.580357	0.601298	0.395679	1	0.636364	0.933704	0.954545
chr2	108699001	108700000	0.121978	1	0.166742	0.636364	0.92029	0.4475	0.590351	0.684142	0.49077	0.603911	0.464245	0.556648	0.62332	0.634971	0.694167	0.5	1	0.966667	0.953704
chr2	112713001	112714000	0.0434783	0.9094	0.0651483	0.318182	0.755208	0.511111	0.3175	0.509222	0.480226	0.52071	0.299892	0.532594	0.450026	0.397236	0.291563	0.333333	0.454545	0.673438	0.857222
chr2	118056001	118057000	0.00534759	0.861364	0.0759713	0.333333	0.469792	0.243182	0.301754	0.37782	0.42019	0.340344	0.352778	0.346106	0.216165	0.248033	0.400278	0.2	0	0.683333	0.850794
chr2	128261001	128262000	0	0.983333	0.05924	0.666667	0.657658	0.408602	0.439716	0.501217	0.57457	0.445572	0.331656	0.39976	0.351908	0.393209	0.448226	0.8	0.285714	0.610431	0.394737
chr2	128441001	128442000	0.0906842	0.945455	0.0668713	0.444444	0.942308	0.583333	0.718954	0.587618	0.643315	0.580607	0.663279	0.647944	0.552138	0.550004	0.615986	0.2	0.75	0.833333	0.869565
chr2	129913001	129914000	0.0440476	0.880952	0.0660346	0.392857	0.794643	0.611111	0.526961	0.585756	0.628373	0.587097	0.563393	0.635623	0.645903	0.689357	0.529731	0.666667	0.464286	0.779762	0.911765
chr2	197381001	197382000	0.262153	0.775	0.185374	0.5	0.939815	0.319167	0.431111	0.514443	0.648484	0.606573	0.472341	0.489685	0.283667	0.566193	0.370027	0.5	0.307692	0.791667	0.827586
chr2	227798001	227799000	0.0238095	0.910109	0.186961	0.684211	0.833333	0.419048	0.464103	0.679123	0.613102	0.73314	0.668845	0.587806	0.655898	0.658422	0.674901	0.6	1	0.815789	0.972868
chr2	229615001	229616000	0.263158	0.992188	0.175644	0.522727	1	0.498765	0.40101	0.556937	0.484673	0.569702	0.484667	0.451328	0.381686	0.504165	0.436285	0	1	0.793498	0.931034
chr2	231949001	231950000	0.172114	0.935374	0.208601	0.615385	0.977273	0.35619	0.416204	0.617074	0.602294	0.572294	0.582417	0.574887	0.473602	0.635989	0.649865	0.8	0	0.911364	0.934524
chr2	232519001	232520000	0.173409	0.9	0.0333618	0.833333	0.236111	0.541667	0.356504	0.63508	0.529592	0.572357	0.567806	0.472412	0.379508	0.580384	0.537283	0	0.4375	0.804762	0.747863
chr2	238919001	238920000	0.0769231	0.814286	0.0604818	0.75	0.858333	0.439394	0.342	0.56163	0.541667	0.557068	0.427045	0.482219	0.354961	0.46572	0.443681	0.625	0.5	0.643988	0.872222
chr2	240169001	240170000	0.102564	0.838333	0.0781824	0.6	0.823529	0.29	0.546667	0.765835	0.651075	0.694282	0.464853	0.543011	0.564596	0.646253	0.569444	0	1	0.79023	0.866667
chr2	240877001	240878000	0.272727	0.885315	0.0549431	0.5	0.682099	0.414286	0.631818	0.675621	0.798649	0.759773	0.634779	0.631185	0.473851	0.681741	0.666379	1	1	0.738889	0.9
chr2	240890001	240891000	0.0351593	0.907539	0.0480196	0.818182	0.847826	0.447953	0.58258	0.731052	0.686574	0.744652	0.613064	0.666289	0.582889	0.731269	0.564145	1	0.4	0.749123	0.923077
chr2	240964001	240965000	0.0220736	0.963158	0.0532715	0.75	0.858796	0.680645	0.742361	0.633266	0.838435	0.71091	0.641335	0.703535	0.69267	0.781192	0.598611	0.5	0.694444	0.818182	1
chr2	241199001	241200000	0.00952381	0.946286	0.0456062	0.453704	0.81	0.414583	0.554167	0.595804	0.707789	0.576924	0.516848	0.565637	0.49881	0.572661	0.480107	0.333333	0.636364	0.86849	0.875969
chr3	11771001	11772000	0.0607639	1	0.0724335	0.366667	0.866071	0.133333	0.391414	0.423799	0.510976	0.475409	0.475019	0.433821	0.394817	0.438814	0.383725	0	0.214286	0.299242	0.877451
chr3	13837001	13838000	0.0823529	0.879119	0.0801246	0.8125	0.84375	0.444444	0.520588	0.668209	0.622321	0.605395	0.607132	0.660317	0.539333	0.672628	0.466138	0.8	0.666667	0.738095	0.977564
chr3	48900001	48901000	0.13817	1	0.0995776	0.548958	0.875	0.244318	0.447703	0.570486	0.561475	0.495289	0.458558	0.448121	0.393191	0.392423	0.466797	0.272727	0.6875	0.780093	0.934959
chr3	49434001	49435000	0.0766667	0.9	0.038775	0.416667	0.85	0.495455	0.52451	0.537827	0.619702	0.629584	0.579722	0.661891	0.570041	0.678709	0.484201	1	0	0.884058	0.958333
chr3	52029001	52030000	0.0524351	1	0.0294233	0.5	0.516129	0.394231	0.472506	0.680411	0.794841	0.604154	0.626984	0.605902	0.526256	0.64953	0.520325	0	0.785714	0.835859	0.895098
chr3	52504001	52505000	0.237148	0.992278	0.0422023	0.6	0.625	0.320707	0.35866	0.665141	0.659921	0.519945	0.31543	0.560171	0.425733	0.557377	0.407694	0.5	0.611111	0.663415	0.936937
chr3	58627001	58628000	0.0190476	0.985332	0.0812556	0.538462	0.838889	0.484375	0.440972	0.720419	0.754808	0.729855	0.536264	0.656192	0.610852	0.642334	0.469807	0.571429	0.65	0.863566	0.89693
chr3	96789001	96790000	0.27037	0.943182	0.329629	0.5	0.75	0.0789474	0.0266667	0.322917	0.371389	0.249908	0.155622	0.183155	0.221845	0.184127	0.146806	0	0	0.520833	0.842593
chr3	125131001	125132000	0.0909091	0.8375	0.0744148	0.5	1	0.5	0.355556	0.595584	0.678571	0.620967	0.528515	0.585509	0.499943	0.588898	0.553118	0.5	1	0.923077	0.933333
chr3	127052001	127053000	0.101455	0.995556	0.0787872	0.8	0.883333	0.495652	0.587155	0.716426	0.821078	0.616896	0.652694	0.710153	0.694643	0.749558	0.581579	0.75	1	0.838384	0.968182
chr3	184729001	184730000	0.1	1	0.129482	0.475	0.969697	0.399668	0.499238	0.615892	0.720282	0.65973	0.570261	0.578435	0.461503	0.538011	0.486684	0.25	1	0.822917	0.979798
chr4	830001	831000	0.106716	0.942118	0.0738826	0.416667	0.606061	0.27193	0.285714	0.457633	0.515833	0.344367	0.36732	0.299522	0.283967	0.366818	0.376751	0	0.536232	0.682927	0.840323
chr4	2433001	2434000	0.391538	0.944139	0.144988	0.692308	0.822404	0.29955	0.495355	0.622067	0.650629	0.64034	0.539987	0.657097	0.626126	0.610626	0.548307	0.142857	0.714286	0.639198	0.908163
chr4	3445001	3446000	0.132675	0.979286	0.188107	0.764706	0.769841	0.459459	0.451029	0.677997	0.637597	0.648412	0.613074	0.618875	0.444256	0.659571	0.540093	0.5	1	0.845313	0.93617
chr4	3614001	3615000	0.112222	0.950542	0.133801	0.571429	0.695035	0.508865	0.507778	0.709618	0.746066	0.653123	0.741686	0.68017	0.563876	0.655113	0.592976	1	1	0.900725	0.938095
chr4	3725001	3726000	0.0334249	0.978876	0.107014	0.384615	0.291667	0.393411	0.34951	0.450592	0.469963	0.425967	0.410208	0.438558	0.402792	0.336158	0.283145	0.888889	0.615385	0.555	0.191542
chr4	24795001	24796000	0.025	0.87782	0.100069	0.130833	0.157895	0.376543	0.253373	0.253705	0.223413	0.262145	0.262825	0.243868	0.26977	0.212628	0.195971	0.333333	0	0.316667	0.244949
chr4	42315001	42316000	0.00595238	0.905931	0.275471	0.75	1	0.562893	0.68	0.665589	0.696094	0.70375	0.665007	0.692321	0.714394	0.669085	0.518186	0.714286	0.5	0.691358	0.928571
chr4	183841001	183842000	0.138047	0.933333	0.10076	0.5	0.877193	1	0.144697	0.641361	0.539103	0.670887	0.365629	0.56021	0.324194	0.522493	0.442308	1	0.5	0.633333	0.815217
chr5	169001	170000	0.0829932	0.902	0.0833971	0.866667	0.759259	0.561268	0.463699	0.681567	0.527292	0.688815	0.598981	0.631229	0.503325	0.665902	0.383929	0.818182	0.6	0.802984	0.925926
chr5	42980001	42981000	0.217143	0.807547	0.18496	0.266667	0.944444	0.247619	0.238235	0.218475	0.202029	0.23711	0.155055	0.182902	0.24966	0.272686	0.24292	0.823529	0.173913	0.640339	0.948276
chr5	150650001	150651000	0.0441176	0.974033	0.0455944	0.445946	0.777778	0.676282	0.611594	0.490541	0.649099	0.627589	0.571324	0.686216	0.45449	0.646671	0.434073	0.4	0	0.744461	0.867725
chr5	180614001	180615000	0.125333	0.88172	0.0909973	0.407407	0.901235	0.620098	0.564151	0.585863	0.770567	0.612584	0.498974	0.644881	0.448608	0.60996	0.544915	0.666667	0.805556	0.912963	0.983333
chr6	13518001	13519000	0.410558	0.882935	0.267484	0.529412	0.909091	0.543478	0.520202	0.666292	0.547748	0.662272	0.597744	0.735018	0.652972	0.675639	0.504762	1	0.538462	0.842949	0.968137
chr6	34552001	34553000	0.0208333	0.936946	0.0421472	0.5	0.772989	0.34188	0.492434	0.575423	0.688528	0.651636	0.567407	0.603237	0.467208	0.60657	0.669099	0.5	0.708333	0.766667	0.902137
chr6	38835001	38836000	0	0.92	0.174889	0.366667	0.602564	0.14537	0.320106	0.481571	0.524036	0.528209	0.344715	0.349102	0.321068	0.361209	0.265048	0.833333	0.791667	0.772727	1
chr6	41691001	41692000	0.219619	0.988194	0.108332	0.373188	0.715686	0.600775	0.551961	0.535347	0.604945	0.553082	0.534544	0.495564	0.265352	0.484157	0.502544	0	0.612903	0.648724	0.938406
chr6	42925001	42926000	0.117529	0.939043	0.0685526	0.25	0.4625	0.179012	0.177322	0.224916	0.14154	0.184343	0.284704	0.172563	0.190537	0.125517	0.134109	0.5	0	0.147712	0.816092
chr6	138682001	138683000	0.0123839	0.638197	0.0226083	0	0.75	0.219444	0.0481481	0.162566	0.405405	0.215164	0.317929	0.186539	0.177203	0.117688	0.194192	0.125	0.25	0.558824	0.941176
chr6	157227001	157228000	0.0498884	0.866317	0.141694	0.409091	0.949686	0.344203	0.301575	0.523283	0.48032	0.373458	0.31342	0.280944	0.257669	0.354671	0.360629	1	0.444444	0.720089	0.856452
chr6	157228001	157229000	0.0586957	0.916667	0.0639445	0.344444	0.644928	0.534483	0.37037	0.48423	0.592487	0.4659	0.406696	0.380296	0.267735	0.414921	0.468073	1	0.666667	0.675439	0.903419
chr6	157542001	157543000	0.0764136	0.982517	0.0439369	0.454545	0.6875	0.315789	0.378333	0.625643	0.640167	0.482845	0.45108	0.611535	0.441227	0.519149	0.461108	0.375	0.904762	0.837255	0.849167
chr6	165715001	165716000	0.0297101	0.786538	0.160375	0.8	0.944236	0.269231	0.365686	0.660475	0.588147	0.460168	0.307729	0.489331	0.256628	0.493322	0.290045	0.4	0.833333	0.842029	0.970398
chr6	167248001	167249000	0.154762	0.715848	0.106903	0.3	0.808824	0.439922	0.410667	0.252248	0.284211	0.324203	0.375694	0.268084	0.36681	0.318261	0.284552	0	0.181818	0.391304	0.75641
chr6	168091001	168092000	0.0938272	0.945869	0.0741593	0.666667	0.975	0.629944	0.710516	0.612897	0.727128	0.729127	0.739177	0.643351	0.727549	0.678957	0.701414	1	0.909091	0.871212	0.858491
chr7	388001	389000	0.333181	0.916667	0.0574614	0.766667	0.875	0.558743	0.669167	0.768343	0.754065	0.709364	0.717687	0.718967	0.603018	0.646067	0.76453	1	0.689655	0.930233	0.910884
chr7	666001	667000	0.363155	0.966857	0.175802	0.478261	0.47619	0.5072	0.547917	0.606048	0.608333	0.61631	0.480759	0.585802	0.60062	0.534401	0.407666	1	0.5	0.740942	0.8125
chr7	1558001	1559000	0.036	0.991427	0.0431701	0.5	0.597826	0.340625	0.38592	0.550373	0.612583	0.507951	0.476744	0.48558	0.56494	0.508082	0.384049	0.222222	0.659091	0.715333	0.753741
chr7	1571001	1572000	0.245736	0.734266	0.0375799	0.217391	0.816667	0.126984	0.0780142	0.356376	0.380952	0.365278	0.394528	0.293569	0.252665	0.257745	0.179193	0	0	0.68619	0.952652
chr7	5553001	5554000	0.114198	0.980329	0.0469798	0.142857	0.692308	0.171171	0.235926	0.230506	0.34462	0.19295	0.196902	0.220671	0.203478	0.177468	0.170765	0.666667	0.222222	0.612745	0.967742
chr7	5878001	5879000	0.155273	0.914286	0.0812314	0.25	0.913043	0.344203	0.238782	0.35489	0.391412	0.334055	0.359735	0.269664	0.273486	0.209128	0.247246	1	0.75	0.677928	0.89899
chr7	24795001	24796000	0.0779221	0.562319	0.0489747	0.211538	0.766667	0.353604	0.307184	0.399182	0.465897	0.415956	0.521065	0.4251	0.322415	0.37272	0.26979	0.166667	0.277778	0.62963	0.952381
chr7	30905001	30906000	0	0.936154	0.0498314	0.555556	0.769231	0.3125	0.488476	0.626065	0.626667	0.559823	0.453757	0.600941	0.364021	0.64622	0.244828	1	1	0.790278	0.855072
chr7	30915001	30916000	0	0.921131	0.0154228	0.4	0.166667	0.356349	0.594444	0.575602	0.596639	0.621173	0.53659	0.574306	0.49986	0.561956	0.548739	1	1	0.615942	0.815152
chr7	44809001	44810000	0.161157	0.85	0.0639978	0.173913	0.885417	0.177536	0.222396	0.274258	0.322024	0.183598	0.24135	0.250601	0.19152	0.239406	0.150595	0.2	0.789474	0.673913	0.977273
chr7	45814001	45815000	0.257778	0.962174	0.131294	0.863636	0.893939	0.626812	0.608333	0.765515	0.591147	0.785893	0.741865	0.743927	0.638372	0.771716	0.6625	1	0.758621	0.82602	0.90625
chr7	51389001	51390000	0.0780952	0.847566	0.164449	0.678571	0.967742	0.612585	0.843503	0.720267	0.773026	0.795159	0.725902	0.837797	0.683495	0.800098	0.809617	0.75	0.824324	0.912446	0.971561
chr7	54763001	54764000	0.215238	0.670563	0.0669613	0.454545	0.938889	0.270202	0.301852	0.287935	0.366009	0.314651	0.33647	0.288478	0.28854	0.289391	0.351833	1	0.846154	0.425	0.916667
chr7	55741001	55742000	0.0392063	0.950173	0.165121	0.686508	0.892857	0.470588	0.602546	0.573364	0.666667	0.770624	0.768414	0.692166	0.690761	0.668562	0.653915	0.894737	0.46	0.806667	0.932432
chr7	66017001	66018000	0.168519	0.963636	0.189492	0.433333	0.911905	0.252525	0.335648	0.593141	0.717437	0.542163	0.487381	0.459102	0.420418	0.469336	0.438402	1	0.2	0.789474	0.962121
chr7	73891001	73892000	0.172059	0.986667	0.0470454	0.5	0.64881	0.431624	0.474585	0.580355	0.664507	0.579175	0.519264	0.528252	0.551687	0.613855	0.513612	0	0.321429	0.80881	0.806838
chr7	73975001	73976000	0.166667	0.955093	0.0521267	0.684211	0.767544	0.468085	0.608031	0.72724	0.610153	0.732599	0.631667	0.456843	0.555357	0.587183	0.60791	1	0.770833	0.814516	0.910714
chr7	81343001	81344000	0.457035	0.861111	0.284868	0.714286	1	0.245833	0.25641	0.569636	0.487346	0.505013	0.322329	0.480338	0.357222	0.427381	0.413069	0.7	0.653846	0.5	0.875
chr7	139981001	139982000	0.0796296	0.981818	0.15548	0.555556	0.884615	0.521605	0.408075	0.69143	0.755134	0.697132	0.610448	0.620249	0.674339	0.729286	0.621032	0.333333	0.692308	0.633333	0.816
chr7	151756001	151757000	0.296988	0.985714	0.0682101	0.9	0.792683	0.588776	0.625604	0.769871	0.675245	0.673648	0.679497	0.659451	0.608201	0.688292	0.60026	0.8	0.909091	0.768027	0.763636
chr7	157094001	157095000	0.376543	1	0.190683	0.666667	0.882883	0.387681	0.496061	0.63283	0.658418	0.693508	0.590957	0.728436	0.495115	0.622933	0.603907	0.857143	1	0.556469	0.943878
chr7	157489001	157490000	0.336434	0.816327	0.0694037	0.55	0.979167	0.295699	0.380324	0.663945	0.630367	0.638161	0.55316	0.588481	0.475149	0.580042	0.444161	0.75	0.916667	0.701754	0.977083
chr7	159149001	159150000	0.0833333	0.985714	0.0433321	0.448718	0.8	0.1875	0.360811	0.584234	0.516813	0.521627	0.41453	0.488871	0.4108	0.367717	0.360575	0.8	1	0.719298	0.908333
chr8	48105001	48106000	0.0629454	0.828402	0.112634	0.611111	0.9375	0.390625	0.577778	0.629198	0.719048	0.648459	0.490162	0.55194	0.42853	0.589164	0.526047	0.8	0.960784	0.836036	0.883333
chr8	125427001	125428000	0.119048	0.957143	0.0562863	0.288889	0.598485	0.271429	0.333333	0.486922	0.477632	0.532225	0.452998	0.484666	0.424678	0.402057	0.449154	1	1	0.503788	0.621569
chr8	141938001	141939000	0.0775434	0.940523	0.0874611	0.8	0.828014	0.450833	0.432	0.673227	0.592105	0.700726	0.561667	0.661892	0.597537	0.71223	0.498044	0.666667	0.710526	0.768707	0.899123
chr8	142418001	142419000	0.229045	0.97381	0.0692922	0.785714	0.831746	0.5	0.561905	0.633965	0.694643	0.569626	0.693371	0.746533	0.617507	0.664991	0.64937	0.333333	0.444444	0.616071	0.833333
chr8	142579001	142580000	0.0930062	0.981173	0.094476	0.611111	0.799145	0.210526	0.442308	0.703807	0.66348	0.688921	0.686343	0.645028	0.589838	0.579707	0.586905	0.0666667	0.695652	0.78268	0.9375
chr8	142681001	142682000	0.0430108	0.967262	0.0602624	0.425	0.79878	0.315789	0.48254	0.620417	0.653922	0.649785	0.5581	0.619982	0.553932	0.638238	0.459896	0.8	0.75	0.738372	0.860215
chr9	86578001	86579000	0.0518519	0.890278	0.0925375	0.533333	0.436782	0.340909	0.478704	0.474335	0.670833	0.455926	0.538596	0.405275	0.336581	0.408585	0.435238	0.5	0.714286	0.6875	0.647727
chr9	93681001	93682000	0.02886	0.934319	0.0711907	0.4	0.843434	0.29321	0.469565	0.512055	0.54183	0.466616	0.339147	0.491496	0.299084	0.42514	0.483894	0.2	0.921053	0.748611	0.907895
chr9	124094001	124095000	0.0595238	0.938853	0.0773076	0.574561	0.857143	0.303609	0.587838	0.660631	0.652632	0.583095	0.587387	0.495169	0.50368	0.636166	0.34386	0.857143	0.761905	0.87735	0.922222
chr9	125427001	125428000	0.0575397	0.898901	0.0610587	0.47619	0.893678	0.542289	0.423059	0.659294	0.625699	0.605907	0.690203	0.652585	0.551597	0.638516	0.497557	0.4	0.884615	0.706224	0.922316
chr9	130471001	130472000	0.365789	0.958333	0.113037	0.416667	0.435897	0.327381	0.680952	0.520652	0.543479	0.646661	0.546429	0.53438	0.523861	0.559093	0.511628	0	0.615385	0.903646	0.856481
chr9	130998001	130999000	0.0539221	0.873765	0.0699433	0.272727	0.241135	0.203704	0.247549	0.4249	0.372179	0.363147	0.318089	0.298525	0.217654	0.330541	0.298079	0.75	0.772727	0.496386	0.509783
chr9	131810001	131811000	0.128571	0.992424	0.0462532	0.5	0.580729	0.320988	0.397872	0.586023	0.671429	0.551932	0.429082	0.553699	0.473398	0.458738	0.460332	0.875	0.458333	0.805285	0.857724
chr9	133734001	133735000	0.114325	0.977833	0.06329	0.5	0.882353	0.553333	0.511508	0.615319	0.740166	0.579036	0.609028	0.625438	0.540505	0.551219	0.578819	1	1	0.786207	0.731481
chr9	134173001	134174000	0.0700483	0.979234	0.0711047	0.666667	0.897436	0.675	0.690625	0.707712	0.707683	0.716548	0.680786	0.683818	0.656076	0.694745	0.566286	0	0.72549	0.82439	0.940476
chr9	135524001	135525000	0.0403259	0.94126	0.0660969	0.571429	0.777778	0.473913	0.522704	0.701291	0.768519	0.672911	0.582057	0.611395	0.551639	0.624808	0.485418	0.4	0.285714	0.757862	0.921053
chr9	135747001	135748000	0.0474359	0.98062	0.067337	0.6875	0.813333	0.540323	0.437821	0.725678	0.700246	0.62894	0.600435	0.61544	0.741017	0.549828	0.477155	0	0.375	0.768452	0.861111
chr9	136247001	136248000	0.107143	0.915104	0.0802939	0.375	0.731183	0.447674	0.462529	0.572229	0.7525	0.630602	0.586235	0.491133	0.429616	0.523997	0.449457	0.875	0.272727	0.748183	0.790064
chr9	136555001	136556000	0.0313725	0.994444	0.0733426	0.5	0.654167	0.642938	0.580083	0.679064	0.643452	0.679322	0.672404	0.726011	0.563581	0.675265	0.459664	0.727273	0.8	0.743743	0.860544
chr9	136568001	136569000	0.0350951	0.947273	0.0403121	0.2	0.5	0.03125	0.0906863	0.184874	0.170557	0.0495891	0.0886422	0.0612921	0.0688596	0.0469293	0.029235	0.545455	0.316239	0.683333	0.619203
chr9	136619001	136620000	0.0729911	0.928617	0.0447785	0.785714	0.804878	0.528409	0.600617	0.758409	0.75102	0.61297	0.68474	0.599591	0.700216	0.700539	0.686806	1	0.576923	0.756028	0.909091
chr9	136654001	136655000	0.177419	0.682796	0.0588544	0.75	0.803571	0.41844	0.626603	0.604173	0.696992	0.527644	0.487525	0.386998	0.294372	0.495613	0.391541	0.5	0.8	0.722222	0.940476
chr9	136755001	136756000	0.148148	0.975	0.34608	0.553571	0.714286	0.489844	0.549679	0.736096	0.671818	0.716946	0.656905	0.670001	0.551235	0.662364	0.701111	1	0.729167	0.851852	0.911265
chr9	136898001	136899000	0.121901	0.99085	0.0529939	0.454545	0.87963	0.548246	0.483333	0.526607	0.460777	0.600683	0.466587	0.490319	0.503439	0.514579	0.624722	0.2	0.686275	0.705044	0.927358
chr9	136959001	136960000	0.0563245	0.956522	0.0486208	0.761905	0.818519	0.598291	0.700556	0.699395	0.748227	0.720231	0.670218	0.720598	0.642815	0.713769	0.621469	0.833333	0.871429	0.835772	0.867647
chr10	59738001	59739000	0	0.97549	0.258813	0.477778	0.8	0.395833	0.409375	0.629562	0.614286	0.645397	0.427698	0.68985	0.527024	0.614876	0.615476	0	0.5	0.681818	0.814815
chr10	71291001	71292000	0.0541126	0.994286	0.121723	0.772727	0.913043	0.546875	0.722886	0.84701	0.817262	0.803926	0.84883	0.718378	0.540743	0.758835	0.66902	0.5	0.933333	0.845578	0.990741
chr10	71573001	71574000	0.0133333	0.970414	0.0264794	0.395833	0.62037	0.237179	0.3	0.500506	0.642188	0.491804	0.47443	0.434057	0.412135	0.494984	0.402803	1	0.545455	0.666667	0.768966
chr10	75100001	75101000	0.0304714	0.825794	0.0138922	0.166667	0.07	0.188406	0.182018	0.168632	0.124786	0.147214	0.0872807	0.190626	0.0995354	0.0989132	0.0754355	0	0.4	0.305303	0.168667
chr10	95706001	95707000	0.404545	0.763889	0.351702	0.583333	1	0.166667	0.311364	0.582125	0.641775	0.590307	0.622908	0.691047	0.620828	0.701309	0.547727	0	0.777778	0.395833	0.625
chr10	124076001	124077000	0.199275	0.911111	0.0610695	0.352941	0.98	0.0288462	0.0652174	0.220466	0.216171	0.129955	0.0725529	0.0832228	0.0955026	0.14778	0.0847222	0	1	0.75	0.800725
chr10	130809001	130810000	0.0820106	0.504924	0.019983	0.583333	0.824324	0.130435	0.375641	0.616689	0.608491	0.545172	0.474126	0.61969	0.503461	0.588747	0.408995	1	0.8	0.70375	0.866319
chr10	132517001	132518000	0.0304762	0.941667	0.0623858	0.178571	0.203252	0.0380952	0.113115	0.372998	0.269126	0.137221	0.255026	0.18876	0.150546	0.226555	0.131697	0.25	0.0714286	0.300414	0.102564
chr11	441001	442000	0.00877193	0.92094	0.0336823	0.6	0.378788	0.526667	0.486928	0.555188	0.486784	0.45607	0.413333	0.539621	0.462111	0.449801	0.493421	0.75	0.5	0.616013	0.472756
chr11	709001	710000	0.103175	0.901671	0.0222494	0.368421	0.506944	0.306667	0.312016	0.527253	0.447879	0.518696	0.512179	0.477781	0.483688	0.481916	0.362668	1	0.5	0.399123	0.869565
chr11	1226001	1227000	0.223987	0.957569	0.100588	0.529412	0.699405	0.594086	0.652851	0.687925	0.701004	0.671238	0.694605	0.695793	0.689915	0.73731	0.75434	0.777778	0.576923	0.871293	0.955556
chr11	1238001	1239000	0.148379	0.978992	0.0565628	0.285714	0.916667	0.0948276	0.208937	0.462588	0.504478	0.384894	0.32709	0.379016	0.326628	0.424272	0.338725	0.4	0.642857	0.722696	0.90566
chr11	2156001	2157000	0.0151515	0.971111	0.0658565	0.2	0.6	0.180556	0.234109	0.383697	0.430435	0.311305	0.201587	0.30668	0.225769	0.3382	0.192857	0	0.666667	0.411111	0.52381
chr11	46149001	46150000	0.107993	0.907191	0.0357162	0.333333	0.34	0.456349	0.356667	0.419362	0.485413	0.421588	0.2971	0.360738	0.444064	0.332659	0.277524	0	0.333333	0.477778	0.609848
chr11	46723001	46724000	0.0310559	0.986364	0.0478624	0.153846	0.952381	0.244792	0.217778	0.27566	0.303546	0.194586	0.229679	0.168445	0.185247	0.228558	0.194524	1	0.583333	0.777568	0.984762
chr11	47267001	47268000	0.0527778	0.933036	0.0784825	0.411765	0.770833	0.235507	0.572727	0.527684	0.62682	0.542524	0.525471	0.546252	0.516231	0.543014	0.468763	0.111111	0.285714	0.688406	0.852381
chr11	47349001	47350000	0.21135	0.971276	0.0860925	0.714286	0.945076	0.403226	0.610417	0.693511	0.415258	0.581611	0.593149	0.63325	0.499357	0.565909	0.461333	1	0.545455	0.666667	0.944444
chr11	47940001	47941000	0.125	1	0.200324	0.605263	0.689394	0.283333	0.479902	0.557445	0.592256	0.590863	0.58436	0.463376	0.366853	0.475907	0.455622	0	0.75	1	1
chr11	64753001	64754000	0.0212189	0.952778	0.109723	0.585366	0.93617	0.683036	0.507431	0.59301	0.548555	0.558539	0.614462	0.521705	0.592254	0.568564	0.466452	0.545455	0.246377	0.773497	0.962963
chr11	65870001	65871000	0.115385	0.940508	0.0455779	0.571429	0.875	0.333333	0.403439	0.634544	0.676389	0.621786	0.435758	0.543987	0.42341	0.54603	0.493378	0.619048	0.807692	0.795913	0.936667
chr11	67382001	67383000	0.0597222	0.903509	0.0397772	0.5	0.303571	0.179012	0.268817	0.33752	0.375168	0.302285	0.291387	0.276847	0.37983	0.29725	0.238329	0.333333	0	0.353727	0.461111
chr11	69497001	69498000	0.0185185	0.87381	0.0377254	0.222222	0.272727	0.189189	0.347222	0.271943	0.250331	0.233682	0.250362	0.228108	0.255864	0.166269	0.223765	0	0.717391	0.851852	0.893939
chr11	70214001	70215000	0.0801282	0.990327	0.0812857	0.563333	0.917204	0.337778	0.290625	0.391599	0.37407	0.3973	0.287673	0.463515	0.343895	0.356641	0.154493	0	0.714286	0.783333	0.890476
chr11	108518001	108519000	0.0830579	0.972727	0.118239	0.6	1	0.420139	0.4025	0.700692	0.682168	0.64623	0.592345	0.576539	0.518983	0.643248	0.59752	0	0.8	0.5	0.795455
chr11	118068001	118069000	0.0382716	0.883333	0.0653853	0.333333	0.5	0.257246	0.348293	0.419193	0.415881	0.405756	0.48534	0.280415	0.407812	0.340847	0.24657	0	0.153846	0.681373	0.655914
chr11	118956001	118957000	0	0.80463	0.0438424	0.0769231	0.28125	0.115385	0.272667	0.219176	0.305487	0.231951	0.188095	0.25849	0.252764	0.279584	0.23801	0.2	0.333333	0.2	0.155797
chr11	127363001	127364000	0.025	0.566667	0.0660078	0	0.760163	0.0810811	0.077957	0.0921296	0.106204	0.0905093	0.0895833	0.0932275	0.0707062	0.0426598	0.0579932	0	0.416667	0.247701	0.45614
chr12	31628001	31629000	0.170563	0.931373	0.127024	0.420635	0.864865	0.506028	0.463542	0.587488	0.577211	0.653376	0.538913	0.613442	0.510098	0.611568	0.590959	0	0.166667	0.827011	0.894444
chr12	84794001	84795000	0.0357143	0.913203	0.264151	0.545455	0.923077	0.22381	0.19693	0.450269	0.564015	0.466047	0.34697	0.457798	0.363674	0.30938	0.279613	0	0.333333	0.572667	0.951111
chr12	116327001	116328000	0.3	0.974825	0.274248	0.4	0.625	0.509259	0.390625	0.57075	0.801389	0.726499	0.722052	0.680892	0.671925	0.699588	0.566171	0	1	0.776261	0.904762
chr12	132977001	132978000	0.282393	0.758642	0.208993	0.26087	0.76087	0.411111	0.151042	0.189435	0.383588	0.174967	0.186259	0.12831	0.100729	0.108611	0.317146	0.833333	0.681818	0.415907	0.867188
chr13	24357001	24358000	0.125452	0.850413	0.101172	0.666667	0.909091	0.461429	0.604987	0.744364	0.65068	0.625445	0.651515	0.630541	0.577428	0.682937	0.594924	0.75	0.433333	0.720833	0.907317
chr13	25429001	25430000	0.205782	1	0.0890912	0.5625	0.823529	0.361111	0.392473	0.696	0.742336	0.695558	0.390783	0.525664	0.498433	0.626817	0.624926	1	0.5	0.8	0.988889
chr13	43018001	43019000	0.0185185	0.97619	0.142342	0.6175	0.767857	0.410345	0.442857	0.571771	0.809337	0.646574	0.682351	0.551375	0.410823	0.527719	0.665078	0.333333	0.5	0.863333	0.988636
chr13	98431001	98432000	0.452525	0.952025	0.276764	0.231579	0.774306	0.303704	0.367424	0.385376	0.334979	0.398981	0.34232	0.375681	0.287522	0.373079	0.335558	0.666667	0.59375	0.536325	0.828125
chr13	109954001	109955000	0.0185185	0.816596	0.133652	0.657895	0.819444	0.152917	0.254286	0.569392	0.453544	0.451554	0.288641	0.444636	0.324399	0.417987	0.277457	1	1	0.783883	1
chr13	112892001	112893000	0.0679012	0.577967	0.0606339	0.571429	0.425	0.568627	0.538793	0.625934	0.636022	0.529237	0.45656	0.570573	0.474756	0.557777	0.600758	0	0.5	0.46619	0.184109
chr14	94695001	94696000	0.0757576	0.907051	0.0805962	0.833333	0.913043	0.479675	0.519097	0.700817	0.666	0.701718	0.602286	0.672604	0.600152	0.694051	0.573759	1	0.775	0.669674	0.924797
chr14	99631001	99632000	0.0641026	0.856481	0.0514768	0.545455	0.823529	0.239683	0.446712	0.606912	0.738889	0.677627	0.487134	0.561398	0.466194	0.452998	0.390675	0.666667	1	0.79902	0.986842
chr14	100576001	100577000	0.0898148	0.989604	0.0416699	0.583333	0.9375	0.34188	0.453901	0.592652	0.669048	0.682281	0.399781	0.576892	0.452881	0.570061	0.544815	0.2	0.918919	0.732456	0.944444
chr14	102583001	102584000	0.343452	0.62585	0.085162	0.222222	0.926667	0.0416667	0.0347222	0.0920853	0.144595	0.0935248	0.0574561	0.0402539	0.0310673	0.0689926	0.0745098	0	0	0.452899	0.876344
chr14	103135001	103136000	0.169281	0.94798	0.0546702	0.425	0.717949	0.579861	0.43799	0.613759	0.633367	0.614565	0.601173	0.561081	0.489771	0.608913	0.525476	0.5	0.87931	0.799638	0.958333
chr14	103311001	103312000	0.212035	0.921802	0.067576	0.526316	0.882114	0.368056	0.578423	0.65002	0.595952	0.630189	0.601001	0.619951	0.590873	0.666692	0.606051	0.4	0.666667	0.833874	0.969565
chr14	104221001	104222000	0.187356	0.977443	0.0796961	0.766667	0.842105	0.623106	0.603704	0.74043	0.658598	0.704135	0.704428	0.717119	0.637737	0.687498	0.678016	0.4	0.822581	0.885234	0.878571
chr14	104367001	104368000	0.028	0.97716	0.0846885	0.772727	0.833333	0.275794	0.498333	0.674452	0.64321	0.603843	0.439903	0.474707	0.548001	0.545353	0.405203	0.75	0.684211	0.835056	0.969298
chr14	104382001	104383000	0.294091	0.944444	0.129622	0.625	0.86	0.354839	0.486905	0.758285	0.692391	0.678153	0.536974	0.633063	0.607609	0.638472	0.574025	0.833333	0.375	0.844086	0.927083
chr15	40336001	40337000	0.114815	0.944444	0.0463977	0.333333	0.40625	0.24359	0.43414	0.447982	0.352	0.459764	0.418627	0.474658	0.372354	0.473139	0.467923	0	0	0.585498	0.669271
chr15	40918001	40919000	0.0414187	0.941518	0.0395787	0.8	0.676282	0.436404	0.396396	0.69898	0.672714	0.641575	0.498167	0.562572	0.530056	0.555002	0.487153	0.5	0.875	0.652193	0.861111
chr15	41410001	41411000	0.234848	0.909091	0.139635	0.5	0.857143	0.42	0.397727	0.511416	0.673077	0.467476	0.548031	0.568712	0.207875	0.512605	0.49478	0.333333	1	0.555556	0.922222
chr15	65333001	65334000	0.0208333	0.901439	0.0286343	0.333333	0.587963	0.27381	0.397035	0.467474	0.433025	0.305207	0.257602	0.290119	0.259649	0.386747	0.257407	0.166667	0.142857	0.685541	0.842391
chr15	74877001	74878000	0.0888889	0.950794	0.141646	0.520833	0.935606	0.370707	0.537778	0.619868	0.638219	0.600503	0.543026	0.627935	0.539015	0.593191	0.535838	0.428571	0.6	0.809524	0.845238
chr15	77527001	77528000	0.0280258	0.878912	0.0108543	0.111111	0.112903	0.0202703	0.0734848	0.136098	0.146584	0.0851942	0.0755319	0.0538938	0.0805556	0.0687748	0.0717262	0	0.35	0.186207	0.671875
chr15	80445001	80446000	0.0515873	0.944643	0.224446	0.5	0.641667	0.467593	0.332143	0.473911	0.62963	0.52872	0.329877	0.448725	0.491347	0.51254	0.316319	1	0.5	0.890476	0.808333
chr15	82109001	82110000	0.039305	0.771978	0.11884	0.492063	0.934109	0.266667	0.4337	0.626508	0.724507	0.613151	0.371094	0.613621	0.400068	0.583936	0.560387	0.7	0.75	0.867083	0.960145
chr15	89801001	89802000	0.0561728	0.966667	0.0313757	0.5	0.95	0.284314	0.515116	0.617398	0.587121	0.463853	0.449567	0.469721	0.366775	0.484293	0.458683	1	0.833333	0.748649	0.916667
chr16	702001	703000	0.0510204	0.975397	0.0558007	0.538462	0.75	0.262153	0.480863	0.649214	0.616468	0.589379	0.495151	0.574338	0.549664	0.586054	0.400515	0.230769	0.846154	0.670085	0.819869
chr16	781001	782000	0.0541667	0.960784	0.0757873	0.631579	0.923077	0.495614	0.530303	0.624417	0.753617	0.674245	0.530128	0.661815	0.498054	0.613325	0.453205	0.5	0.54386	0.886508	0.822222
chr16	1331001	1332000	0	0.836971	0.0277005	0.354839	0.310345	0.236111	0.260526	0.23562	0.171615	0.254095	0.261299	0.225617	0.198382	0.213864	0.28713	0.333333	0.204545	0.379433	0.54386
chr16	1528001	1529000	0.332966	0.925	0.113052	0.727273	0.857143	0.62037	0.584269	0.698689	0.640984	0.699464	0.573173	0.655141	0.497593	0.714873	0.657407	0.777778	0.928571	0.83836	0.878788
chr16	1790001	1791000	0.0454545	0.941667	0.172569	0.583333	0.926471	0.511006	0.684599	0.696452	0.7235	0.812955	0.754775	0.706836	0.775549	0.72344	0.595969	0.2	0.645161	0.832037	0.95614
chr16	2472001	2473000	0.077672	0.911966	0.0575464	0.529412	0.844444	0.585526	0.600402	0.597921	0.627167	0.624456	0.583075	0.60365	0.645032	0.633434	0.576122	1	0.43	0.71875	0.826291
chr16	4950001	4951000	0.00757576	0.891126	0.193439	0.401515	0.940476	0.3	0.555556	0.498157	0.586822	0.453658	0.54859	0.520496	0.416295	0.505176	0.554966	0.5	1	0.886905	0.877604
chr16	9574001	9575000	0.437281	0.8625	0.317961	0.5	0.916667	0.302778	0.257724	0.547515	0.555138	0.420932	0.433739	0.367897	0.323884	0.438393	0.349189	0	0.333333	0.660714	0.916667
chr16	28082001	28083000	0.0190476	0.967433	0.0525729	0.475	0.693182	0.235577	0.181558	0.394942	0.387914	0.432077	0.340864	0.325455	0.250456	0.293459	0.287004	0.1	0.928571	0.65641	0.947917
chr16	57480001	57481000	0.0575397	0.91453	0.0601137	0.1875	0.0705128	0.33913	0.34454	0.300114	0.343011	0.294599	0.217742	0.297854	0.299545	0.295565	0.209152	0.333333	0.5	0.512121	0.484848
chr16	57604001	57605000	0.407639	0.988782	0.215901	0.479167	0.9375	0.389394	0.44689	0.550352	0.476111	0.573359	0.472222	0.539638	0.420454	0.510771	0.443648	1	0	0.630952	0.907018
chr16	67026001	67027000	0.482734	0.929688	0.0970591	0.416667	0.979167	0.438596	0.418939	0.604892	0.684301	0.538662	0.508474	0.478008	0.454501	0.508081	0.437153	0.125	0.769231	0.766667	0.951754
chr16	70687001	70688000	0.0078125	0.767888	0.0267985	0.764706	0.571429	0.380952	0.450433	0.66792	0.583333	0.751802	0.503929	0.531821	0.542262	0.484	0.534649	0.2	0	0.597701	0.787879
chr16	86519001	86520000	0.0535014	0.944048	0.0791799	0.525	0.816327	0.308712	0.336158	0.589928	0.458938	0.505057	0.335959	0.53193	0.414607	0.43307	0.342227	0.444444	0.666667	0.620175	0.675
chr16	87587001	87588000	0.06	0.917866	0.055153	0.5	0.653333	0.4375	0.559058	0.589927	0.674714	0.629151	0.541754	0.67374	0.552442	0.602655	0.563702	0	0.888889	0.652107	0.936047
chr16	88327001	88328000	0.12893	0.970833	0.086379	0.612245	0.840909	0.576667	0.574242	0.767276	0.812121	0.738347	0.634553	0.653099	0.64926	0.666159	0.436147	0	1	0.662798	0.940909
chr16	88347001	88348000	0.0114286	0.937004	0.08288	0.642857	0.876344	0.40922	0.66634	0.686347	0.834095	0.650519	0.556494	0.667777	0.494061	0.624479	0.65056	0.833333	0.333333	0.760714	0.965116
chr16	88982001	88983000	0.11044	0.948276	0.054675	0.5	0.803947	0.211538	0.459	0.641476	0.720424	0.526169	0.503784	0.506958	0.441912	0.530309	0.422353	0.2	0.8	0.58156	0.930233
chr17	1276001	1277000	0.0192308	0.645238	0.0243642	0.175	0.19697	0.219858	0.232143	0.3533	0.394444	0.254823	0.252451	0.374472	0.22996	0.276707	0.232576	0	0.0714286	0.216	0.465476
chr17	1936001	1937000	0.112698	0.947319	0.121493	0.551724	0.889831	0.435323	0.641825	0.685481	0.783869	0.682451	0.605735	0.666127	0.578226	0.649208	0.60348	0.5	0.882353	0.844757	0.850242
chr17	1964001	1965000	0.284615	0.913605	0.0846599	0.231183	0.888889	0.221429	0.332624	0.360834	0.469202	0.361667	0.329906	0.36556	0.291776	0.305324	0.32381	1	0.5	0.747549	0.934848
chr17	15231001	15232000	0.190909	0.977778	0.122121	0.631579	1	0.380952	0.53869	0.649965	0.656845	0.644573	0.508754	0.562955	0.457843	0.608578	0.430147	0.8	0.333333	0.800657	0.982222
chr17	21593001	21594000	0.0208333	0.787582	0.0317011	0.454545	0.846154	0.722222	0.688095	0.623626	0.672549	0.666024	0.739727	0.706223	0.69881	0.716238	0.60265	0.5	0.366667	0.805556	0.834583
chr17	44528001	44529000	0.406984	0.94537	0.189015	0.6	0.965116	0.355072	0.478333	0.718947	0.692843	0.768177	0.691667	0.683934	0.635566	0.674507	0.724211	0.785714	0.884615	0.744069	0.944444
chr17	48109001	48110000	0.147917	0.736905	0.0454502	0.361111	0.959459	0.112319	0.154167	0.261345	0.20672	0.211682	0.14043	0.170257	0.1391	0.137627	0.206093	1	0.5	0.382716	0.765625
chr17	62689001	62690000	0.393302	0.955	0.16835	0.544444	0.877976	0.371958	0.486623	0.673555	0.709465	0.579945	0.372577	0.613437	0.555491	0.649936	0.598256	0.7	1	0.583912	0.888889
chr17	66993001	66994000	0.181999	0.986842	0.135488	0.518519	0.95	0.69213	0.671429	0.662772	0.708003	0.726726	0.686099	0.678707	0.473355	0.691378	0.70515	0.25	1	0.72807	0.955285
chr17	69494001	69495000	0.222222	0.9375	0.129871	0.5	0.960526	0.271569	0.286325	0.614389	0.583423	0.45629	0.343728	0.418727	0.382303	0.373302	0.356262	0	1	0.76087	0.984848
chr17	75066001	75067000	0.476436	0.991071	0.112702	0.5	0.921717	0.525877	0.398055	0.60052	0.601802	0.648574	0.637754	0.656922	0.59127	0.596647	0.694203	0.5	0.444444	0.895402	0.887255
chr17	75090001	75091000	0.00531814	0.97785	0.0976407	0.326667	0.972222	0.205882	0.159804	0.425313	0.411779	0.275219	0.238547	0.296811	0.313595	0.379412	0.318617	0.4	0.962963	0.74537	0.934444
chr17	75421001	75422000	0.271429	0.971429	0.132648	0.570175	0.863636	0.589286	0.487788	0.639831	0.683258	0.654376	0.555289	0.58662	0.527607	0.608528	0.552788	0.714286	0.791667	0.5	0.89951
chr17	77071001	77072000	0.278835	0.941667	0.0550862	0.636364	0.849291	0.258621	0.402381	0.632461	0.666567	0.617264	0.542502	0.612135	0.548021	0.552588	0.515502	0.25	0	0.785088	0.921875
chr17	77541001	77542000	0.0807373	0.95	0.0419477	0.105263	0.517361	0.0855263	0.178175	0.222623	0.260676	0.169472	0.161356	0.168388	0.107619	0.155735	0.173464	0	0	0.414216	0.430952
chr17	78629001	78630000	0.431693	0.978632	0.103554	0.6	0.736434	0.534884	0.643237	0.780781	0.671528	0.727631	0.641228	0.697549	0.637212	0.751335	0.622238	1	0.903226	0.923874	0.910714
chr17	80188001	80189000	0.222689	0.932773	0.047181	0.583333	0.853333	0.494444	0.467683	0.72831	0.76131	0.695312	0.565627	0.636782	0.550765	0.632276	0.595536	0	0.924242	0.727778	0.875
chr17	80979001	80980000	0.0214286	0.962963	0.0638918	0.734568	0.747967	0.450617	0.531421	0.665689	0.62706	0.680691	0.607409	0.582991	0.560834	0.666991	0.472879	0.545455	0.75	0.734238	0.869565
chr17	81314001	81315000	0.0740741	0.971111	0.0348941	0.666667	0.846154	0.594444	0.514506	0.708367	0.703853	0.644988	0.609625	0.660188	0.667918	0.670157	0.597321	1	0.885417	0.74537	0.856481
chr17	81653001	81654000	0.155644	0.968243	0.0390124	0.0666667	0.517241	0.030303	0.0644444	0.0501082	0.0584325	0.0845644	0.0865214	0.0928226	0.0504329	0.0739913	0.057225	0	0.193548	0.196296	0.397619
chr17	82351001	82352000	0.0147059	0.861111	0.0381076	0.291667	0.512593	0.223611	0.380702	0.477321	0.525763	0.502229	0.446841	0.500262	0.389889	0.414758	0.345838	0.714286	0.194444	0.615385	0.661859
chr17	83116001	83117000	0.22244	0.96369	0.0671449	0.596774	0.919753	0.624786	0.651423	0.78566	0.754819	0.728936	0.712612	0.709203	0.669608	0.699635	0.609118	0	0.55	0.891795	0.874859
chr18	6968001	6969000	0.0981659	0.847059	0.0911185	0.5	0.708333	0.585648	0.4775	0.659293	0.630336	0.578281	0.649486	0.656764	0.46561	0.666855	0.67432	1	1	0.833333	0.939655
chr18	10344001	10345000	0.0635141	0.966667	0.0555963	0.5	0.96875	0.461111	0.631349	0.615957	0.532846	0.634289	0.65404	0.67812	0.483279	0.717892	0.554264	1	0.921053	0.744737	0.796875
chr18	74432001	74433000	0.172799	0.764394	0.0979726	0.454545	0.666667	0.239655	0.395313	0.57763	0.560924	0.505373	0.3976	0.611654	0.438119	0.514909	0.398701	0.75	0.888889	0.770833	0.964286
chr18	78703001	78704000	0.0416667	0.634615	0.201352	0.5625	0.906667	0.672764	0.519643	0.758935	0.743472	0.726644	0.626708	0.767895	0.615206	0.776911	0.676771	0.833333	0.708333	0.772727	0.77963
chr18	78721001	78722000	0.0842593	0.916667	0.112293	0.333333	0.363636	0.22973	0.281481	0.209734	0.190064	0.293036	0.247821	0.193864	0.223333	0.256223	0.153736	1	0	0.421042	0.232558
chr19	402001	403000	0.0962662	0.860548	0.0248265	0.171053	0.70303	0.185185	0.0984674	0.270509	0.299745	0.200464	0.268328	0.243927	0.117958	0.15742	0.162341	0.0833333	0.0714286	0.467514	0.857488
chr19	411001	412000	0.045102	0.957143	0.241913	0.666667	0.925	0.5	0.481293	0.610259	0.593617	0.617064	0.545474	0.696496	0.547052	0.520533	0.535979	0.5	0.894737	0.782051	0.903509
chr19	549001	550000	0.0545042	0.952965	0.0544143	0.551724	0.8125	0.37	0.630039	0.657736	0.604333	0.576128	0.47069	0.5906	0.421395	0.539141	0.53025	0.555556	0.821429	0.831566	0.884615
chr19	696001	697000	0.168828	0.952667	0.173831	0.626984	0.868644	0.57695	0.68359	0.722363	0.710833	0.77396	0.526905	0.669809	0.659182	0.652629	0.683269	1	1	0.801802	0.940741
chr19	727001	728000	0.175711	0.960552	0.158752	0.682927	0.887097	0.385057	0.518411	0.71713	0.691913	0.543736	0.611111	0.608824	0.660499	0.614589	0.640116	0.5	0.214286	0.620833	0.961538
chr19	1667001	1668000	0.110526	0.948632	0.0596133	0.438596	0.712121	0.427928	0.59589	0.562821	0.546032	0.499363	0.488258	0.672959	0.525423	0.580842	0.438128	0.888889	0.309524	0.660417	0.744898
chr19	2500001	2501000	0.107278	0.969212	0.0668582	0.34375	0.717391	0.364966	0.481127	0.413001	0.48856	0.401769	0.377337	0.548161	0.410571	0.42061	0.449838	0	0.588235	0.648039	0.885417
chr19	2513001	2514000	0.456437	0.694348	0.0525452	0.153846	0.841435	0.186275	0.380102	0.32347	0.318311	0.313188	0.359012	0.34858	0.351919	0.297064	0.220313	0.571429	0.378788	0.492549	0.910909
chr19	3242001	3243000	0.49287	0.958333	0.0958954	0.666667	0.851449	0.376263	0.378241	0.69261	0.570444	0.469365	0.312694	0.441292	0.370813	0.445418	0.305268	0.6	0.642857	0.722222	0.926042
chr19	3806001	3807000	0.127284	0.96	0.108177	0.583333	0.830357	0.455882	0.613889	0.74007	0.643878	0.677642	0.595199	0.696673	0.52579	0.662113	0.63504	1	0.95	0.719286	0.887681
chr19	7590001	7591000	0.157003	0.912698	0.0276735	0	0.78125	0.115385	0.0820106	0.159721	0.219755	0.0937033	0.0873434	0.0516255	0.0641026	0.0834184	0.081131	0.75	0.833333	0.3	0.880952
chr19	12572001	12573000	0.094152	0.928571	0.0768701	0.475287	0.9	0.198889	0.402264	0.344002	0.318504	0.392244	0.319684	0.410163	0.234483	0.402295	0.250198	1	0.428571	0.673333	0.962403
chr19	17011001	17012000	0	0.910752	0.113502	0.453333	0.916667	0.517361	0.550823	0.61387	0.669534	0.637985	0.544482	0.677952	0.510893	0.610946	0.588055	0.25	0.85	0.729167	0.947917
chr19	18777001	18778000	0.483215	0.671201	0.305695	0.345238	0.298354	0.28479	0.329905	0.481568	0.471527	0.407169	0.371444	0.381999	0.251516	0.344273	0.267466	0.142857	0.678571	0.731783	0.325298
chr19	19361001	19362000	0.0615079	0.9375	0.0263155	0.278571	0.519444	0.180556	0.282083	0.283663	0.315787	0.305196	0.360973	0.296882	0.267303	0.256675	0.217794	1	0.541667	0.402451	0.581349
chr19	35343001	35344000	0.0833333	1	0.0983936	0.5	0.71875	0.533333	0.366071	0.537169	0.522693	0.464543	0.372589	0.444306	0.402891	0.529543	0.463467	0.333333	1	0.611111	0.977778
chr19	35784001	35785000	0.141093	0.66073	0.0418448	0.209677	0.14	0.05	0.0127315	0.0396252	0.0369369	0.0627531	0.0721852	0.0390717	0.0705285	0.0286859	0.0718107	0.1875	0	0.0440252	0.0711864
chr19	39425001	39426000	0.0413534	0.994048	0.0607907	0.397826	0.955882	0.480081	0.514752	0.581184	0.636225	0.589711	0.450034	0.542583	0.555609	0.528978	0.48207	0.75	0.833333	0.842262	0.945161
chr19	40458001	40459000	0.18375	0.919298	0.198606	0.5	0.916667	0.377907	0.46558	0.672282	0.516226	0.539197	0.595191	0.628229	0.47707	0.496399	0.488545	1	0.285714	0.635238	0.944737
chr19	43719001	43720000	0.0338302	0.511195	0.103789	0.585366	0.955882	0.68	0.405914	0.571228	0.708705	0.496946	0.503006	0.452069	0.382374	0.426198	0.419131	0	0.728814	0.743024	0.801768
chr19	45904001	45905000	0.226732	0.868881	0.0651898	0.463768	0.922414	0.386667	0.461364	0.514208	0.718605	0.547713	0.514535	0.534967	0.422785	0.554961	0.569315	1	0.615385	0.773913	0.958333
chr19	51625001	51626000	0	0.932692	0.13782	0.461538	0.9375	0.0714286	0.253086	0.616259	0.660758	0.513068	0.331373	0.518279	0.279707	0.459363	0.283267	0	0.5	0.588889	0.898148
chr19	53593001	53594000	0.00892857	0.931746	0.0650497	0.180556	0.910714	0.287234	0.338967	0.370715	0.399879	0.418248	0.382986	0.390994	0.299152	0.367509	0.40711	0.157895	0.263158	0.602778	0.842949
chr19	55397001	55398000	0.117352	0.833333	0.0804612	0.423077	0.896396	0.108696	0.253333	0.499967	0.513479	0.437818	0.493241	0.493955	0.373689	0.440964	0.443081	0	0.472222	0.710648	0.925676
chr20	22430001	22431000	0.0763889	0.816049	0.0937108	0	0.153968	0.109524	0.138853	0.145759	0.153193	0.117505	0.167947	0.127782	0.129158	0.123359	0.0687358	0	0	0.161111	0.135965
chr20	32673001	32674000	0.142212	0.963025	0.0738572	0.392857	0.4375	0.357143	0.421111	0.491267	0.607738	0.506818	0.558014	0.475454	0.499189	0.477094	0.371528	0.333333	0.35	0.609756	0.92735
chr20	37912001	37913000	0	0.890909	0.0304225	0.0923077	0.261905	0.0833333	0.0728291	0.163125	0.261183	0.111662	0.153125	0.171024	0.0809991	0.132181	0.167437	0.5	0.1875	0.354167	0.417857
chr20	40887001	40888000	0	0.979762	0.0583908	0.375	0.691667	0.364198	0.238506	0.494577	0.617827	0.481923	0.32906	0.564372	0.23687	0.506671	0.488333	0.333333	0.909091	0.857692	0.928571
chr20	44413001	44414000	0.104233	0.967627	0.06251	0.55	0.876344	0.4	0.597531	0.713295	0.77451	0.748496	0.689912	0.728564	0.561152	0.683582	0.73114	1	0.5	0.791551	0.933824
chr20	45922001	45923000	0.463524	0.956349	0.0848876	0.375	0.702381	0.266667	0.316204	0.564792	0.577475	0.503443	0.37547	0.416819	0.38434	0.433395	0.383678	0.5	1	0.743333	0.934343
chr20	50790001	50791000	0.0280934	0.689529	0.0123965	0	0.35	0.0151515	0.0619048	0.0660462	0.0524235	0.0570036	0.109568	0.0636911	0.0538485	0.0718546	0.0583913	0	0	0.260582	0.378788
chr20	57592001	57593000	0.0214646	0.972037	0.0287139	0.636364	0.794118	0.377778	0.510684	0.730592	0.649206	0.614135	0.56158	0.65083	0.638523	0.760454	0.564683	0.5	0.8	0.869048	0.925595
chr20	58471001	58472000	0.164021	0.959416	0.0628256	0.615385	0.15	0.373874	0.465281	0.695379	0.714146	0.617772	0.519147	0.584508	0.52382	0.657132	0.467836	0.285714	0.88	0.833333	0.965116
chr20	59460001	59461000	0.0392157	0.954082	0.0557146	0.429487	0.903846	0.293333	0.52957	0.610406	0.746465	0.495503	0.49902	0.56618	0.398249	0.508684	0.435714	0.666667	1	0.67284	0.94
chr20	62416001	62417000	0.213978	0.91229	0.0364812	0.7	0.818841	0.413522	0.41994	0.673032	0.577692	0.678587	0.36627	0.576241	0.503042	0.665792	0.470889	0.5	0.575758	0.861111	0.956731
chr20	62433001	62434000	0.069881	0.973737	0.0913807	0.555556	0.907407	0.304472	0.497286	0.720172	0.741646	0.701359	0.590125	0.673432	0.570226	0.712664	0.598189	0.285714	0.809524	0.921622	0.981061
chr20	63015001	63016000	0.181818	0.933377	0.0532607	0	0.453125	0.142628	0.20977	0.196863	0.310734	0.222551	0.269444	0.256736	0.151868	0.265063	0.247014	0.1	0.2	0.522436	0.590278
chr20	63056001	63057000	0.0468085	0.904964	0.113579	0.111111	0.201754	0.122222	0.142912	0.194293	0.209259	0.188072	0.180952	0.150135	0.097695	0.13629	0.174675	0.2	0.142857	0.32803	0.289683
chr20	63083001	63084000	0.0833333	0.954274	0.0635715	0.909091	0.957143	0.514286	0.51954	0.723489	0.751795	0.707058	0.631918	0.674689	0.650315	0.643211	0.552123	0.5	1	0.760965	0.816667
chr20	63547001	63548000	0.00260417	0.969032	0.0968698	0.12037	0.601961	0.0927966	0.145328	0.0282418	0.135262	0.0324766	0.0770493	0.0290543	0.0335802	0.0472193	0.0411164	0	0.581081	0.625287	0.680233
chr20	63697001	63698000	0.242689	0.993939	0.18478	0.125	0.85	0.300725	0.225897	0.25457	0.253767	0.223798	0.226882	0.194943	0.0812872	0.20244	0.184804	1	0	0.373256	0.535256
chr20	64053001	64054000	0.120988	1	0.0777079	0.5	0.678161	0.591503	0.564103	0.606932	0.580268	0.516066	0.504553	0.575729	0.479343	0.57092	0.553778	1	0.25	0.674932	0.924405
chr21	45344001	45345000	0.094855	0.848399	0.103273	0.371429	0.910256	0.345679	0.323232	0.461994	0.580723	0.43021	0.467857	0.383618	0.351435	0.366233	0.357179	0.833333	0.422619	0.647569	0.922222
chr21	46129001	46130000	0.437209	0.961667	0.116621	0.541667	0.761194	0.434783	0.523656	0.666122	0.70022	0.711762	0.698485	0.668745	0.580054	0.704457	0.655137	0	0.666667	0.895359	0.97619
chr22	17766001	17767000	0.144547	0.885714	0.158284	0.424242	0.975	0.452703	0.377922	0.56704	0.608785	0.559141	0.530255	0.590453	0.470082	0.558902	0.442922	1	1	0.72549	0.959568
chr22	19744001	19745000	0.0972222	0.895679	0.0861724	0.75	0.83642	0.375	0.483333	0.63961	0.544624	0.663469	0.600463	0.599153	0.513878	0.607213	0.489385	0.6	0.875	0.759259	0.84375
chr22	30265001	30266000	0.0462963	0.978261	0.0783457	0.777778	0.661458	0.334959	0.503968	0.600286	0.606548	0.586057	0.547957	0.654539	0.588466	0.633086	0.569963	0.833333	0.447368	0.57971	0.905405
chr22	36577001	36578000	0.00952381	0.956916	0.0752462	0.661765	0.679487	0.342391	0.326449	0.622067	0.663418	0.578314	0.47381	0.624555	0.508005	0.655028	0.583881	0.636364	1	0.583333	0.898551
chr22	36756001	36757000	0.194179	0.922619	0.0611583	0.472222	0.686667	0.494253	0.3	0.427872	0.444444	0.456666	0.364762	0.410884	0.420968	0.379515	0.169106	0	0.65	0.72807	0.898551
chr22	36933001	36934000	0.0992684	0.987246	0.0720645	0.8	0.851852	0.510714	0.605556	0.687745	0.733036	0.72396	0.693774	0.681286	0.534184	0.661536	0.640385	1	0.5	0.915812	0.947619
chr22	37725001	37726000	0.438636	0.937861	0.208658	0.449275	0.901235	0.366667	0.424194	0.60876	0.771249	0.579908	0.59317	0.579398	0.49387	0.55002	0.523124	1	0.75	0.772619	0.954861
chr22	37726001	37727000	0.270445	0.932963	0.0997286	0.55	0.932432	0.0916667	0.22209	0.355191	0.367708	0.286991	0.193871	0.247997	0.190839	0.259139	0.195282	1	0	0.55	0.927899
chr22	37986001	37987000	0.400309	0.978788	0.0783482	0.6875	0.822581	0.465278	0.55942	0.654897	0.69157	0.575005	0.54973	0.511798	0.483673	0.605458	0.36697	0.5	0.583333	0.771505	0.863095
chr22	45996001	45997000	0.0352215	0.939463	0.0858855	0.5	0.926829	0.514493	0.582184	0.632259	0.717172	0.633434	0.455882	0.617885	0.626134	0.602247	0.507143	0.125	0.730769	0.84	0.936508
chr22	48889001	48890000	0.235743	0.948052	0.101069	0.8	0.909091	0.268817	0.591667	0.804206	0.67466	0.671178	0.549145	0.66961	0.505743	0.599932	0.428755	1	0.272727	0.930303	0.937097
chrX	154409001	154410000	0.132653	0.961842	0.0188843	0	0.428571	0.0232558	0.0258621	0.0495455	0.0718391	0.0217408	0.050813	0.0326098	0.0909549	0.0915825	0.0203279	0.142857	0.0833333	0.107143	0.638889
